# Supplementary material for: Patterns and drivers of diatom diversity and abundance in the global ocean
Source: Nat Commun. 2025 Apr 11;16:3452. doi: 10.1038/s41467-025-58027-7 (PMC11992049; doi:10.1038/s41467-025-58027-7)
Supplement: Supplementary file 6 — Source Data [file 41467_2025_58027_MOESM6_ESM.xlsx]

## Sheet: Fig1a
taxon	station	depth	size_fraction	% eukariotic reads	method
Cryptophyta	158	DCM	0.8-5/2000	0.5225	V9
Haptophyta	158	DCM	0.8-5/2000	11.4662	V9
Rhodophyta	158	DCM	0.8-5/2000	0	V9
Mamiellophyceae	158	DCM	0.8-5/2000	0.0549849	V9
Other prasinophytes	158	DCM	0.8-5/2000	0.00391515	V9
Chloropicophyceae	158	DCM	0.8-5/2000	0.000230303	V9
core Chlorophyta	158	DCM	0.8-5/2000	0.000115152	V9
unclassified_Chlorophyta	158	DCM	0.8-5/2000	0.000690909	V9
Streptophyta	158	DCM	0.8-5/2000	0	V9
Prasinodermophyta	158	DCM	0.8-5/2000	0.000806061	V9
unclassified_Archaeplastida	158	DCM	0.8-5/2000	0.000172727	V9
Euglyphida	158	DCM	0.8-5/2000	0	V9
Chlorarachniophyceae	158	DCM	0.8-5/2000	0.0152576	V9
Chrompodellids	158	DCM	0.8-5/2000	0	V9
Dinophyceae	158	DCM	0.8-5/2000	0.600458	V9
other Ochrophyta	158	DCM	0.8-5/2000	0.00639091	V9
Pinguiophyceae	158	DCM	0.8-5/2000	0	V9
Phaeophyceae	158	DCM	0.8-5/2000	0.000115152	V9
Raphidophyceae	158	DCM	0.8-5/2000	0	V9
Chrysophyceae	158	DCM	0.8-5/2000	0	V9
MOCH-5	158	DCM	0.8-5/2000	0	V9
Pelagophyceae	158	DCM	0.8-5/2000	0.0618364	V9
MOCH-1/2	158	DCM	0.8-5/2000	0.00155455	V9
Dictyochophyceae	158	DCM	0.8-5/2000	0.207848	V9
Bolidophyceae	158	DCM	0.8-5/2000	0.121139	V9
Bacillariophyta	158	DCM	0.8-5/2000	10.323	V9
Cryptophyta	168	DCM	0.8-5/2000	2.64757	V9
Haptophyta	168	DCM	0.8-5/2000	6.8114	V9
Rhodophyta	168	DCM	0.8-5/2000	0	V9
Mamiellophyceae	168	DCM	0.8-5/2000	0.404973	V9
Other prasinophytes	168	DCM	0.8-5/2000	0.0526045	V9
Chloropicophyceae	168	DCM	0.8-5/2000	0	V9
core Chlorophyta	168	DCM	0.8-5/2000	0	V9
unclassified_Chlorophyta	168	DCM	0.8-5/2000	0.00855241	V9
Streptophyta	168	DCM	0.8-5/2000	0	V9
Prasinodermophyta	168	DCM	0.8-5/2000	0.011228	V9
unclassified_Archaeplastida	168	DCM	0.8-5/2000	0.00148114	V9
Euglyphida	168	DCM	0.8-5/2000	0	V9
Chlorarachniophyceae	168	DCM	0.8-5/2000	1.23279	V9
Chrompodellids	168	DCM	0.8-5/2000	0	V9
Dinophyceae	168	DCM	0.8-5/2000	5.44273	V9
other Ochrophyta	168	DCM	0.8-5/2000	0.00860019	V9
Pinguiophyceae	168	DCM	0.8-5/2000	0	V9
Phaeophyceae	168	DCM	0.8-5/2000	9.55577e-05	V9
Raphidophyceae	168	DCM	0.8-5/2000	0	V9
Chrysophyceae	168	DCM	0.8-5/2000	0.0182515	V9
MOCH-5	168	DCM	0.8-5/2000	0	V9
Pelagophyceae	168	DCM	0.8-5/2000	0.00582902	V9
MOCH-1/2	168	DCM	0.8-5/2000	0.00238894	V9
Dictyochophyceae	168	DCM	0.8-5/2000	3.47925	V9
Bolidophyceae	168	DCM	0.8-5/2000	0.04926	V9
Bacillariophyta	168	DCM	0.8-5/2000	5.12509	V9
Cryptophyta	173	DCM	0.8-5/2000	0.292598	V9
Haptophyta	173	DCM	0.8-5/2000	1.0483	V9
Rhodophyta	173	DCM	0.8-5/2000	4.76545e-05	V9
Mamiellophyceae	173	DCM	0.8-5/2000	0.946513	V9
Other prasinophytes	173	DCM	0.8-5/2000	0.00290692	V9
Chloropicophyceae	173	DCM	0.8-5/2000	0	V9
core Chlorophyta	173	DCM	0.8-5/2000	0	V9
unclassified_Chlorophyta	173	DCM	0.8-5/2000	0.00343112	V9
Streptophyta	173	DCM	0.8-5/2000	4.76545e-05	V9
Prasinodermophyta	173	DCM	0.8-5/2000	0.0322144	V9
unclassified_Archaeplastida	173	DCM	0.8-5/2000	0.0138198	V9
Euglyphida	173	DCM	0.8-5/2000	0.000333581	V9
Chlorarachniophyceae	173	DCM	0.8-5/2000	0.0678123	V9
Chrompodellids	173	DCM	0.8-5/2000	0	V9
Dinophyceae	173	DCM	0.8-5/2000	2.71521	V9
other Ochrophyta	173	DCM	0.8-5/2000	0.0316426	V9
Pinguiophyceae	173	DCM	0.8-5/2000	0	V9
Phaeophyceae	173	DCM	0.8-5/2000	0	V9
Raphidophyceae	173	DCM	0.8-5/2000	0	V9
Chrysophyceae	173	DCM	0.8-5/2000	0.849584	V9
MOCH-5	173	DCM	0.8-5/2000	0	V9
Pelagophyceae	173	DCM	0.8-5/2000	0.00362174	V9
MOCH-1/2	173	DCM	0.8-5/2000	0.00538496	V9
Dictyochophyceae	173	DCM	0.8-5/2000	0.340205	V9
Bolidophyceae	173	DCM	0.8-5/2000	0.143869	V9
Bacillariophyta	173	DCM	0.8-5/2000	66.8502	V9
Cryptophyta	180	DCM	0.8-5/2000	0.0970036	V9
Haptophyta	180	DCM	0.8-5/2000	0.426587	V9
Rhodophyta	180	DCM	0.8-5/2000	0	V9
Mamiellophyceae	180	DCM	0.8-5/2000	0.234267	V9
Other prasinophytes	180	DCM	0.8-5/2000	0.0346014	V9
Chloropicophyceae	180	DCM	0.8-5/2000	0	V9
core Chlorophyta	180	DCM	0.8-5/2000	0.000779801	V9
unclassified_Chlorophyta	180	DCM	0.8-5/2000	0.00088861	V9
Streptophyta	180	DCM	0.8-5/2000	0	V9
Prasinodermophyta	180	DCM	0.8-5/2000	0.00437051	V9
unclassified_Archaeplastida	180	DCM	0.8-5/2000	0.00308293	V9
Euglyphida	180	DCM	0.8-5/2000	0.000253889	V9
Chlorarachniophyceae	180	DCM	0.8-5/2000	0.155271	V9
Chrompodellids	180	DCM	0.8-5/2000	0	V9
Dinophyceae	180	DCM	0.8-5/2000	1.8783	V9
other Ochrophyta	180	DCM	0.8-5/2000	0.0240469	V9
Pinguiophyceae	180	DCM	0.8-5/2000	0	V9
Phaeophyceae	180	DCM	0.8-5/2000	0.000145079	V9
Raphidophyceae	180	DCM	0.8-5/2000	0	V9
Chrysophyceae	180	DCM	0.8-5/2000	0.0147981	V9
MOCH-5	180	DCM	0.8-5/2000	0	V9
Pelagophyceae	180	DCM	0.8-5/2000	0.015995	V9
MOCH-1/2	180	DCM	0.8-5/2000	0.00449745	V9
Dictyochophyceae	180	DCM	0.8-5/2000	0.103188	V9
Bolidophyceae	180	DCM	0.8-5/2000	0.0532622	V9
Bacillariophyta	180	DCM	0.8-5/2000	47.87	V9
Cryptophyta	188	DCM	0.8-5/2000	0.0548068	V9
Haptophyta	188	DCM	0.8-5/2000	0.524046	V9
Rhodophyta	188	DCM	0.8-5/2000	0	V9
Mamiellophyceae	188	DCM	0.8-5/2000	8.92086	V9
Other prasinophytes	188	DCM	0.8-5/2000	0.00943441	V9
Chloropicophyceae	188	DCM	0.8-5/2000	0	V9
core Chlorophyta	188	DCM	0.8-5/2000	0.00130882	V9
unclassified_Chlorophyta	188	DCM	0.8-5/2000	8.18013e-05	V9
Streptophyta	188	DCM	0.8-5/2000	5.45342e-05	V9
Prasinodermophyta	188	DCM	0.8-5/2000	0.000299938	V9
unclassified_Archaeplastida	188	DCM	0.8-5/2000	0.00245404	V9
Euglyphida	188	DCM	0.8-5/2000	0.000299938	V9
Chlorarachniophyceae	188	DCM	0.8-5/2000	0.00220863	V9
Chrompodellids	188	DCM	0.8-5/2000	0	V9
Dinophyceae	188	DCM	0.8-5/2000	0.301029	V9
other Ochrophyta	188	DCM	0.8-5/2000	0.00777112	V9
Pinguiophyceae	188	DCM	0.8-5/2000	0	V9
Phaeophyceae	188	DCM	0.8-5/2000	0	V9
Raphidophyceae	188	DCM	0.8-5/2000	0	V9
Chrysophyceae	188	DCM	0.8-5/2000	0.368869	V9
MOCH-5	188	DCM	0.8-5/2000	0	V9
Pelagophyceae	188	DCM	0.8-5/2000	0.0193869	V9
MOCH-1/2	188	DCM	0.8-5/2000	0.00275398	V9
Dictyochophyceae	188	DCM	0.8-5/2000	1.28777	V9
Bolidophyceae	188	DCM	0.8-5/2000	0.00689857	V9
Bacillariophyta	188	DCM	0.8-5/2000	46.5964	V9
Cryptophyta	189	DCM	0.8-5/2000	4.98321	V9
Haptophyta	189	DCM	0.8-5/2000	1.27632	V9
Rhodophyta	189	DCM	0.8-5/2000	0	V9
Mamiellophyceae	189	DCM	0.8-5/2000	5.68113	V9
Other prasinophytes	189	DCM	0.8-5/2000	2.6571	V9
Chloropicophyceae	189	DCM	0.8-5/2000	0	V9
core Chlorophyta	189	DCM	0.8-5/2000	0.000136437	V9
unclassified_Chlorophyta	189	DCM	0.8-5/2000	0.0119155	V9
Streptophyta	189	DCM	0.8-5/2000	0	V9
Prasinodermophyta	189	DCM	0.8-5/2000	0.00131889	V9
unclassified_Archaeplastida	189	DCM	0.8-5/2000	0.035428	V9
Euglyphida	189	DCM	0.8-5/2000	0	V9
Chlorarachniophyceae	189	DCM	0.8-5/2000	2.38755	V9
Chrompodellids	189	DCM	0.8-5/2000	0	V9
Dinophyceae	189	DCM	0.8-5/2000	2.78394	V9
other Ochrophyta	189	DCM	0.8-5/2000	0.391982	V9
Pinguiophyceae	189	DCM	0.8-5/2000	0	V9
Phaeophyceae	189	DCM	0.8-5/2000	0	V9
Raphidophyceae	189	DCM	0.8-5/2000	0	V9
Chrysophyceae	189	DCM	0.8-5/2000	0.0229668	V9
MOCH-5	189	DCM	0.8-5/2000	0	V9
Pelagophyceae	189	DCM	0.8-5/2000	0.0240128	V9
MOCH-1/2	189	DCM	0.8-5/2000	0.0315168	V9
Dictyochophyceae	189	DCM	0.8-5/2000	6.68466	V9
Bolidophyceae	189	DCM	0.8-5/2000	0.00136437	V9
Bacillariophyta	189	DCM	0.8-5/2000	14.8904	V9
Cryptophyta	194	DCM	0.8-5/2000	0.242921	V9
Haptophyta	194	DCM	0.8-5/2000	0.904854	V9
Rhodophyta	194	DCM	0.8-5/2000	0	V9
Mamiellophyceae	194	DCM	0.8-5/2000	0.134969	V9
Other prasinophytes	194	DCM	0.8-5/2000	0.00763758	V9
Chloropicophyceae	194	DCM	0.8-5/2000	0	V9
core Chlorophyta	194	DCM	0.8-5/2000	0.00239387	V9
unclassified_Chlorophyta	194	DCM	0.8-5/2000	0.0240242	V9
Streptophyta	194	DCM	0.8-5/2000	5.69969e-05	V9
Prasinodermophyta	194	DCM	0.8-5/2000	0.0127388	V9
unclassified_Archaeplastida	194	DCM	0.8-5/2000	0.00532921	V9
Euglyphida	194	DCM	0.8-5/2000	0.000427477	V9
Chlorarachniophyceae	194	DCM	0.8-5/2000	0.0130238	V9
Chrompodellids	194	DCM	0.8-5/2000	2.84984e-05	V9
Dinophyceae	194	DCM	0.8-5/2000	1.00979	V9
other Ochrophyta	194	DCM	0.8-5/2000	0.0601887	V9
Pinguiophyceae	194	DCM	0.8-5/2000	0	V9
Phaeophyceae	194	DCM	0.8-5/2000	0	V9
Raphidophyceae	194	DCM	0.8-5/2000	0	V9
Chrysophyceae	194	DCM	0.8-5/2000	0.111685	V9
MOCH-5	194	DCM	0.8-5/2000	0	V9
Pelagophyceae	194	DCM	0.8-5/2000	0.168825	V9
MOCH-1/2	194	DCM	0.8-5/2000	0.0424627	V9
Dictyochophyceae	194	DCM	0.8-5/2000	0.177887	V9
Bolidophyceae	194	DCM	0.8-5/2000	0.107183	V9
Bacillariophyta	194	DCM	0.8-5/2000	26.4417	V9
Cryptophyta	201	DCM	0.8-5/2000	0.0631735	V9
Haptophyta	201	DCM	0.8-5/2000	0.14794	V9
Rhodophyta	201	DCM	0.8-5/2000	0	V9
Mamiellophyceae	201	DCM	0.8-5/2000	0.100027	V9
Other prasinophytes	201	DCM	0.8-5/2000	0.00330541	V9
Chloropicophyceae	201	DCM	0.8-5/2000	0	V9
core Chlorophyta	201	DCM	0.8-5/2000	0	V9
unclassified_Chlorophyta	201	DCM	0.8-5/2000	0.0011121	V9
Streptophyta	201	DCM	0.8-5/2000	3.08917e-05	V9
Prasinodermophyta	201	DCM	0.8-5/2000	0.0210063	V9
unclassified_Archaeplastida	201	DCM	0.8-5/2000	0.00874235	V9
Euglyphida	201	DCM	0.8-5/2000	0.000216242	V9
Chlorarachniophyceae	201	DCM	0.8-5/2000	0.0354945	V9
Chrompodellids	201	DCM	0.8-5/2000	0	V9
Dinophyceae	201	DCM	0.8-5/2000	2.14527	V9
other Ochrophyta	201	DCM	0.8-5/2000	0.108522	V9
Pinguiophyceae	201	DCM	0.8-5/2000	0	V9
Phaeophyceae	201	DCM	0.8-5/2000	0.000308917	V9
Raphidophyceae	201	DCM	0.8-5/2000	0	V9
Chrysophyceae	201	DCM	0.8-5/2000	0.105433	V9
MOCH-5	201	DCM	0.8-5/2000	0	V9
Pelagophyceae	201	DCM	0.8-5/2000	0.00324363	V9
MOCH-1/2	201	DCM	0.8-5/2000	0.00244044	V9
Dictyochophyceae	201	DCM	0.8-5/2000	0.280929	V9
Bolidophyceae	201	DCM	0.8-5/2000	0.0460286	V9
Bacillariophyta	201	DCM	0.8-5/2000	31.9722	V9
Cryptophyta	158	SRF	0.8-5/2000	4.10724	V9
Haptophyta	158	SRF	0.8-5/2000	13.5654	V9
Rhodophyta	158	SRF	0.8-5/2000	0	V9
Mamiellophyceae	158	SRF	0.8-5/2000	0.422215	V9
Other prasinophytes	158	SRF	0.8-5/2000	0.104233	V9
Chloropicophyceae	158	SRF	0.8-5/2000	0.000177208	V9
core Chlorophyta	158	SRF	0.8-5/2000	0	V9
unclassified_Chlorophyta	158	SRF	0.8-5/2000	0.00173663	V9
Streptophyta	158	SRF	0.8-5/2000	0.000106325	V9
Prasinodermophyta	158	SRF	0.8-5/2000	0.000921479	V9
unclassified_Archaeplastida	158	SRF	0.8-5/2000	0.00113413	V9
Euglyphida	158	SRF	0.8-5/2000	0	V9
Chlorarachniophyceae	158	SRF	0.8-5/2000	0.00467828	V9
Chrompodellids	158	SRF	0.8-5/2000	0	V9
Dinophyceae	158	SRF	0.8-5/2000	3.3074	V9
other Ochrophyta	158	SRF	0.8-5/2000	0.0101363	V9
Pinguiophyceae	158	SRF	0.8-5/2000	0	V9
Phaeophyceae	158	SRF	0.8-5/2000	0	V9
Raphidophyceae	158	SRF	0.8-5/2000	0	V9
Chrysophyceae	158	SRF	0.8-5/2000	0	V9
MOCH-5	158	SRF	0.8-5/2000	0	V9
Pelagophyceae	158	SRF	0.8-5/2000	0.195602	V9
MOCH-1/2	158	SRF	0.8-5/2000	0.00141766	V9
Dictyochophyceae	158	SRF	0.8-5/2000	1.01146	V9
Bolidophyceae	158	SRF	0.8-5/2000	0.515213	V9
Bacillariophyta	158	SRF	0.8-5/2000	3.95839	V9
Cryptophyta	163	SRF	0.8-5/2000	1.22587	V9
Haptophyta	163	SRF	0.8-5/2000	11.5704	V9
Rhodophyta	163	SRF	0.8-5/2000	0.000118698	V9
Mamiellophyceae	163	SRF	0.8-5/2000	0.816402	V9
Other prasinophytes	163	SRF	0.8-5/2000	0.0350158	V9
Chloropicophyceae	163	SRF	0.8-5/2000	0	V9
core Chlorophyta	163	SRF	0.8-5/2000	0	V9
unclassified_Chlorophyta	163	SRF	0.8-5/2000	0.00886275	V9
Streptophyta	163	SRF	0.8-5/2000	3.95659e-05	V9
Prasinodermophyta	163	SRF	0.8-5/2000	0.015945	V9
unclassified_Archaeplastida	163	SRF	0.8-5/2000	0.0208908	V9
Euglyphida	163	SRF	0.8-5/2000	0	V9
Chlorarachniophyceae	163	SRF	0.8-5/2000	0.0710999	V9
Chrompodellids	163	SRF	0.8-5/2000	0	V9
Dinophyceae	163	SRF	0.8-5/2000	0.779171	V9
other Ochrophyta	163	SRF	0.8-5/2000	0.0191103	V9
Pinguiophyceae	163	SRF	0.8-5/2000	0	V9
Phaeophyceae	163	SRF	0.8-5/2000	0	V9
Raphidophyceae	163	SRF	0.8-5/2000	0	V9
Chrysophyceae	163	SRF	0.8-5/2000	0.0214051	V9
MOCH-5	163	SRF	0.8-5/2000	0	V9
Pelagophyceae	163	SRF	0.8-5/2000	0.0312175	V9
MOCH-1/2	163	SRF	0.8-5/2000	0.00680533	V9
Dictyochophyceae	163	SRF	0.8-5/2000	2.91343	V9
Bolidophyceae	163	SRF	0.8-5/2000	0.0570144	V9
Bacillariophyta	163	SRF	0.8-5/2000	5.26202	V9
Cryptophyta	168	SRF	0.8-5/2000	0.368024	V9
Haptophyta	168	SRF	0.8-5/2000	4.40424	V9
Rhodophyta	168	SRF	0.8-5/2000	8.08666e-05	V9
Mamiellophyceae	168	SRF	0.8-5/2000	0.2743	V9
Other prasinophytes	168	SRF	0.8-5/2000	0.104561	V9
Chloropicophyceae	168	SRF	0.8-5/2000	0	V9
core Chlorophyta	168	SRF	0.8-5/2000	0.0001213	V9
unclassified_Chlorophyta	168	SRF	0.8-5/2000	0.0120087	V9
Streptophyta	168	SRF	0.8-5/2000	0	V9
Prasinodermophyta	168	SRF	0.8-5/2000	0.0030325	V9
unclassified_Archaeplastida	168	SRF	0.8-5/2000	0.0576983	V9
Euglyphida	168	SRF	0.8-5/2000	0	V9
Chlorarachniophyceae	168	SRF	0.8-5/2000	4.53205	V9
Chrompodellids	168	SRF	0.8-5/2000	0	V9
Dinophyceae	168	SRF	0.8-5/2000	10.6974	V9
other Ochrophyta	168	SRF	0.8-5/2000	0.0171437	V9
Pinguiophyceae	168	SRF	0.8-5/2000	0	V9
Phaeophyceae	168	SRF	0.8-5/2000	0	V9
Raphidophyceae	168	SRF	0.8-5/2000	0	V9
Chrysophyceae	168	SRF	0.8-5/2000	0.627484	V9
MOCH-5	168	SRF	0.8-5/2000	0	V9
Pelagophyceae	168	SRF	0.8-5/2000	0.00715669	V9
MOCH-1/2	168	SRF	0.8-5/2000	0.0021834	V9
Dictyochophyceae	168	SRF	0.8-5/2000	8.3422	V9
Bolidophyceae	168	SRF	0.8-5/2000	0.149927	V9
Bacillariophyta	168	SRF	0.8-5/2000	1.97589	V9
Cryptophyta	173	SRF	0.8-5/2000	0.38546	V9
Haptophyta	173	SRF	0.8-5/2000	0.321469	V9
Rhodophyta	173	SRF	0.8-5/2000	0	V9
Mamiellophyceae	173	SRF	0.8-5/2000	2.03135	V9
Other prasinophytes	173	SRF	0.8-5/2000	0.0886358	V9
Chloropicophyceae	173	SRF	0.8-5/2000	0	V9
core Chlorophyta	173	SRF	0.8-5/2000	0.00115838	V9
unclassified_Chlorophyta	173	SRF	0.8-5/2000	0.000758936	V9
Streptophyta	173	SRF	0.8-5/2000	0	V9
Prasinodermophyta	173	SRF	0.8-5/2000	0.0249251	V9
unclassified_Archaeplastida	173	SRF	0.8-5/2000	0.067066	V9
Euglyphida	173	SRF	0.8-5/2000	0	V9
Chlorarachniophyceae	173	SRF	0.8-5/2000	0.101298	V9
Chrompodellids	173	SRF	0.8-5/2000	0	V9
Dinophyceae	173	SRF	0.8-5/2000	2.47309	V9
other Ochrophyta	173	SRF	0.8-5/2000	2.4101	V9
Pinguiophyceae	173	SRF	0.8-5/2000	0	V9
Phaeophyceae	173	SRF	0.8-5/2000	3.9944e-05	V9
Raphidophyceae	173	SRF	0.8-5/2000	0	V9
Chrysophyceae	173	SRF	0.8-5/2000	3.15781	V9
MOCH-5	173	SRF	0.8-5/2000	0	V9
Pelagophyceae	173	SRF	0.8-5/2000	0.0301178	V9
MOCH-1/2	173	SRF	0.8-5/2000	0.00251647	V9
Dictyochophyceae	173	SRF	0.8-5/2000	5.35733	V9
Bolidophyceae	173	SRF	0.8-5/2000	0.0139804	V9
Bacillariophyta	173	SRF	0.8-5/2000	3.92406	V9
Cryptophyta	175	SRF	0.8-5/2000	2.40735	V9
Haptophyta	175	SRF	0.8-5/2000	2.73203	V9
Rhodophyta	175	SRF	0.8-5/2000	2.17657e-05	V9
Mamiellophyceae	175	SRF	0.8-5/2000	1.6839	V9
Other prasinophytes	175	SRF	0.8-5/2000	0.456796	V9
Chloropicophyceae	175	SRF	0.8-5/2000	0	V9
core Chlorophyta	175	SRF	0.8-5/2000	0	V9
unclassified_Chlorophyta	175	SRF	0.8-5/2000	0.00559378	V9
Streptophyta	175	SRF	0.8-5/2000	2.17657e-05	V9
Prasinodermophyta	175	SRF	0.8-5/2000	8.70627e-05	V9
unclassified_Archaeplastida	175	SRF	0.8-5/2000	0.00504964	V9
Euglyphida	175	SRF	0.8-5/2000	0	V9
Chlorarachniophyceae	175	SRF	0.8-5/2000	0.502286	V9
Chrompodellids	175	SRF	0.8-5/2000	0	V9
Dinophyceae	175	SRF	0.8-5/2000	0.638539	V9
other Ochrophyta	175	SRF	0.8-5/2000	0.242404	V9
Pinguiophyceae	175	SRF	0.8-5/2000	0	V9
Phaeophyceae	175	SRF	0.8-5/2000	4.35313e-05	V9
Raphidophyceae	175	SRF	0.8-5/2000	0	V9
Chrysophyceae	175	SRF	0.8-5/2000	0.261819	V9
MOCH-5	175	SRF	0.8-5/2000	0	V9
Pelagophyceae	175	SRF	0.8-5/2000	0.0120799	V9
MOCH-1/2	175	SRF	0.8-5/2000	6.5297e-05	V9
Dictyochophyceae	175	SRF	0.8-5/2000	3.18292	V9
Bolidophyceae	175	SRF	0.8-5/2000	0.000108828	V9
Bacillariophyta	175	SRF	0.8-5/2000	59.2642	V9
Cryptophyta	178	SRF	0.8-5/2000	0.2912	V9
Haptophyta	178	SRF	0.8-5/2000	1.04725	V9
Rhodophyta	178	SRF	0.8-5/2000	0	V9
Mamiellophyceae	178	SRF	0.8-5/2000	3.73936	V9
Other prasinophytes	178	SRF	0.8-5/2000	0.505176	V9
Chloropicophyceae	178	SRF	0.8-5/2000	0	V9
core Chlorophyta	178	SRF	0.8-5/2000	0	V9
unclassified_Chlorophyta	178	SRF	0.8-5/2000	0.00188563	V9
Streptophyta	178	SRF	0.8-5/2000	0	V9
Prasinodermophyta	178	SRF	0.8-5/2000	0.00939916	V9
unclassified_Archaeplastida	178	SRF	0.8-5/2000	0.0199587	V9
Euglyphida	178	SRF	0.8-5/2000	0	V9
Chlorarachniophyceae	178	SRF	0.8-5/2000	0.434972	V9
Chrompodellids	178	SRF	0.8-5/2000	0	V9
Dinophyceae	178	SRF	0.8-5/2000	0.523394	V9
other Ochrophyta	178	SRF	0.8-5/2000	0.0242231	V9
Pinguiophyceae	178	SRF	0.8-5/2000	0	V9
Phaeophyceae	178	SRF	0.8-5/2000	0	V9
Raphidophyceae	178	SRF	0.8-5/2000	0	V9
Chrysophyceae	178	SRF	0.8-5/2000	0.0532619	V9
MOCH-5	178	SRF	0.8-5/2000	0	V9
Pelagophyceae	178	SRF	0.8-5/2000	0.956191	V9
MOCH-1/2	178	SRF	0.8-5/2000	0.000232078	V9
Dictyochophyceae	178	SRF	0.8-5/2000	1.57778	V9
Bolidophyceae	178	SRF	0.8-5/2000	0.828258	V9
Bacillariophyta	178	SRF	0.8-5/2000	0.242086	V9
Cryptophyta	180	SRF	0.8-5/2000	0.931403	V9
Haptophyta	180	SRF	0.8-5/2000	1.65053	V9
Rhodophyta	180	SRF	0.8-5/2000	3.29934e-05	V9
Mamiellophyceae	180	SRF	0.8-5/2000	1.25444	V9
Other prasinophytes	180	SRF	0.8-5/2000	0.509269	V9
Chloropicophyceae	180	SRF	0.8-5/2000	0	V9
core Chlorophyta	180	SRF	0.8-5/2000	0.00257348	V9
unclassified_Chlorophyta	180	SRF	0.8-5/2000	0.00014847	V9
Streptophyta	180	SRF	0.8-5/2000	4.94901e-05	V9
Prasinodermophyta	180	SRF	0.8-5/2000	6.59868e-05	V9
unclassified_Archaeplastida	180	SRF	0.8-5/2000	0.000956808	V9
Euglyphida	180	SRF	0.8-5/2000	0	V9
Chlorarachniophyceae	180	SRF	0.8-5/2000	0.00763797	V9
Chrompodellids	180	SRF	0.8-5/2000	0	V9
Dinophyceae	180	SRF	0.8-5/2000	6.06946	V9
other Ochrophyta	180	SRF	0.8-5/2000	1.89258	V9
Pinguiophyceae	180	SRF	0.8-5/2000	0	V9
Phaeophyceae	180	SRF	0.8-5/2000	8.24835e-05	V9
Raphidophyceae	180	SRF	0.8-5/2000	0	V9
Chrysophyceae	180	SRF	0.8-5/2000	0.0856673	V9
MOCH-5	180	SRF	0.8-5/2000	0	V9
Pelagophyceae	180	SRF	0.8-5/2000	0.059982	V9
MOCH-1/2	180	SRF	0.8-5/2000	0.00108878	V9
Dictyochophyceae	180	SRF	0.8-5/2000	4.69389	V9
Bolidophyceae	180	SRF	0.8-5/2000	0.06244	V9
Bacillariophyta	180	SRF	0.8-5/2000	3.80813	V9
Cryptophyta	188	SRF	0.8-5/2000	0.152963	V9
Haptophyta	188	SRF	0.8-5/2000	0.627411	V9
Rhodophyta	188	SRF	0.8-5/2000	0	V9
Mamiellophyceae	188	SRF	0.8-5/2000	3.29197	V9
Other prasinophytes	188	SRF	0.8-5/2000	0.0143567	V9
Chloropicophyceae	188	SRF	0.8-5/2000	0	V9
core Chlorophyta	188	SRF	0.8-5/2000	0.0019919	V9
unclassified_Chlorophyta	188	SRF	0.8-5/2000	0.00037583	V9
Streptophyta	188	SRF	0.8-5/2000	0.000150332	V9
Prasinodermophyta	188	SRF	0.8-5/2000	0.000187915	V9
unclassified_Archaeplastida	188	SRF	0.8-5/2000	0.00169124	V9
Euglyphida	188	SRF	0.8-5/2000	0	V9
Chlorarachniophyceae	188	SRF	0.8-5/2000	0.00541195	V9
Chrompodellids	188	SRF	0.8-5/2000	0	V9
Dinophyceae	188	SRF	0.8-5/2000	0.531273	V9
other Ochrophyta	188	SRF	0.8-5/2000	0.0439721	V9
Pinguiophyceae	188	SRF	0.8-5/2000	0	V9
Phaeophyceae	188	SRF	0.8-5/2000	0	V9
Raphidophyceae	188	SRF	0.8-5/2000	0	V9
Chrysophyceae	188	SRF	0.8-5/2000	0.233917	V9
MOCH-5	188	SRF	0.8-5/2000	0	V9
Pelagophyceae	188	SRF	0.8-5/2000	0.0108239	V9
MOCH-1/2	188	SRF	0.8-5/2000	0.00345764	V9
Dictyochophyceae	188	SRF	0.8-5/2000	0.532138	V9
Bolidophyceae	188	SRF	0.8-5/2000	0.00169124	V9
Bacillariophyta	188	SRF	0.8-5/2000	46.0617	V9
Cryptophyta	189	SRF	0.8-5/2000	1.67502	V9
Haptophyta	189	SRF	0.8-5/2000	1.83761	V9
Rhodophyta	189	SRF	0.8-5/2000	0	V9
Mamiellophyceae	189	SRF	0.8-5/2000	1.50102	V9
Other prasinophytes	189	SRF	0.8-5/2000	2.18501	V9
Chloropicophyceae	189	SRF	0.8-5/2000	0	V9
core Chlorophyta	189	SRF	0.8-5/2000	0.00406592	V9
unclassified_Chlorophyta	189	SRF	0.8-5/2000	0.00147851	V9
Streptophyta	189	SRF	0.8-5/2000	4.62036e-05	V9
Prasinodermophyta	189	SRF	0.8-5/2000	4.62036e-05	V9
unclassified_Archaeplastida	189	SRF	0.8-5/2000	0.00780841	V9
Euglyphida	189	SRF	0.8-5/2000	0	V9
Chlorarachniophyceae	189	SRF	0.8-5/2000	3.63562	V9
Chrompodellids	189	SRF	0.8-5/2000	0	V9
Dinophyceae	189	SRF	0.8-5/2000	5.42707	V9
other Ochrophyta	189	SRF	0.8-5/2000	0.576482	V9
Pinguiophyceae	189	SRF	0.8-5/2000	0	V9
Phaeophyceae	189	SRF	0.8-5/2000	0	V9
Raphidophyceae	189	SRF	0.8-5/2000	0	V9
Chrysophyceae	189	SRF	0.8-5/2000	0.216972	V9
MOCH-5	189	SRF	0.8-5/2000	0	V9
Pelagophyceae	189	SRF	0.8-5/2000	0.0286924	V9
MOCH-1/2	189	SRF	0.8-5/2000	0.0885723	V9
Dictyochophyceae	189	SRF	0.8-5/2000	2.5034	V9
Bolidophyceae	189	SRF	0.8-5/2000	0.00785461	V9
Bacillariophyta	189	SRF	0.8-5/2000	5.13109	V9
Cryptophyta	191	SRF	0.8-5/2000	0.237056	V9
Haptophyta	191	SRF	0.8-5/2000	0.354739	V9
Rhodophyta	191	SRF	0.8-5/2000	0	V9
Mamiellophyceae	191	SRF	0.8-5/2000	0.997723	V9
Other prasinophytes	191	SRF	0.8-5/2000	0.037748	V9
Chloropicophyceae	191	SRF	0.8-5/2000	0	V9
core Chlorophyta	191	SRF	0.8-5/2000	0.00139494	V9
unclassified_Chlorophyta	191	SRF	0.8-5/2000	0.00257853	V9
Streptophyta	191	SRF	0.8-5/2000	0.00185993	V9
Prasinodermophyta	191	SRF	0.8-5/2000	0.0010145	V9
unclassified_Archaeplastida	191	SRF	0.8-5/2000	0.000295897	V9
Euglyphida	191	SRF	0.8-5/2000	0.0464981	V9
Chlorarachniophyceae	191	SRF	0.8-5/2000	0.0347045	V9
Chrompodellids	191	SRF	0.8-5/2000	0	V9
Dinophyceae	191	SRF	0.8-5/2000	3.91493	V9
other Ochrophyta	191	SRF	0.8-5/2000	0.254472	V9
Pinguiophyceae	191	SRF	0.8-5/2000	0	V9
Phaeophyceae	191	SRF	0.8-5/2000	0	V9
Raphidophyceae	191	SRF	0.8-5/2000	0	V9
Chrysophyceae	191	SRF	0.8-5/2000	0.0923199	V9
MOCH-5	191	SRF	0.8-5/2000	0	V9
Pelagophyceae	191	SRF	0.8-5/2000	0.0206705	V9
MOCH-1/2	191	SRF	0.8-5/2000	0.0383398	V9
Dictyochophyceae	191	SRF	0.8-5/2000	0.563304	V9
Bolidophyceae	191	SRF	0.8-5/2000	0.406013	V9
Bacillariophyta	191	SRF	0.8-5/2000	9.61806	V9
Cryptophyta	193	SRF	0.8-5/2000	0.377612	V9
Haptophyta	193	SRF	0.8-5/2000	0.626371	V9
Rhodophyta	193	SRF	0.8-5/2000	0	V9
Mamiellophyceae	193	SRF	0.8-5/2000	0.525095	V9
Other prasinophytes	193	SRF	0.8-5/2000	0.0994525	V9
Chloropicophyceae	193	SRF	0.8-5/2000	0	V9
core Chlorophyta	193	SRF	0.8-5/2000	0.000199418	V9
unclassified_Chlorophyta	193	SRF	0.8-5/2000	0.00293429	V9
Streptophyta	193	SRF	0.8-5/2000	0	V9
Prasinodermophyta	193	SRF	0.8-5/2000	0.000284883	V9
unclassified_Archaeplastida	193	SRF	0.8-5/2000	0.00404533	V9
Euglyphida	193	SRF	0.8-5/2000	5.69765e-05	V9
Chlorarachniophyceae	193	SRF	0.8-5/2000	0.0516207	V9
Chrompodellids	193	SRF	0.8-5/2000	0	V9
Dinophyceae	193	SRF	0.8-5/2000	11.7414	V9
other Ochrophyta	193	SRF	0.8-5/2000	0.311548	V9
Pinguiophyceae	193	SRF	0.8-5/2000	0	V9
Phaeophyceae	193	SRF	0.8-5/2000	2.84883e-05	V9
Raphidophyceae	193	SRF	0.8-5/2000	0	V9
Chrysophyceae	193	SRF	0.8-5/2000	0.124351	V9
MOCH-5	193	SRF	0.8-5/2000	0	V9
Pelagophyceae	193	SRF	0.8-5/2000	0.0250697	V9
MOCH-1/2	193	SRF	0.8-5/2000	0.00136744	V9
Dictyochophyceae	193	SRF	0.8-5/2000	0.647054	V9
Bolidophyceae	193	SRF	0.8-5/2000	0.196683	V9
Bacillariophyta	193	SRF	0.8-5/2000	26.4075	V9
Cryptophyta	194	SRF	0.8-5/2000	0.248847	V9
Haptophyta	194	SRF	0.8-5/2000	2.06796	V9
Rhodophyta	194	SRF	0.8-5/2000	0	V9
Mamiellophyceae	194	SRF	0.8-5/2000	1.38564	V9
Other prasinophytes	194	SRF	0.8-5/2000	2.97422	V9
Chloropicophyceae	194	SRF	0.8-5/2000	0	V9
core Chlorophyta	194	SRF	0.8-5/2000	0.0142494	V9
unclassified_Chlorophyta	194	SRF	0.8-5/2000	0.000689914	V9
Streptophyta	194	SRF	0.8-5/2000	0.000265351	V9
Prasinodermophyta	194	SRF	0.8-5/2000	0.00137983	V9
unclassified_Archaeplastida	194	SRF	0.8-5/2000	0.00275965	V9
Euglyphida	194	SRF	0.8-5/2000	0.000424562	V9
Chlorarachniophyceae	194	SRF	0.8-5/2000	0.1897	V9
Chrompodellids	194	SRF	0.8-5/2000	2.65351e-05	V9
Dinophyceae	194	SRF	0.8-5/2000	1.82986	V9
other Ochrophyta	194	SRF	0.8-5/2000	0.248953	V9
Pinguiophyceae	194	SRF	0.8-5/2000	0	V9
Phaeophyceae	194	SRF	0.8-5/2000	5.30703e-05	V9
Raphidophyceae	194	SRF	0.8-5/2000	0	V9
Chrysophyceae	194	SRF	0.8-5/2000	0.242982	V9
MOCH-5	194	SRF	0.8-5/2000	0	V9
Pelagophyceae	194	SRF	0.8-5/2000	0.144431	V9
MOCH-1/2	194	SRF	0.8-5/2000	0.0896622	V9
Dictyochophyceae	194	SRF	0.8-5/2000	1.73455	V9
Bolidophyceae	194	SRF	0.8-5/2000	0.0558034	V9
Bacillariophyta	194	SRF	0.8-5/2000	16.8485	V9
Cryptophyta	196	SRF	0.8-5/2000	2.1166	V9
Haptophyta	196	SRF	0.8-5/2000	0.645661	V9
Rhodophyta	196	SRF	0.8-5/2000	0	V9
Mamiellophyceae	196	SRF	0.8-5/2000	2.36359	V9
Other prasinophytes	196	SRF	0.8-5/2000	1.05676	V9
Chloropicophyceae	196	SRF	0.8-5/2000	0	V9
core Chlorophyta	196	SRF	0.8-5/2000	0.00474677	V9
unclassified_Chlorophyta	196	SRF	0.8-5/2000	0.00282786	V9
Streptophyta	196	SRF	0.8-5/2000	0	V9
Prasinodermophyta	196	SRF	0.8-5/2000	0.00136343	V9
unclassified_Archaeplastida	196	SRF	0.8-5/2000	0.00302985	V9
Euglyphida	196	SRF	0.8-5/2000	0.00100995	V9
Chlorarachniophyceae	196	SRF	0.8-5/2000	0.317781	V9
Chrompodellids	196	SRF	0.8-5/2000	0	V9
Dinophyceae	196	SRF	0.8-5/2000	10.065	V9
other Ochrophyta	196	SRF	0.8-5/2000	0.1573	V9
Pinguiophyceae	196	SRF	0.8-5/2000	0	V9
Phaeophyceae	196	SRF	0.8-5/2000	0	V9
Raphidophyceae	196	SRF	0.8-5/2000	0	V9
Chrysophyceae	196	SRF	0.8-5/2000	0.139575	V9
MOCH-5	196	SRF	0.8-5/2000	0	V9
Pelagophyceae	196	SRF	0.8-5/2000	0.233501	V9
MOCH-1/2	196	SRF	0.8-5/2000	0.0060597	V9
Dictyochophyceae	196	SRF	0.8-5/2000	1.37596	V9
Bolidophyceae	196	SRF	0.8-5/2000	0.106196	V9
Bacillariophyta	196	SRF	0.8-5/2000	10.3649	V9
Cryptophyta	201	SRF	0.8-5/2000	0.0647875	V9
Haptophyta	201	SRF	0.8-5/2000	0.926837	V9
Rhodophyta	201	SRF	0.8-5/2000	0.000117369	V9
Mamiellophyceae	201	SRF	0.8-5/2000	0.111618	V9
Other prasinophytes	201	SRF	0.8-5/2000	0.082698	V9
Chloropicophyceae	201	SRF	0.8-5/2000	0	V9
core Chlorophyta	201	SRF	0.8-5/2000	0	V9
unclassified_Chlorophyta	201	SRF	0.8-5/2000	0.000305159	V9
Streptophyta	201	SRF	0.8-5/2000	0	V9
Prasinodermophyta	201	SRF	0.8-5/2000	0.000845055	V9
unclassified_Archaeplastida	201	SRF	0.8-5/2000	0.00183095	V9
Euglyphida	201	SRF	0.8-5/2000	0	V9
Chlorarachniophyceae	201	SRF	0.8-5/2000	0.0338491	V9
Chrompodellids	201	SRF	0.8-5/2000	0	V9
Dinophyceae	201	SRF	0.8-5/2000	1.00334	V9
other Ochrophyta	201	SRF	0.8-5/2000	0.00676044	V9
Pinguiophyceae	201	SRF	0.8-5/2000	0	V9
Phaeophyceae	201	SRF	0.8-5/2000	0.00183095	V9
Raphidophyceae	201	SRF	0.8-5/2000	0	V9
Chrysophyceae	201	SRF	0.8-5/2000	0.0126289	V9
MOCH-5	201	SRF	0.8-5/2000	0	V9
Pelagophyceae	201	SRF	0.8-5/2000	0.0134505	V9
MOCH-1/2	201	SRF	0.8-5/2000	0.039295	V9
Dictyochophyceae	201	SRF	0.8-5/2000	0.405767	V9
Bolidophyceae	201	SRF	0.8-5/2000	0.0130983	V9
Bacillariophyta	201	SRF	0.8-5/2000	15.7261	V9
Cryptophyta	205	SRF	0.8-5/2000	0.0726401	V9
Haptophyta	205	SRF	0.8-5/2000	0.165434	V9
Rhodophyta	205	SRF	0.8-5/2000	0	V9
Mamiellophyceae	205	SRF	0.8-5/2000	0.31713	V9
Other prasinophytes	205	SRF	0.8-5/2000	0.022401	V9
Chloropicophyceae	205	SRF	0.8-5/2000	0	V9
core Chlorophyta	205	SRF	0.8-5/2000	0	V9
unclassified_Chlorophyta	205	SRF	0.8-5/2000	0.00217485	V9
Streptophyta	205	SRF	0.8-5/2000	0	V9
Prasinodermophyta	205	SRF	0.8-5/2000	0.0250108	V9
unclassified_Archaeplastida	205	SRF	0.8-5/2000	0.00358851	V9
Euglyphida	205	SRF	0.8-5/2000	3.62475e-05	V9
Chlorarachniophyceae	205	SRF	0.8-5/2000	0.0369	V9
Chrompodellids	205	SRF	0.8-5/2000	0	V9
Dinophyceae	205	SRF	0.8-5/2000	3.25155	V9
other Ochrophyta	205	SRF	0.8-5/2000	0.0603522	V9
Pinguiophyceae	205	SRF	0.8-5/2000	0	V9
Phaeophyceae	205	SRF	0.8-5/2000	0	V9
Raphidophyceae	205	SRF	0.8-5/2000	0	V9
Chrysophyceae	205	SRF	0.8-5/2000	0.192003	V9
MOCH-5	205	SRF	0.8-5/2000	0	V9
Pelagophyceae	205	SRF	0.8-5/2000	0.0123242	V9
MOCH-1/2	205	SRF	0.8-5/2000	0.00188487	V9
Dictyochophyceae	205	SRF	0.8-5/2000	0.817418	V9
Bolidophyceae	205	SRF	0.8-5/2000	0.0255183	V9
Bacillariophyta	205	SRF	0.8-5/2000	24.6882	V9
Cryptophyta	206	SRF	0.8-5/2000	2.0869	V9
Haptophyta	206	SRF	0.8-5/2000	1.32032	V9
Rhodophyta	206	SRF	0.8-5/2000	0	V9
Mamiellophyceae	206	SRF	0.8-5/2000	0.988758	V9
Other prasinophytes	206	SRF	0.8-5/2000	0.261275	V9
Chloropicophyceae	206	SRF	0.8-5/2000	0	V9
core Chlorophyta	206	SRF	0.8-5/2000	7.09601e-05	V9
unclassified_Chlorophyta	206	SRF	0.8-5/2000	0.0092603	V9
Streptophyta	206	SRF	0.8-5/2000	0	V9
Prasinodermophyta	206	SRF	0.8-5/2000	0.00319321	V9
unclassified_Archaeplastida	206	SRF	0.8-5/2000	0.0021288	V9
Euglyphida	206	SRF	0.8-5/2000	0.0019514	V9
Chlorarachniophyceae	206	SRF	0.8-5/2000	0.0571229	V9
Chrompodellids	206	SRF	0.8-5/2000	0	V9
Dinophyceae	206	SRF	0.8-5/2000	7.63432	V9
other Ochrophyta	206	SRF	0.8-5/2000	0.181587	V9
Pinguiophyceae	206	SRF	0.8-5/2000	0	V9
Phaeophyceae	206	SRF	0.8-5/2000	0.0099699	V9
Raphidophyceae	206	SRF	0.8-5/2000	0	V9
Chrysophyceae	206	SRF	0.8-5/2000	0.172469	V9
MOCH-5	206	SRF	0.8-5/2000	0	V9
Pelagophyceae	206	SRF	0.8-5/2000	0.0503462	V9
MOCH-1/2	206	SRF	0.8-5/2000	0.00588969	V9
Dictyochophyceae	206	SRF	0.8-5/2000	2.89049	V9
Bolidophyceae	206	SRF	0.8-5/2000	0.128048	V9
Bacillariophyta	206	SRF	0.8-5/2000	3.00101	V9
Cryptophyta	208	SRF	0.8-5/2000	2.73999	V9
Haptophyta	208	SRF	0.8-5/2000	2.11428	V9
Rhodophyta	208	SRF	0.8-5/2000	0	V9
Mamiellophyceae	208	SRF	0.8-5/2000	1.18275	V9
Other prasinophytes	208	SRF	0.8-5/2000	0.226038	V9
Chloropicophyceae	208	SRF	0.8-5/2000	0	V9
core Chlorophyta	208	SRF	0.8-5/2000	0.0026645	V9
unclassified_Chlorophyta	208	SRF	0.8-5/2000	0.00440046	V9
Streptophyta	208	SRF	0.8-5/2000	4.03712e-05	V9
Prasinodermophyta	208	SRF	0.8-5/2000	0.00666124	V9
unclassified_Archaeplastida	208	SRF	0.8-5/2000	0.000928537	V9
Euglyphida	208	SRF	0.8-5/2000	0.00314895	V9
Chlorarachniophyceae	208	SRF	0.8-5/2000	0.409889	V9
Chrompodellids	208	SRF	0.8-5/2000	0	V9
Dinophyceae	208	SRF	0.8-5/2000	10.2442	V9
other Ochrophyta	208	SRF	0.8-5/2000	0.171658	V9
Pinguiophyceae	208	SRF	0.8-5/2000	0	V9
Phaeophyceae	208	SRF	0.8-5/2000	0.00694384	V9
Raphidophyceae	208	SRF	0.8-5/2000	0	V9
Chrysophyceae	208	SRF	0.8-5/2000	0.0125151	V9
MOCH-5	208	SRF	0.8-5/2000	0	V9
Pelagophyceae	208	SRF	0.8-5/2000	0.204036	V9
MOCH-1/2	208	SRF	0.8-5/2000	0.00718607	V9
Dictyochophyceae	208	SRF	0.8-5/2000	2.36494	V9
Bolidophyceae	208	SRF	0.8-5/2000	0.35244	V9
Bacillariophyta	208	SRF	0.8-5/2000	3.41754	V9
Cryptophyta	209	SRF	0.8-5/2000	2.69216	V9
Haptophyta	209	SRF	0.8-5/2000	1.25835	V9
Rhodophyta	209	SRF	0.8-5/2000	7.00563e-05	V9
Mamiellophyceae	209	SRF	0.8-5/2000	1.42908	V9
Other prasinophytes	209	SRF	0.8-5/2000	0.346463	V9
Chloropicophyceae	209	SRF	0.8-5/2000	0.000910732	V9
core Chlorophyta	209	SRF	0.8-5/2000	0.00094576	V9
unclassified_Chlorophyta	209	SRF	0.8-5/2000	0.00542936	V9
Streptophyta	209	SRF	0.8-5/2000	0.000105084	V9
Prasinodermophyta	209	SRF	0.8-5/2000	0.00262711	V9
unclassified_Archaeplastida	209	SRF	0.8-5/2000	0.00168135	V9
Euglyphida	209	SRF	0.8-5/2000	0.000910732	V9
Chlorarachniophyceae	209	SRF	0.8-5/2000	0.0916687	V9
Chrompodellids	209	SRF	0.8-5/2000	0	V9
Dinophyceae	209	SRF	0.8-5/2000	7.52562	V9
other Ochrophyta	209	SRF	0.8-5/2000	0.573411	V9
Pinguiophyceae	209	SRF	0.8-5/2000	0	V9
Phaeophyceae	209	SRF	0.8-5/2000	0.000175141	V9
Raphidophyceae	209	SRF	0.8-5/2000	0	V9
Chrysophyceae	209	SRF	0.8-5/2000	0.0527524	V9
MOCH-5	209	SRF	0.8-5/2000	0	V9
Pelagophyceae	209	SRF	0.8-5/2000	0.0305445	V9
MOCH-1/2	209	SRF	0.8-5/2000	0.00126101	V9
Dictyochophyceae	209	SRF	0.8-5/2000	2.30201	V9
Bolidophyceae	209	SRF	0.8-5/2000	0.404365	V9
Bacillariophyta	209	SRF	0.8-5/2000	14.896	V9
Cryptophyta	210	SRF	0.8-5/2000	1.10243	V9
Haptophyta	210	SRF	0.8-5/2000	1.46405	V9
Rhodophyta	210	SRF	0.8-5/2000	0	V9
Mamiellophyceae	210	SRF	0.8-5/2000	0.594857	V9
Other prasinophytes	210	SRF	0.8-5/2000	0.0902469	V9
Chloropicophyceae	210	SRF	0.8-5/2000	0.0101567	V9
core Chlorophyta	210	SRF	0.8-5/2000	0	V9
unclassified_Chlorophyta	210	SRF	0.8-5/2000	0.00550157	V9
Streptophyta	210	SRF	0.8-5/2000	0.000423198	V9
Prasinodermophyta	210	SRF	0.8-5/2000	0.00216889	V9
unclassified_Archaeplastida	210	SRF	0.8-5/2000	0.00163989	V9
Euglyphida	210	SRF	0.8-5/2000	0	V9
Chlorarachniophyceae	210	SRF	0.8-5/2000	0.0963304	V9
Chrompodellids	210	SRF	0.8-5/2000	0	V9
Dinophyceae	210	SRF	0.8-5/2000	4.93427	V9
other Ochrophyta	210	SRF	0.8-5/2000	0.121511	V9
Pinguiophyceae	210	SRF	0.8-5/2000	0	V9
Phaeophyceae	210	SRF	0.8-5/2000	0.000105799	V9
Raphidophyceae	210	SRF	0.8-5/2000	0	V9
Chrysophyceae	210	SRF	0.8-5/2000	0.0284601	V9
MOCH-5	210	SRF	0.8-5/2000	0	V9
Pelagophyceae	210	SRF	0.8-5/2000	0.366542	V9
MOCH-1/2	210	SRF	0.8-5/2000	0.00973355	V9
Dictyochophyceae	210	SRF	0.8-5/2000	1.62989	V9
Bolidophyceae	210	SRF	0.8-5/2000	0.550633	V9
Bacillariophyta	210	SRF	0.8-5/2000	3.08649	V9
Cryptophyta	158	DCM	3/5-20	0.53828	V9
Haptophyta	158	DCM	3/5-20	15.7397	V9
Rhodophyta	158	DCM	3/5-20	3.3731e-05	V9
Mamiellophyceae	158	DCM	3/5-20	0.0126154	V9
Other prasinophytes	158	DCM	3/5-20	0.00340684	V9
Chloropicophyceae	158	DCM	3/5-20	0.000101193	V9
core Chlorophyta	158	DCM	3/5-20	0	V9
unclassified_Chlorophyta	158	DCM	3/5-20	0.000134924	V9
Streptophyta	158	DCM	3/5-20	0	V9
Prasinodermophyta	158	DCM	3/5-20	0.000269848	V9
unclassified_Archaeplastida	158	DCM	3/5-20	0.000843276	V9
Euglyphida	158	DCM	3/5-20	0	V9
Chlorarachniophyceae	158	DCM	3/5-20	0.022701	V9
Chrompodellids	158	DCM	3/5-20	0	V9
Dinophyceae	158	DCM	3/5-20	1.71057	V9
other Ochrophyta	158	DCM	3/5-20	0.0204747	V9
Pinguiophyceae	158	DCM	3/5-20	0	V9
Phaeophyceae	158	DCM	3/5-20	0	V9
Raphidophyceae	158	DCM	3/5-20	0	V9
Chrysophyceae	158	DCM	3/5-20	0	V9
MOCH-5	158	DCM	3/5-20	0	V9
Pelagophyceae	158	DCM	3/5-20	0.0252983	V9
MOCH-1/2	158	DCM	3/5-20	0.0118396	V9
Dictyochophyceae	158	DCM	3/5-20	0.20468	V9
Bolidophyceae	158	DCM	3/5-20	0.0742758	V9
Bacillariophyta	158	DCM	3/5-20	22.1007	V9
Cryptophyta	168	DCM	3/5-20	2.57592	V9
Haptophyta	168	DCM	3/5-20	10.4299	V9
Rhodophyta	168	DCM	3/5-20	0.000116646	V9
Mamiellophyceae	168	DCM	3/5-20	0.731718	V9
Other prasinophytes	168	DCM	3/5-20	0.101715	V9
Chloropicophyceae	168	DCM	3/5-20	0	V9
core Chlorophyta	168	DCM	3/5-20	0	V9
unclassified_Chlorophyta	168	DCM	3/5-20	0.0328163	V9
Streptophyta	168	DCM	3/5-20	3.88819e-05	V9
Prasinodermophyta	168	DCM	3/5-20	0.0685876	V9
unclassified_Archaeplastida	168	DCM	3/5-20	0.0118979	V9
Euglyphida	168	DCM	3/5-20	0	V9
Chlorarachniophyceae	168	DCM	3/5-20	0.859834	V9
Chrompodellids	168	DCM	3/5-20	0	V9
Dinophyceae	168	DCM	3/5-20	3.16763	V9
other Ochrophyta	168	DCM	3/5-20	0.010848	V9
Pinguiophyceae	168	DCM	3/5-20	0	V9
Phaeophyceae	168	DCM	3/5-20	3.88819e-05	V9
Raphidophyceae	168	DCM	3/5-20	0	V9
Chrysophyceae	168	DCM	3/5-20	0.0522183	V9
MOCH-5	168	DCM	3/5-20	0	V9
Pelagophyceae	168	DCM	3/5-20	0.0057934	V9
MOCH-1/2	168	DCM	3/5-20	0.00349937	V9
Dictyochophyceae	168	DCM	3/5-20	9.67649	V9
Bolidophyceae	168	DCM	3/5-20	0.0352659	V9
Bacillariophyta	168	DCM	3/5-20	4.38253	V9
Cryptophyta	173	DCM	3/5-20	0.956932	V9
Haptophyta	173	DCM	3/5-20	1.28245	V9
Rhodophyta	173	DCM	3/5-20	7.82863e-05	V9
Mamiellophyceae	173	DCM	3/5-20	1.96745	V9
Other prasinophytes	173	DCM	3/5-20	0.00638033	V9
Chloropicophyceae	173	DCM	3/5-20	0	V9
core Chlorophyta	173	DCM	3/5-20	7.82863e-05	V9
unclassified_Chlorophyta	173	DCM	3/5-20	0.00943349	V9
Streptophyta	173	DCM	3/5-20	0	V9
Prasinodermophyta	173	DCM	3/5-20	0.0433314	V9
unclassified_Archaeplastida	173	DCM	3/5-20	0.0249733	V9
Euglyphida	173	DCM	3/5-20	0.00062629	V9
Chlorarachniophyceae	173	DCM	3/5-20	0.0214113	V9
Chrompodellids	173	DCM	3/5-20	0	V9
Dinophyceae	173	DCM	3/5-20	1.59031	V9
other Ochrophyta	173	DCM	3/5-20	0.0522561	V9
Pinguiophyceae	173	DCM	3/5-20	0	V9
Phaeophyceae	173	DCM	3/5-20	3.91431e-05	V9
Raphidophyceae	173	DCM	3/5-20	0	V9
Chrysophyceae	173	DCM	3/5-20	1.55112	V9
MOCH-5	173	DCM	3/5-20	0	V9
Pelagophyceae	173	DCM	3/5-20	0.00947264	V9
MOCH-1/2	173	DCM	3/5-20	0.0517472	V9
Dictyochophyceae	173	DCM	3/5-20	0.689271	V9
Bolidophyceae	173	DCM	3/5-20	0.233019	V9
Bacillariophyta	173	DCM	3/5-20	24.0953	V9
Cryptophyta	180	DCM	3/5-20	0.184216	V9
Haptophyta	180	DCM	3/5-20	0.263879	V9
Rhodophyta	180	DCM	3/5-20	0.000198455	V9
Mamiellophyceae	180	DCM	3/5-20	0.204028	V9
Other prasinophytes	180	DCM	3/5-20	0.0317693	V9
Chloropicophyceae	180	DCM	3/5-20	0	V9
core Chlorophyta	180	DCM	3/5-20	0.000793819	V9
unclassified_Chlorophyta	180	DCM	3/5-20	0.00119073	V9
Streptophyta	180	DCM	3/5-20	0	V9
Prasinodermophyta	180	DCM	3/5-20	0.000330758	V9
unclassified_Archaeplastida	180	DCM	3/5-20	0.00494483	V9
Euglyphida	180	DCM	3/5-20	0.000281144	V9
Chlorarachniophyceae	180	DCM	3/5-20	0.228355	V9
Chrompodellids	180	DCM	3/5-20	0	V9
Dinophyceae	180	DCM	3/5-20	3.5338	V9
other Ochrophyta	180	DCM	3/5-20	0.0292225	V9
Pinguiophyceae	180	DCM	3/5-20	0	V9
Phaeophyceae	180	DCM	3/5-20	0.000115765	V9
Raphidophyceae	180	DCM	3/5-20	0	V9
Chrysophyceae	180	DCM	3/5-20	0.0140407	V9
MOCH-5	180	DCM	3/5-20	0	V9
Pelagophyceae	180	DCM	3/5-20	0.0123042	V9
MOCH-1/2	180	DCM	3/5-20	0.0064994	V9
Dictyochophyceae	180	DCM	3/5-20	0.136504	V9
Bolidophyceae	180	DCM	3/5-20	0.00937699	V9
Bacillariophyta	180	DCM	3/5-20	35.6905	V9
Cryptophyta	188	DCM	3/5-20	0.175822	V9
Haptophyta	188	DCM	3/5-20	0.473543	V9
Rhodophyta	188	DCM	3/5-20	0	V9
Mamiellophyceae	188	DCM	3/5-20	0.667293	V9
Other prasinophytes	188	DCM	3/5-20	0.03889	V9
Chloropicophyceae	188	DCM	3/5-20	0	V9
core Chlorophyta	188	DCM	3/5-20	0.00340813	V9
unclassified_Chlorophyta	188	DCM	3/5-20	0.00135391	V9
Streptophyta	188	DCM	3/5-20	0.00056024	V9
Prasinodermophyta	188	DCM	3/5-20	0.000746987	V9
unclassified_Archaeplastida	188	DCM	3/5-20	0.00163403	V9
Euglyphida	188	DCM	3/5-20	0.00135391	V9
Chlorarachniophyceae	188	DCM	3/5-20	0.00354819	V9
Chrompodellids	188	DCM	3/5-20	0	V9
Dinophyceae	188	DCM	3/5-20	1.42544	V9
other Ochrophyta	188	DCM	3/5-20	0.0190482	V9
Pinguiophyceae	188	DCM	3/5-20	0	V9
Phaeophyceae	188	DCM	3/5-20	0	V9
Raphidophyceae	188	DCM	3/5-20	0	V9
Chrysophyceae	188	DCM	3/5-20	1.54687	V9
MOCH-5	188	DCM	3/5-20	0	V9
Pelagophyceae	188	DCM	3/5-20	0.0330075	V9
MOCH-1/2	188	DCM	3/5-20	0.00891715	V9
Dictyochophyceae	188	DCM	3/5-20	1.33622	V9
Bolidophyceae	188	DCM	3/5-20	0.0185813	V9
Bacillariophyta	188	DCM	3/5-20	36.4349	V9
Cryptophyta	189	DCM	3/5-20	4.17132	V9
Haptophyta	189	DCM	3/5-20	1.24982	V9
Rhodophyta	189	DCM	3/5-20	0	V9
Mamiellophyceae	189	DCM	3/5-20	1.46555	V9
Other prasinophytes	189	DCM	3/5-20	3.59738	V9
Chloropicophyceae	189	DCM	3/5-20	0	V9
core Chlorophyta	189	DCM	3/5-20	0.000221919	V9
unclassified_Chlorophyta	189	DCM	3/5-20	0.0147101	V9
Streptophyta	189	DCM	3/5-20	6.34055e-05	V9
Prasinodermophyta	189	DCM	3/5-20	0.000475541	V9
unclassified_Archaeplastida	189	DCM	3/5-20	0.0159782	V9
Euglyphida	189	DCM	3/5-20	0	V9
Chlorarachniophyceae	189	DCM	3/5-20	1.94376	V9
Chrompodellids	189	DCM	3/5-20	0	V9
Dinophyceae	189	DCM	3/5-20	1.79992	V9
other Ochrophyta	189	DCM	3/5-20	0.3247	V9
Pinguiophyceae	189	DCM	3/5-20	0	V9
Phaeophyceae	189	DCM	3/5-20	0.000158514	V9
Raphidophyceae	189	DCM	3/5-20	0	V9
Chrysophyceae	189	DCM	3/5-20	0.0203532	V9
MOCH-5	189	DCM	3/5-20	0	V9
Pelagophyceae	189	DCM	3/5-20	0.0106838	V9
MOCH-1/2	189	DCM	3/5-20	0.0462226	V9
Dictyochophyceae	189	DCM	3/5-20	5.74723	V9
Bolidophyceae	189	DCM	3/5-20	0.00161684	V9
Bacillariophyta	189	DCM	3/5-20	19.5172	V9
Cryptophyta	194	DCM	3/5-20	0.352461	V9
Haptophyta	194	DCM	3/5-20	1.85464	V9
Rhodophyta	194	DCM	3/5-20	0	V9
Mamiellophyceae	194	DCM	3/5-20	0.487213	V9
Other prasinophytes	194	DCM	3/5-20	0.169666	V9
Chloropicophyceae	194	DCM	3/5-20	0	V9
core Chlorophyta	194	DCM	3/5-20	0.00554012	V9
unclassified_Chlorophyta	194	DCM	3/5-20	0.0776483	V9
Streptophyta	194	DCM	3/5-20	0.000403967	V9
Prasinodermophyta	194	DCM	3/5-20	0.0107051	V9
unclassified_Archaeplastida	194	DCM	3/5-20	0.00213526	V9
Euglyphida	194	DCM	3/5-20	0.000461677	V9
Chlorarachniophyceae	194	DCM	3/5-20	0.02066	V9
Chrompodellids	194	DCM	3/5-20	2.88548e-05	V9
Dinophyceae	194	DCM	3/5-20	1.59792	V9
other Ochrophyta	194	DCM	3/5-20	0.268552	V9
Pinguiophyceae	194	DCM	3/5-20	0	V9
Phaeophyceae	194	DCM	3/5-20	2.88548e-05	V9
Raphidophyceae	194	DCM	3/5-20	0	V9
Chrysophyceae	194	DCM	3/5-20	0.198752	V9
MOCH-5	194	DCM	3/5-20	0	V9
Pelagophyceae	194	DCM	3/5-20	0.236148	V9
MOCH-1/2	194	DCM	3/5-20	0.335524	V9
Dictyochophyceae	194	DCM	3/5-20	0.848187	V9
Bolidophyceae	194	DCM	3/5-20	0.0370784	V9
Bacillariophyta	194	DCM	3/5-20	31.1954	V9
Cryptophyta	201	DCM	3/5-20	0.0696791	V9
Haptophyta	201	DCM	3/5-20	0.0879964	V9
Rhodophyta	201	DCM	3/5-20	2.28681e-05	V9
Mamiellophyceae	201	DCM	3/5-20	0.0608291	V9
Other prasinophytes	201	DCM	3/5-20	0.00294998	V9
Chloropicophyceae	201	DCM	3/5-20	0	V9
core Chlorophyta	201	DCM	3/5-20	9.14724e-05	V9
unclassified_Chlorophyta	201	DCM	3/5-20	0.000708911	V9
Streptophyta	201	DCM	3/5-20	4.57362e-05	V9
Prasinodermophyta	201	DCM	3/5-20	0.00487091	V9
unclassified_Archaeplastida	201	DCM	3/5-20	0.00235541	V9
Euglyphida	201	DCM	3/5-20	0.000274417	V9
Chlorarachniophyceae	201	DCM	3/5-20	0.0155503	V9
Chrompodellids	201	DCM	3/5-20	0	V9
Dinophyceae	201	DCM	3/5-20	2.05486	V9
other Ochrophyta	201	DCM	3/5-20	0.0890026	V9
Pinguiophyceae	201	DCM	3/5-20	0	V9
Phaeophyceae	201	DCM	3/5-20	0.000503098	V9
Raphidophyceae	201	DCM	3/5-20	0	V9
Chrysophyceae	201	DCM	3/5-20	0.0284937	V9
MOCH-5	201	DCM	3/5-20	0	V9
Pelagophyceae	201	DCM	3/5-20	0.00269844	V9
MOCH-1/2	201	DCM	3/5-20	0.00281278	V9
Dictyochophyceae	201	DCM	3/5-20	0.216744	V9
Bolidophyceae	201	DCM	3/5-20	0.00914724	V9
Bacillariophyta	201	DCM	3/5-20	42.0419	V9
Cryptophyta	158	SRF	3/5-20	2.41329	V9
Haptophyta	158	SRF	3/5-20	37.9358	V9
Rhodophyta	158	SRF	3/5-20	0	V9
Mamiellophyceae	158	SRF	3/5-20	0.109769	V9
Other prasinophytes	158	SRF	3/5-20	0.0437993	V9
Chloropicophyceae	158	SRF	3/5-20	0.000116076	V9
core Chlorophyta	158	SRF	3/5-20	0	V9
unclassified_Chlorophyta	158	SRF	3/5-20	0.00081253	V9
Streptophyta	158	SRF	3/5-20	0.00162506	V9
Prasinodermophyta	158	SRF	3/5-20	0.000657763	V9
unclassified_Archaeplastida	158	SRF	3/5-20	0.000889914	V9
Euglyphida	158	SRF	3/5-20	0	V9
Chlorarachniophyceae	158	SRF	3/5-20	0.00522341	V9
Chrompodellids	158	SRF	3/5-20	0	V9
Dinophyceae	158	SRF	3/5-20	0.94919	V9
other Ochrophyta	158	SRF	3/5-20	0.0147416	V9
Pinguiophyceae	158	SRF	3/5-20	0	V9
Phaeophyceae	158	SRF	3/5-20	7.73838e-05	V9
Raphidophyceae	158	SRF	3/5-20	0	V9
Chrysophyceae	158	SRF	3/5-20	0	V9
MOCH-5	158	SRF	3/5-20	0	V9
Pelagophyceae	158	SRF	3/5-20	0.222865	V9
MOCH-1/2	158	SRF	3/5-20	0.00154768	V9
Dictyochophyceae	158	SRF	3/5-20	0.593921	V9
Bolidophyceae	158	SRF	3/5-20	1.0501	V9
Bacillariophyta	158	SRF	3/5-20	23.2166	V9
Cryptophyta	163	SRF	3/5-20	1.98495	V9
Haptophyta	163	SRF	3/5-20	15.5095	V9
Rhodophyta	163	SRF	3/5-20	0	V9
Mamiellophyceae	163	SRF	3/5-20	1.09079	V9
Other prasinophytes	163	SRF	3/5-20	0.0598658	V9
Chloropicophyceae	163	SRF	3/5-20	0	V9
core Chlorophyta	163	SRF	3/5-20	0	V9
unclassified_Chlorophyta	163	SRF	3/5-20	0.00945249	V9
Streptophyta	163	SRF	3/5-20	0	V9
Prasinodermophyta	163	SRF	3/5-20	0.00633962	V9
unclassified_Archaeplastida	163	SRF	3/5-20	0.00956638	V9
Euglyphida	163	SRF	3/5-20	0	V9
Chlorarachniophyceae	163	SRF	3/5-20	0.0907287	V9
Chrompodellids	163	SRF	3/5-20	0	V9
Dinophyceae	163	SRF	3/5-20	1.34206	V9
other Ochrophyta	163	SRF	3/5-20	0.021866	V9
Pinguiophyceae	163	SRF	3/5-20	0	V9
Phaeophyceae	163	SRF	3/5-20	7.59236e-05	V9
Raphidophyceae	163	SRF	3/5-20	0	V9
Chrysophyceae	163	SRF	3/5-20	0.0137422	V9
MOCH-5	163	SRF	3/5-20	0	V9
Pelagophyceae	163	SRF	3/5-20	0.0211447	V9
MOCH-1/2	163	SRF	3/5-20	0.0106673	V9
Dictyochophyceae	163	SRF	3/5-20	4.33774	V9
Bolidophyceae	163	SRF	3/5-20	0.0411506	V9
Bacillariophyta	163	SRF	3/5-20	5.00048	V9
Cryptophyta	168	SRF	3/5-20	0.598653	V9
Haptophyta	168	SRF	3/5-20	5.19297	V9
Rhodophyta	168	SRF	3/5-20	3.55094e-05	V9
Mamiellophyceae	168	SRF	3/5-20	0.304635	V9
Other prasinophytes	168	SRF	3/5-20	0.129006	V9
Chloropicophyceae	168	SRF	3/5-20	0	V9
core Chlorophyta	168	SRF	3/5-20	0	V9
unclassified_Chlorophyta	168	SRF	3/5-20	0.0172576	V9
Streptophyta	168	SRF	3/5-20	0	V9
Prasinodermophyta	168	SRF	3/5-20	0.00727943	V9
unclassified_Archaeplastida	168	SRF	3/5-20	0.0835536	V9
Euglyphida	168	SRF	3/5-20	0	V9
Chlorarachniophyceae	168	SRF	3/5-20	5.02142	V9
Chrompodellids	168	SRF	3/5-20	0	V9
Dinophyceae	168	SRF	3/5-20	4.9857	V9
other Ochrophyta	168	SRF	3/5-20	0.0160147	V9
Pinguiophyceae	168	SRF	3/5-20	0	V9
Phaeophyceae	168	SRF	3/5-20	0.000106528	V9
Raphidophyceae	168	SRF	3/5-20	0	V9
Chrysophyceae	168	SRF	3/5-20	0.176091	V9
MOCH-5	168	SRF	3/5-20	0	V9
Pelagophyceae	168	SRF	3/5-20	0.00582354	V9
MOCH-1/2	168	SRF	3/5-20	0.00635618	V9
Dictyochophyceae	168	SRF	3/5-20	16.5776	V9
Bolidophyceae	168	SRF	3/5-20	0.114092	V9
Bacillariophyta	168	SRF	3/5-20	1.64877	V9
Cryptophyta	173	SRF	3/5-20	0.461183	V9
Haptophyta	173	SRF	3/5-20	0.348576	V9
Rhodophyta	173	SRF	3/5-20	7.81998e-05	V9
Mamiellophyceae	173	SRF	3/5-20	0.602529	V9
Other prasinophytes	173	SRF	3/5-20	0.0628335	V9
Chloropicophyceae	173	SRF	3/5-20	0	V9
core Chlorophyta	173	SRF	3/5-20	0.00203319	V9
unclassified_Chlorophyta	173	SRF	3/5-20	0.0012121	V9
Streptophyta	173	SRF	3/5-20	7.81998e-05	V9
Prasinodermophyta	173	SRF	3/5-20	0.00750718	V9
unclassified_Archaeplastida	173	SRF	3/5-20	0.0327657	V9
Euglyphida	173	SRF	3/5-20	0	V9
Chlorarachniophyceae	173	SRF	3/5-20	0.0953255	V9
Chrompodellids	173	SRF	3/5-20	0	V9
Dinophyceae	173	SRF	3/5-20	5.69318	V9
other Ochrophyta	173	SRF	3/5-20	1.33436	V9
Pinguiophyceae	173	SRF	3/5-20	0	V9
Phaeophyceae	173	SRF	3/5-20	7.81998e-05	V9
Raphidophyceae	173	SRF	3/5-20	0	V9
Chrysophyceae	173	SRF	3/5-20	1.11525	V9
MOCH-5	173	SRF	3/5-20	0	V9
Pelagophyceae	173	SRF	3/5-20	0.0320619	V9
MOCH-1/2	173	SRF	3/5-20	0.00723348	V9
Dictyochophyceae	173	SRF	3/5-20	6.6087	V9
Bolidophyceae	173	SRF	3/5-20	0.00954037	V9
Bacillariophyta	173	SRF	3/5-20	2.9486	V9
Cryptophyta	175	SRF	3/5-20	7.0296	V9
Haptophyta	175	SRF	3/5-20	1.31705	V9
Rhodophyta	175	SRF	3/5-20	0	V9
Mamiellophyceae	175	SRF	3/5-20	1.99094	V9
Other prasinophytes	175	SRF	3/5-20	0.682024	V9
Chloropicophyceae	175	SRF	3/5-20	0	V9
core Chlorophyta	175	SRF	3/5-20	0	V9
unclassified_Chlorophyta	175	SRF	3/5-20	0.0162969	V9
Streptophyta	175	SRF	3/5-20	4.49775e-05	V9
Prasinodermophyta	175	SRF	3/5-20	8.9955e-05	V9
unclassified_Archaeplastida	175	SRF	3/5-20	0.0192954	V9
Euglyphida	175	SRF	3/5-20	0	V9
Chlorarachniophyceae	175	SRF	3/5-20	1.45532	V9
Chrompodellids	175	SRF	3/5-20	0	V9
Dinophyceae	175	SRF	3/5-20	3.79241	V9
other Ochrophyta	175	SRF	3/5-20	0.0424588	V9
Pinguiophyceae	175	SRF	3/5-20	0	V9
Phaeophyceae	175	SRF	3/5-20	1.49925e-05	V9
Raphidophyceae	175	SRF	3/5-20	0	V9
Chrysophyceae	175	SRF	3/5-20	0.237916	V9
MOCH-5	175	SRF	3/5-20	0	V9
Pelagophyceae	175	SRF	3/5-20	0.0876162	V9
MOCH-1/2	175	SRF	3/5-20	0.000584708	V9
Dictyochophyceae	175	SRF	3/5-20	2.70621	V9
Bolidophyceae	175	SRF	3/5-20	0.000434783	V9
Bacillariophyta	175	SRF	3/5-20	39.8379	V9
Cryptophyta	178	SRF	3/5-20	0.552965	V9
Haptophyta	178	SRF	3/5-20	2.38945	V9
Rhodophyta	178	SRF	3/5-20	0	V9
Mamiellophyceae	178	SRF	3/5-20	1.01066	V9
Other prasinophytes	178	SRF	3/5-20	1.25694	V9
Chloropicophyceae	178	SRF	3/5-20	0	V9
core Chlorophyta	178	SRF	3/5-20	0.000163701	V9
unclassified_Chlorophyta	178	SRF	3/5-20	0.00224012	V9
Streptophyta	178	SRF	3/5-20	3.44634e-05	V9
Prasinodermophyta	178	SRF	3/5-20	0.00270537	V9
unclassified_Archaeplastida	178	SRF	3/5-20	0.00915002	V9
Euglyphida	178	SRF	3/5-20	0	V9
Chlorarachniophyceae	178	SRF	3/5-20	0.671148	V9
Chrompodellids	178	SRF	3/5-20	0	V9
Dinophyceae	178	SRF	3/5-20	1.31791	V9
other Ochrophyta	178	SRF	3/5-20	0.0209796	V9
Pinguiophyceae	178	SRF	3/5-20	0	V9
Phaeophyceae	178	SRF	3/5-20	2.58475e-05	V9
Raphidophyceae	178	SRF	3/5-20	0	V9
Chrysophyceae	178	SRF	3/5-20	0.0376943	V9
MOCH-5	178	SRF	3/5-20	0	V9
Pelagophyceae	178	SRF	3/5-20	32.1169	V9
MOCH-1/2	178	SRF	3/5-20	0.00212811	V9
Dictyochophyceae	178	SRF	3/5-20	3.42252	V9
Bolidophyceae	178	SRF	3/5-20	0.1807	V9
Bacillariophyta	178	SRF	3/5-20	1.05505	V9
Cryptophyta	180	SRF	3/5-20	1.4009	V9
Haptophyta	180	SRF	3/5-20	1.92942	V9
Rhodophyta	180	SRF	3/5-20	0.000113357	V9
Mamiellophyceae	180	SRF	3/5-20	0.472246	V9
Other prasinophytes	180	SRF	3/5-20	0.495796	V9
Chloropicophyceae	180	SRF	3/5-20	0	V9
core Chlorophyta	180	SRF	3/5-20	0.00189873	V9
unclassified_Chlorophyta	180	SRF	3/5-20	2.83393e-05	V9
Streptophyta	180	SRF	3/5-20	0	V9
Prasinodermophyta	180	SRF	3/5-20	0	V9
unclassified_Archaeplastida	180	SRF	3/5-20	0.000991875	V9
Euglyphida	180	SRF	3/5-20	2.83393e-05	V9
Chlorarachniophyceae	180	SRF	3/5-20	0.00923861	V9
Chrompodellids	180	SRF	3/5-20	0	V9
Dinophyceae	180	SRF	3/5-20	6.76164	V9
other Ochrophyta	180	SRF	3/5-20	1.5815	V9
Pinguiophyceae	180	SRF	3/5-20	0	V9
Phaeophyceae	180	SRF	3/5-20	2.83393e-05	V9
Raphidophyceae	180	SRF	3/5-20	0	V9
Chrysophyceae	180	SRF	3/5-20	0.083941	V9
MOCH-5	180	SRF	3/5-20	0	V9
Pelagophyceae	180	SRF	3/5-20	0.0312866	V9
MOCH-1/2	180	SRF	3/5-20	0.00170036	V9
Dictyochophyceae	180	SRF	3/5-20	8.31877	V9
Bolidophyceae	180	SRF	3/5-20	0.0733137	V9
Bacillariophyta	180	SRF	3/5-20	2.45764	V9
Cryptophyta	188	SRF	3/5-20	0.367168	V9
Haptophyta	188	SRF	3/5-20	0.807506	V9
Rhodophyta	188	SRF	3/5-20	0	V9
Mamiellophyceae	188	SRF	3/5-20	0.54013	V9
Other prasinophytes	188	SRF	3/5-20	0.0649496	V9
Chloropicophyceae	188	SRF	3/5-20	0	V9
core Chlorophyta	188	SRF	3/5-20	0.00632582	V9
unclassified_Chlorophyta	188	SRF	3/5-20	0.00142077	V9
Streptophyta	188	SRF	3/5-20	0.00098101	V9
Prasinodermophyta	188	SRF	3/5-20	0.000879526	V9
unclassified_Archaeplastida	188	SRF	3/5-20	0.00483739	V9
Euglyphida	188	SRF	3/5-20	6.76558e-05	V9
Chlorarachniophyceae	188	SRF	3/5-20	0.00250327	V9
Chrompodellids	188	SRF	3/5-20	6.76558e-05	V9
Dinophyceae	188	SRF	3/5-20	1.39493	V9
other Ochrophyta	188	SRF	3/5-20	0.0376843	V9
Pinguiophyceae	188	SRF	3/5-20	0	V9
Phaeophyceae	188	SRF	3/5-20	0	V9
Raphidophyceae	188	SRF	3/5-20	0	V9
Chrysophyceae	188	SRF	3/5-20	0.733423	V9
MOCH-5	188	SRF	3/5-20	0	V9
Pelagophyceae	188	SRF	3/5-20	0.0256077	V9
MOCH-1/2	188	SRF	3/5-20	0.00933651	V9
Dictyochophyceae	188	SRF	3/5-20	1.43092	V9
Bolidophyceae	188	SRF	3/5-20	0.00693472	V9
Bacillariophyta	188	SRF	3/5-20	28.5199	V9
Cryptophyta	189	SRF	3/5-20	0.989951	V9
Haptophyta	189	SRF	3/5-20	1.20643	V9
Rhodophyta	189	SRF	3/5-20	0	V9
Mamiellophyceae	189	SRF	3/5-20	0.31918	V9
Other prasinophytes	189	SRF	3/5-20	1.54767	V9
Chloropicophyceae	189	SRF	3/5-20	0	V9
core Chlorophyta	189	SRF	3/5-20	0.0042185	V9
unclassified_Chlorophyta	189	SRF	3/5-20	0.0027314	V9
Streptophyta	189	SRF	3/5-20	6.06978e-05	V9
Prasinodermophyta	189	SRF	3/5-20	0.000212442	V9
unclassified_Archaeplastida	189	SRF	3/5-20	0.00931712	V9
Euglyphida	189	SRF	3/5-20	0.00054628	V9
Chlorarachniophyceae	189	SRF	3/5-20	1.33981	V9
Chrompodellids	189	SRF	3/5-20	0	V9
Dinophyceae	189	SRF	3/5-20	7.00781	V9
other Ochrophyta	189	SRF	3/5-20	0.642153	V9
Pinguiophyceae	189	SRF	3/5-20	0	V9
Phaeophyceae	189	SRF	3/5-20	0	V9
Raphidophyceae	189	SRF	3/5-20	0	V9
Chrysophyceae	189	SRF	3/5-20	0.234142	V9
MOCH-5	189	SRF	3/5-20	0	V9
Pelagophyceae	189	SRF	3/5-20	0.0625188	V9
MOCH-1/2	189	SRF	3/5-20	0.227678	V9
Dictyochophyceae	189	SRF	3/5-20	3.06746	V9
Bolidophyceae	189	SRF	3/5-20	0.029317	V9
Bacillariophyta	189	SRF	3/5-20	6.50772	V9
Cryptophyta	191	SRF	3/5-20	0.216347	V9
Haptophyta	191	SRF	3/5-20	0.599876	V9
Rhodophyta	191	SRF	3/5-20	0	V9
Mamiellophyceae	191	SRF	3/5-20	1.66531	V9
Other prasinophytes	191	SRF	3/5-20	0.136675	V9
Chloropicophyceae	191	SRF	3/5-20	0	V9
core Chlorophyta	191	SRF	3/5-20	0.0023184	V9
unclassified_Chlorophyta	191	SRF	3/5-20	0.00323839	V9
Streptophyta	191	SRF	3/5-20	0.00636639	V9
Prasinodermophyta	191	SRF	3/5-20	0.000625599	V9
unclassified_Archaeplastida	191	SRF	3/5-20	0.000588799	V9
Euglyphida	191	SRF	3/5-20	0.0921838	V9
Chlorarachniophyceae	191	SRF	3/5-20	0.0156032	V9
Chrompodellids	191	SRF	3/5-20	7.35999e-05	V9
Dinophyceae	191	SRF	3/5-20	9.78157	V9
other Ochrophyta	191	SRF	3/5-20	0.408516	V9
Pinguiophyceae	191	SRF	3/5-20	0	V9
Phaeophyceae	191	SRF	3/5-20	0	V9
Raphidophyceae	191	SRF	3/5-20	0	V9
Chrysophyceae	191	SRF	3/5-20	0.159601	V9
MOCH-5	191	SRF	3/5-20	0	V9
Pelagophyceae	191	SRF	3/5-20	0.0278208	V9
MOCH-1/2	191	SRF	3/5-20	0.150107	V9
Dictyochophyceae	191	SRF	3/5-20	0.667624	V9
Bolidophyceae	191	SRF	3/5-20	0.307647	V9
Bacillariophyta	191	SRF	3/5-20	13.3023	V9
Cryptophyta	193	SRF	3/5-20	0.156974	V9
Haptophyta	193	SRF	3/5-20	0.424776	V9
Rhodophyta	193	SRF	3/5-20	0	V9
Mamiellophyceae	193	SRF	3/5-20	0.101846	V9
Other prasinophytes	193	SRF	3/5-20	0.087429	V9
Chloropicophyceae	193	SRF	3/5-20	0	V9
core Chlorophyta	193	SRF	3/5-20	0.000491481	V9
unclassified_Chlorophyta	193	SRF	3/5-20	0.00311271	V9
Streptophyta	193	SRF	3/5-20	0.000163827	V9
Prasinodermophyta	193	SRF	3/5-20	5.4609e-05	V9
unclassified_Archaeplastida	193	SRF	3/5-20	0.00475098	V9
Euglyphida	193	SRF	3/5-20	0.000409567	V9
Chlorarachniophyceae	193	SRF	3/5-20	0.0248198	V9
Chrompodellids	193	SRF	3/5-20	0	V9
Dinophyceae	193	SRF	3/5-20	3.53448	V9
other Ochrophyta	193	SRF	3/5-20	0.543305	V9
Pinguiophyceae	193	SRF	3/5-20	0	V9
Phaeophyceae	193	SRF	3/5-20	0	V9
Raphidophyceae	193	SRF	3/5-20	0	V9
Chrysophyceae	193	SRF	3/5-20	0.252512	V9
MOCH-5	193	SRF	3/5-20	0	V9
Pelagophyceae	193	SRF	3/5-20	0.0153178	V9
MOCH-1/2	193	SRF	3/5-20	0.00226627	V9
Dictyochophyceae	193	SRF	3/5-20	0.537025	V9
Bolidophyceae	193	SRF	3/5-20	0.0720566	V9
Bacillariophyta	193	SRF	3/5-20	32.121	V9
Cryptophyta	194	SRF	3/5-20	0.456876	V9
Haptophyta	194	SRF	3/5-20	4.4607	V9
Rhodophyta	194	SRF	3/5-20	0	V9
Mamiellophyceae	194	SRF	3/5-20	0.231882	V9
Other prasinophytes	194	SRF	3/5-20	3.81658	V9
Chloropicophyceae	194	SRF	3/5-20	0	V9
core Chlorophyta	194	SRF	3/5-20	0.0365616	V9
unclassified_Chlorophyta	194	SRF	3/5-20	0.00165862	V9
Streptophyta	194	SRF	3/5-20	0.00411048	V9
Prasinodermophyta	194	SRF	3/5-20	0.000252398	V9
unclassified_Archaeplastida	194	SRF	3/5-20	0.00328117	V9
Euglyphida	194	SRF	3/5-20	0.00057691	V9
Chlorarachniophyceae	194	SRF	3/5-20	0.152557	V9
Chrompodellids	194	SRF	3/5-20	0	V9
Dinophyceae	194	SRF	3/5-20	4.12382	V9
other Ochrophyta	194	SRF	3/5-20	0.615851	V9
Pinguiophyceae	194	SRF	3/5-20	0	V9
Phaeophyceae	194	SRF	3/5-20	0	V9
Raphidophyceae	194	SRF	3/5-20	0	V9
Chrysophyceae	194	SRF	3/5-20	0.476527	V9
MOCH-5	194	SRF	3/5-20	0	V9
Pelagophyceae	194	SRF	3/5-20	0.175417	V9
MOCH-1/2	194	SRF	3/5-20	0.302229	V9
Dictyochophyceae	194	SRF	3/5-20	4.31637	V9
Bolidophyceae	194	SRF	3/5-20	0.0288094	V9
Bacillariophyta	194	SRF	3/5-20	14.7908	V9
Cryptophyta	196	SRF	3/5-20	2.97315	V9
Haptophyta	196	SRF	3/5-20	1.07055	V9
Rhodophyta	196	SRF	3/5-20	0	V9
Mamiellophyceae	196	SRF	3/5-20	2.01463	V9
Other prasinophytes	196	SRF	3/5-20	1.61045	V9
Chloropicophyceae	196	SRF	3/5-20	0	V9
core Chlorophyta	196	SRF	3/5-20	0.00593344	V9
unclassified_Chlorophyta	196	SRF	3/5-20	0.00248956	V9
Streptophyta	196	SRF	3/5-20	0.000124478	V9
Prasinodermophyta	196	SRF	3/5-20	0.000912837	V9
unclassified_Archaeplastida	196	SRF	3/5-20	0.00456418	V9
Euglyphida	196	SRF	3/5-20	0.00157672	V9
Chlorarachniophyceae	196	SRF	3/5-20	0.379242	V9
Chrompodellids	196	SRF	3/5-20	0	V9
Dinophyceae	196	SRF	3/5-20	7.72028	V9
other Ochrophyta	196	SRF	3/5-20	0.194061	V9
Pinguiophyceae	196	SRF	3/5-20	0	V9
Phaeophyceae	196	SRF	3/5-20	4.14926e-05	V9
Raphidophyceae	196	SRF	3/5-20	0	V9
Chrysophyceae	196	SRF	3/5-20	0.156966	V9
MOCH-5	196	SRF	3/5-20	0	V9
Pelagophyceae	196	SRF	3/5-20	0.292647	V9
MOCH-1/2	196	SRF	3/5-20	0.0183397	V9
Dictyochophyceae	196	SRF	3/5-20	1.57842	V9
Bolidophyceae	196	SRF	3/5-20	0.0941467	V9
Bacillariophyta	196	SRF	3/5-20	10.3795	V9
Cryptophyta	201	SRF	3/5-20	0.0760841	V9
Haptophyta	201	SRF	3/5-20	0.951712	V9
Rhodophyta	201	SRF	3/5-20	0.000124524	V9
Mamiellophyceae	201	SRF	3/5-20	0.169477	V9
Other prasinophytes	201	SRF	3/5-20	0.0717009	V9
Chloropicophyceae	201	SRF	3/5-20	0	V9
core Chlorophyta	201	SRF	3/5-20	7.47144e-05	V9
unclassified_Chlorophyta	201	SRF	3/5-20	0.000498096	V9
Streptophyta	201	SRF	3/5-20	0	V9
Prasinodermophyta	201	SRF	3/5-20	0.00174334	V9
unclassified_Archaeplastida	201	SRF	3/5-20	0.00286405	V9
Euglyphida	201	SRF	3/5-20	2.49048e-05	V9
Chlorarachniophyceae	201	SRF	3/5-20	0.0526487	V9
Chrompodellids	201	SRF	3/5-20	0	V9
Dinophyceae	201	SRF	3/5-20	1.31149	V9
other Ochrophyta	201	SRF	3/5-20	0.0148183	V9
Pinguiophyceae	201	SRF	3/5-20	0	V9
Phaeophyceae	201	SRF	3/5-20	0.00308819	V9
Raphidophyceae	201	SRF	3/5-20	0	V9
Chrysophyceae	201	SRF	3/5-20	0.024855	V9
MOCH-5	201	SRF	3/5-20	0	V9
Pelagophyceae	201	SRF	3/5-20	0.0147685	V9
MOCH-1/2	201	SRF	3/5-20	0.0459493	V9
Dictyochophyceae	201	SRF	3/5-20	0.560358	V9
Bolidophyceae	201	SRF	3/5-20	0.0227879	V9
Bacillariophyta	201	SRF	3/5-20	24.7102	V9
Cryptophyta	205	SRF	3/5-20	0.0787671	V9
Haptophyta	205	SRF	3/5-20	0.15471	V9
Rhodophyta	205	SRF	3/5-20	0	V9
Mamiellophyceae	205	SRF	3/5-20	0.104395	V9
Other prasinophytes	205	SRF	3/5-20	0.029051	V9
Chloropicophyceae	205	SRF	3/5-20	0	V9
core Chlorophyta	205	SRF	3/5-20	0	V9
unclassified_Chlorophyta	205	SRF	3/5-20	0.000898485	V9
Streptophyta	205	SRF	3/5-20	0	V9
Prasinodermophyta	205	SRF	3/5-20	0.00359394	V9
unclassified_Archaeplastida	205	SRF	3/5-20	0.00145469	V9
Euglyphida	205	SRF	3/5-20	0.00017114	V9
Chlorarachniophyceae	205	SRF	3/5-20	0.0200234	V9
Chrompodellids	205	SRF	3/5-20	0	V9
Dinophyceae	205	SRF	3/5-20	4.84056	V9
other Ochrophyta	205	SRF	3/5-20	0.0604552	V9
Pinguiophyceae	205	SRF	3/5-20	0	V9
Phaeophyceae	205	SRF	3/5-20	0	V9
Raphidophyceae	205	SRF	3/5-20	0	V9
Chrysophyceae	205	SRF	3/5-20	0.0303345	V9
MOCH-5	205	SRF	3/5-20	0	V9
Pelagophyceae	205	SRF	3/5-20	0.0108246	V9
MOCH-1/2	205	SRF	3/5-20	0.00196811	V9
Dictyochophyceae	205	SRF	3/5-20	0.498317	V9
Bolidophyceae	205	SRF	3/5-20	0.00286659	V9
Bacillariophyta	205	SRF	3/5-20	35.4156	V9
Cryptophyta	206	SRF	3/5-20	1.40895	V9
Haptophyta	206	SRF	3/5-20	0.89718	V9
Rhodophyta	206	SRF	3/5-20	5.26298e-05	V9
Mamiellophyceae	206	SRF	3/5-20	0.257807	V9
Other prasinophytes	206	SRF	3/5-20	0.236045	V9
Chloropicophyceae	206	SRF	3/5-20	0	V9
core Chlorophyta	206	SRF	3/5-20	2.63149e-05	V9
unclassified_Chlorophyta	206	SRF	3/5-20	0.00542087	V9
Streptophyta	206	SRF	3/5-20	0	V9
Prasinodermophyta	206	SRF	3/5-20	0.0024736	V9
unclassified_Archaeplastida	206	SRF	3/5-20	0.00326305	V9
Euglyphida	206	SRF	3/5-20	0.00431564	V9
Chlorarachniophyceae	206	SRF	3/5-20	0.0409197	V9
Chrompodellids	206	SRF	3/5-20	0	V9
Dinophyceae	206	SRF	3/5-20	7.14023	V9
other Ochrophyta	206	SRF	3/5-20	0.244202	V9
Pinguiophyceae	206	SRF	3/5-20	0	V9
Phaeophyceae	206	SRF	3/5-20	0.0228413	V9
Raphidophyceae	206	SRF	3/5-20	0	V9
Chrysophyceae	206	SRF	3/5-20	0.149469	V9
MOCH-5	206	SRF	3/5-20	0	V9
Pelagophyceae	206	SRF	3/5-20	0.0279201	V9
MOCH-1/2	206	SRF	3/5-20	0.00526298	V9
Dictyochophyceae	206	SRF	3/5-20	2.14216	V9
Bolidophyceae	206	SRF	3/5-20	0.0664188	V9
Bacillariophyta	206	SRF	3/5-20	4.07197	V9
Cryptophyta	208	SRF	3/5-20	0.959655	V9
Haptophyta	208	SRF	3/5-20	0.76203	V9
Rhodophyta	208	SRF	3/5-20	3.76572e-05	V9
Mamiellophyceae	208	SRF	3/5-20	0.154809	V9
Other prasinophytes	208	SRF	3/5-20	0.0877412	V9
Chloropicophyceae	208	SRF	3/5-20	0	V9
core Chlorophyta	208	SRF	3/5-20	0.00135566	V9
unclassified_Chlorophyta	208	SRF	3/5-20	0.00199583	V9
Streptophyta	208	SRF	3/5-20	0	V9
Prasinodermophyta	208	SRF	3/5-20	0.000979086	V9
unclassified_Archaeplastida	208	SRF	3/5-20	0.000414229	V9
Euglyphida	208	SRF	3/5-20	0.00222177	V9
Chlorarachniophyceae	208	SRF	3/5-20	0.125511	V9
Chrompodellids	208	SRF	3/5-20	0	V9
Dinophyceae	208	SRF	3/5-20	5.65268	V9
other Ochrophyta	208	SRF	3/5-20	0.123327	V9
Pinguiophyceae	208	SRF	3/5-20	0	V9
Phaeophyceae	208	SRF	3/5-20	0.00802097	V9
Raphidophyceae	208	SRF	3/5-20	0	V9
Chrysophyceae	208	SRF	3/5-20	0.00399166	V9
MOCH-5	208	SRF	3/5-20	0	V9
Pelagophyceae	208	SRF	3/5-20	0.0582556	V9
MOCH-1/2	208	SRF	3/5-20	0.00361509	V9
Dictyochophyceae	208	SRF	3/5-20	0.879182	V9
Bolidophyceae	208	SRF	3/5-20	0.097645	V9
Bacillariophyta	208	SRF	3/5-20	2.7353	V9
Cryptophyta	209	SRF	3/5-20	1.37908	V9
Haptophyta	209	SRF	3/5-20	0.711798	V9
Rhodophyta	209	SRF	3/5-20	0	V9
Mamiellophyceae	209	SRF	3/5-20	0.176664	V9
Other prasinophytes	209	SRF	3/5-20	0.150982	V9
Chloropicophyceae	209	SRF	3/5-20	0.000768104	V9
core Chlorophyta	209	SRF	3/5-20	3.33958e-05	V9
unclassified_Chlorophyta	209	SRF	3/5-20	0.00203714	V9
Streptophyta	209	SRF	3/5-20	3.33958e-05	V9
Prasinodermophyta	209	SRF	3/5-20	0.000567729	V9
unclassified_Archaeplastida	209	SRF	3/5-20	0.00136923	V9
Euglyphida	209	SRF	3/5-20	0.00120225	V9
Chlorarachniophyceae	209	SRF	3/5-20	0.0359005	V9
Chrompodellids	209	SRF	3/5-20	0	V9
Dinophyceae	209	SRF	3/5-20	5.26769	V9
other Ochrophyta	209	SRF	3/5-20	0.574942	V9
Pinguiophyceae	209	SRF	3/5-20	0	V9
Phaeophyceae	209	SRF	3/5-20	0.000233771	V9
Raphidophyceae	209	SRF	3/5-20	0	V9
Chrysophyceae	209	SRF	3/5-20	0.0231099	V9
MOCH-5	209	SRF	3/5-20	0	V9
Pelagophyceae	209	SRF	3/5-20	0.0250469	V9
MOCH-1/2	209	SRF	3/5-20	0.00100187	V9
Dictyochophyceae	209	SRF	3/5-20	1.21587	V9
Bolidophyceae	209	SRF	3/5-20	0.150081	V9
Bacillariophyta	209	SRF	3/5-20	17.471	V9
Cryptophyta	210	SRF	3/5-20	0.67859	V9
Haptophyta	210	SRF	3/5-20	1.31634	V9
Rhodophyta	210	SRF	3/5-20	0	V9
Mamiellophyceae	210	SRF	3/5-20	0.0935091	V9
Other prasinophytes	210	SRF	3/5-20	0.0750572	V9
Chloropicophyceae	210	SRF	3/5-20	0.0111961	V9
core Chlorophyta	210	SRF	3/5-20	0	V9
unclassified_Chlorophyta	210	SRF	3/5-20	0.00384416	V9
Streptophyta	210	SRF	3/5-20	4.8052e-05	V9
Prasinodermophyta	210	SRF	3/5-20	0.0036039	V9
unclassified_Archaeplastida	210	SRF	3/5-20	0.00153766	V9
Euglyphida	210	SRF	3/5-20	0	V9
Chlorarachniophyceae	210	SRF	3/5-20	0.0718377	V9
Chrompodellids	210	SRF	3/5-20	0	V9
Dinophyceae	210	SRF	3/5-20	6.45641	V9
other Ochrophyta	210	SRF	3/5-20	0.154247	V9
Pinguiophyceae	210	SRF	3/5-20	0	V9
Phaeophyceae	210	SRF	3/5-20	0.000144156	V9
Raphidophyceae	210	SRF	3/5-20	0	V9
Chrysophyceae	210	SRF	3/5-20	0.0134546	V9
MOCH-5	210	SRF	3/5-20	0	V9
Pelagophyceae	210	SRF	3/5-20	0.268274	V9
MOCH-1/2	210	SRF	3/5-20	0.0111481	V9
Dictyochophyceae	210	SRF	3/5-20	1.04508	V9
Bolidophyceae	210	SRF	3/5-20	0.386818	V9
Bacillariophyta	210	SRF	3/5-20	4.75114	V9
Cryptophyta	158	DCM	20-180	0.000229268	V9
Haptophyta	158	DCM	20-180	0.0094655	V9
Rhodophyta	158	DCM	20-180	0	V9
Mamiellophyceae	158	DCM	20-180	0.00013101	V9
Other prasinophytes	158	DCM	20-180	0.0111686	V9
Chloropicophyceae	158	DCM	20-180	0.000589547	V9
core Chlorophyta	158	DCM	20-180	0	V9
unclassified_Chlorophyta	158	DCM	20-180	0	V9
Streptophyta	158	DCM	20-180	6.55052e-05	V9
Prasinodermophyta	158	DCM	20-180	0.000163763	V9
unclassified_Archaeplastida	158	DCM	20-180	3.27526e-05	V9
Euglyphida	158	DCM	20-180	0	V9
Chlorarachniophyceae	158	DCM	20-180	0	V9
Chrompodellids	158	DCM	20-180	0	V9
Dinophyceae	158	DCM	20-180	0.0375017	V9
other Ochrophyta	158	DCM	20-180	9.82578e-05	V9
Pinguiophyceae	158	DCM	20-180	0	V9
Phaeophyceae	158	DCM	20-180	0	V9
Raphidophyceae	158	DCM	20-180	0	V9
Chrysophyceae	158	DCM	20-180	0	V9
MOCH-5	158	DCM	20-180	0	V9
Pelagophyceae	158	DCM	20-180	0.0124132	V9
MOCH-1/2	158	DCM	20-180	0	V9
Dictyochophyceae	158	DCM	20-180	0.000458537	V9
Bolidophyceae	158	DCM	20-180	0.00281672	V9
Bacillariophyta	158	DCM	20-180	0.277742	V9
Cryptophyta	168	DCM	20-180	0.00275938	V9
Haptophyta	168	DCM	20-180	0.502015	V9
Rhodophyta	168	DCM	20-180	6.41717e-05	V9
Mamiellophyceae	168	DCM	20-180	0.0320538	V9
Other prasinophytes	168	DCM	20-180	0.00247061	V9
Chloropicophyceae	168	DCM	20-180	0	V9
core Chlorophyta	168	DCM	20-180	0	V9
unclassified_Chlorophyta	168	DCM	20-180	0.00221392	V9
Streptophyta	168	DCM	20-180	0.000192515	V9
Prasinodermophyta	168	DCM	20-180	0.00895195	V9
unclassified_Archaeplastida	168	DCM	20-180	0.00141178	V9
Euglyphida	168	DCM	20-180	0	V9
Chlorarachniophyceae	168	DCM	20-180	0.011198	V9
Chrompodellids	168	DCM	20-180	0	V9
Dinophyceae	168	DCM	20-180	26.0749	V9
other Ochrophyta	168	DCM	20-180	0.000673803	V9
Pinguiophyceae	168	DCM	20-180	0	V9
Phaeophyceae	168	DCM	20-180	3.20858e-05	V9
Raphidophyceae	168	DCM	20-180	0	V9
Chrysophyceae	168	DCM	20-180	0.0430271	V9
MOCH-5	168	DCM	20-180	0	V9
Pelagophyceae	168	DCM	20-180	0.000962575	V9
MOCH-1/2	168	DCM	20-180	9.62575e-05	V9
Dictyochophyceae	168	DCM	20-180	0.131327	V9
Bolidophyceae	168	DCM	20-180	0.000417116	V9
Bacillariophyta	168	DCM	20-180	1.00255	V9
Cryptophyta	180	DCM	20-180	0.00961558	V9
Haptophyta	180	DCM	20-180	0.188424	V9
Rhodophyta	180	DCM	20-180	0	V9
Mamiellophyceae	180	DCM	20-180	0.0154258	V9
Other prasinophytes	180	DCM	20-180	0.00711962	V9
Chloropicophyceae	180	DCM	20-180	0	V9
core Chlorophyta	180	DCM	20-180	0.000634219	V9
unclassified_Chlorophyta	180	DCM	20-180	8.18347e-05	V9
Streptophyta	180	DCM	20-180	6.1376e-05	V9
Prasinodermophyta	180	DCM	20-180	0.000409174	V9
unclassified_Archaeplastida	180	DCM	20-180	0.000818347	V9
Euglyphida	180	DCM	20-180	0.000122752	V9
Chlorarachniophyceae	180	DCM	20-180	0.000982016	V9
Chrompodellids	180	DCM	20-180	4.09174e-05	V9
Dinophyceae	180	DCM	20-180	3.69999	V9
other Ochrophyta	180	DCM	20-180	0.20962	V9
Pinguiophyceae	180	DCM	20-180	0	V9
Phaeophyceae	180	DCM	20-180	4.09174e-05	V9
Raphidophyceae	180	DCM	20-180	0	V9
Chrysophyceae	180	DCM	20-180	0.0271896	V9
MOCH-5	180	DCM	20-180	0	V9
Pelagophyceae	180	DCM	20-180	0.0459502	V9
MOCH-1/2	180	DCM	20-180	0.000736512	V9
Dictyochophyceae	180	DCM	20-180	0.0703165	V9
Bolidophyceae	180	DCM	20-180	0.0012889	V9
Bacillariophyta	180	DCM	20-180	36.3242	V9
Cryptophyta	188	DCM	20-180	0.00120258	V9
Haptophyta	188	DCM	20-180	0.00785019	V9
Rhodophyta	188	DCM	20-180	0	V9
Mamiellophyceae	188	DCM	20-180	0.00601291	V9
Other prasinophytes	188	DCM	20-180	0.00450968	V9
Chloropicophyceae	188	DCM	20-180	0	V9
core Chlorophyta	188	DCM	20-180	0.00203771	V9
unclassified_Chlorophyta	188	DCM	20-180	0.000167025	V9
Streptophyta	188	DCM	20-180	0	V9
Prasinodermophyta	188	DCM	20-180	0.000100215	V9
unclassified_Archaeplastida	188	DCM	20-180	3.34051e-05	V9
Euglyphida	188	DCM	20-180	0.000300645	V9
Chlorarachniophyceae	188	DCM	20-180	0.000935342	V9
Chrompodellids	188	DCM	20-180	0.00377477	V9
Dinophyceae	188	DCM	20-180	2.3438	V9
other Ochrophyta	188	DCM	20-180	0.00270581	V9
Pinguiophyceae	188	DCM	20-180	0	V9
Phaeophyceae	188	DCM	20-180	0	V9
Raphidophyceae	188	DCM	20-180	0	V9
Chrysophyceae	188	DCM	20-180	0.0217467	V9
MOCH-5	188	DCM	20-180	0	V9
Pelagophyceae	188	DCM	20-180	0.00337391	V9
MOCH-1/2	188	DCM	20-180	0.000668101	V9
Dictyochophyceae	188	DCM	20-180	0.00628015	V9
Bolidophyceae	188	DCM	20-180	0.000734911	V9
Bacillariophyta	188	DCM	20-180	67.9013	V9
Cryptophyta	189	DCM	20-180	0.00315501	V9
Haptophyta	189	DCM	20-180	0.00716736	V9
Rhodophyta	189	DCM	20-180	0	V9
Mamiellophyceae	189	DCM	20-180	0.00884775	V9
Other prasinophytes	189	DCM	20-180	0.00651578	V9
Chloropicophyceae	189	DCM	20-180	0	V9
core Chlorophyta	189	DCM	20-180	0.000617285	V9
unclassified_Chlorophyta	189	DCM	20-180	6.85872e-05	V9
Streptophyta	189	DCM	20-180	0	V9
Prasinodermophyta	189	DCM	20-180	0.000137174	V9
unclassified_Archaeplastida	189	DCM	20-180	3.42936e-05	V9
Euglyphida	189	DCM	20-180	0	V9
Chlorarachniophyceae	189	DCM	20-180	0.00387518	V9
Chrompodellids	189	DCM	20-180	0.0016118	V9
Dinophyceae	189	DCM	20-180	1.83591	V9
other Ochrophyta	189	DCM	20-180	0.109465	V9
Pinguiophyceae	189	DCM	20-180	0	V9
Phaeophyceae	189	DCM	20-180	0	V9
Raphidophyceae	189	DCM	20-180	0	V9
Chrysophyceae	189	DCM	20-180	0.0447874	V9
MOCH-5	189	DCM	20-180	0	V9
Pelagophyceae	189	DCM	20-180	0.00466393	V9
MOCH-1/2	189	DCM	20-180	0.000205762	V9
Dictyochophyceae	189	DCM	20-180	0.0862141	V9
Bolidophyceae	189	DCM	20-180	0.00188615	V9
Bacillariophyta	189	DCM	20-180	15.5101	V9
Cryptophyta	194	DCM	20-180	0.00112411	V9
Haptophyta	194	DCM	20-180	0.0189492	V9
Rhodophyta	194	DCM	20-180	0	V9
Mamiellophyceae	194	DCM	20-180	0.0507453	V9
Other prasinophytes	194	DCM	20-180	0.0200091	V9
Chloropicophyceae	194	DCM	20-180	0	V9
core Chlorophyta	194	DCM	20-180	0.0189171	V9
unclassified_Chlorophyta	194	DCM	20-180	0.000513877	V9
Streptophyta	194	DCM	20-180	0.000321173	V9
Prasinodermophyta	194	DCM	20-180	0.000256938	V9
unclassified_Archaeplastida	194	DCM	20-180	0.000128469	V9
Euglyphida	194	DCM	20-180	0.00138104	V9
Chlorarachniophyceae	194	DCM	20-180	0.0136177	V9
Chrompodellids	194	DCM	20-180	0.00523512	V9
Dinophyceae	194	DCM	20-180	4.64975	V9
other Ochrophyta	194	DCM	20-180	0.0158017	V9
Pinguiophyceae	194	DCM	20-180	0	V9
Phaeophyceae	194	DCM	20-180	0	V9
Raphidophyceae	194	DCM	20-180	0	V9
Chrysophyceae	194	DCM	20-180	0.189299	V9
MOCH-5	194	DCM	20-180	0	V9
Pelagophyceae	194	DCM	20-180	0.261403	V9
MOCH-1/2	194	DCM	20-180	0.00218398	V9
Dictyochophyceae	194	DCM	20-180	0.0094746	V9
Bolidophyceae	194	DCM	20-180	0.00449642	V9
Bacillariophyta	194	DCM	20-180	18.8808	V9
Cryptophyta	201	DCM	20-180	0.000692843	V9
Haptophyta	201	DCM	20-180	0.00517983	V9
Rhodophyta	201	DCM	20-180	3.29925e-05	V9
Mamiellophyceae	201	DCM	20-180	0.00194656	V9
Other prasinophytes	201	DCM	20-180	0.0070604	V9
Chloropicophyceae	201	DCM	20-180	0	V9
core Chlorophyta	201	DCM	20-180	3.29925e-05	V9
unclassified_Chlorophyta	201	DCM	20-180	6.59851e-05	V9
Streptophyta	201	DCM	20-180	0	V9
Prasinodermophyta	201	DCM	20-180	6.59851e-05	V9
unclassified_Archaeplastida	201	DCM	20-180	0	V9
Euglyphida	201	DCM	20-180	0.000428903	V9
Chlorarachniophyceae	201	DCM	20-180	0.0228308	V9
Chrompodellids	201	DCM	20-180	0	V9
Dinophyceae	201	DCM	20-180	2.61806	V9
other Ochrophyta	201	DCM	20-180	0.00772025	V9
Pinguiophyceae	201	DCM	20-180	0	V9
Phaeophyceae	201	DCM	20-180	0.00188057	V9
Raphidophyceae	201	DCM	20-180	0	V9
Chrysophyceae	201	DCM	20-180	0.0039921	V9
MOCH-5	201	DCM	20-180	0	V9
Pelagophyceae	201	DCM	20-180	0.0115804	V9
MOCH-1/2	201	DCM	20-180	0.000329925	V9
Dictyochophyceae	201	DCM	20-180	0.00300232	V9
Bolidophyceae	201	DCM	20-180	0.000626858	V9
Bacillariophyta	201	DCM	20-180	50.3161	V9
Cryptophyta	158	SRF	20-180	0.000917522	V9
Haptophyta	158	SRF	20-180	0.0202466	V9
Rhodophyta	158	SRF	20-180	0	V9
Mamiellophyceae	158	SRF	20-180	0.000550513	V9
Other prasinophytes	158	SRF	20-180	0.00296665	V9
Chloropicophyceae	158	SRF	20-180	6.11681e-05	V9
core Chlorophyta	158	SRF	20-180	0	V9
unclassified_Chlorophyta	158	SRF	20-180	0	V9
Streptophyta	158	SRF	20-180	9.17522e-05	V9
Prasinodermophyta	158	SRF	20-180	0	V9
unclassified_Archaeplastida	158	SRF	20-180	0	V9
Euglyphida	158	SRF	20-180	0	V9
Chlorarachniophyceae	158	SRF	20-180	0	V9
Chrompodellids	158	SRF	20-180	0	V9
Dinophyceae	158	SRF	20-180	0.00449586	V9
other Ochrophyta	158	SRF	20-180	0.00015292	V9
Pinguiophyceae	158	SRF	20-180	0	V9
Phaeophyceae	158	SRF	20-180	0	V9
Raphidophyceae	158	SRF	20-180	0	V9
Chrysophyceae	158	SRF	20-180	0	V9
MOCH-5	158	SRF	20-180	0	V9
Pelagophyceae	158	SRF	20-180	0.00660616	V9
MOCH-1/2	158	SRF	20-180	0	V9
Dictyochophyceae	158	SRF	20-180	0.00015292	V9
Bolidophyceae	158	SRF	20-180	0.00990924	V9
Bacillariophyta	158	SRF	20-180	0.41524	V9
Cryptophyta	163	SRF	20-180	0.103668	V9
Haptophyta	163	SRF	20-180	0.0170359	V9
Rhodophyta	163	SRF	20-180	0	V9
Mamiellophyceae	163	SRF	20-180	0.00478139	V9
Other prasinophytes	163	SRF	20-180	0.000141671	V9
Chloropicophyceae	163	SRF	20-180	0	V9
core Chlorophyta	163	SRF	20-180	0	V9
unclassified_Chlorophyta	163	SRF	20-180	3.54177e-05	V9
Streptophyta	163	SRF	20-180	0	V9
Prasinodermophyta	163	SRF	20-180	0.00201881	V9
unclassified_Archaeplastida	163	SRF	20-180	0	V9
Euglyphida	163	SRF	20-180	0	V9
Chlorarachniophyceae	163	SRF	20-180	0.00127504	V9
Chrompodellids	163	SRF	20-180	0	V9
Dinophyceae	163	SRF	20-180	0.467868	V9
other Ochrophyta	163	SRF	20-180	0.0018063	V9
Pinguiophyceae	163	SRF	20-180	0	V9
Phaeophyceae	163	SRF	20-180	0	V9
Raphidophyceae	163	SRF	20-180	0	V9
Chrysophyceae	163	SRF	20-180	0.0272362	V9
MOCH-5	163	SRF	20-180	0	V9
Pelagophyceae	163	SRF	20-180	3.54177e-05	V9
MOCH-1/2	163	SRF	20-180	3.54177e-05	V9
Dictyochophyceae	163	SRF	20-180	0.032726	V9
Bolidophyceae	163	SRF	20-180	7.08354e-05	V9
Bacillariophyta	163	SRF	20-180	1.16751	V9
Cryptophyta	168	SRF	20-180	0.00245512	V9
Haptophyta	168	SRF	20-180	1.48439	V9
Rhodophyta	168	SRF	20-180	0	V9
Mamiellophyceae	168	SRF	20-180	0.00968778	V9
Other prasinophytes	168	SRF	20-180	0.00796256	V9
Chloropicophyceae	168	SRF	20-180	3.31773e-05	V9
core Chlorophyta	168	SRF	20-180	0	V9
unclassified_Chlorophyta	168	SRF	20-180	0.00547426	V9
Streptophyta	168	SRF	20-180	0.00162569	V9
Prasinodermophyta	168	SRF	20-180	0.00666865	V9
unclassified_Archaeplastida	168	SRF	20-180	0.00252148	V9
Euglyphida	168	SRF	20-180	0	V9
Chlorarachniophyceae	168	SRF	20-180	0.0057065	V9
Chrompodellids	168	SRF	20-180	0	V9
Dinophyceae	168	SRF	20-180	39.174	V9
other Ochrophyta	168	SRF	20-180	0.00212335	V9
Pinguiophyceae	168	SRF	20-180	0	V9
Phaeophyceae	168	SRF	20-180	0	V9
Raphidophyceae	168	SRF	20-180	0	V9
Chrysophyceae	168	SRF	20-180	0.0968778	V9
MOCH-5	168	SRF	20-180	0	V9
Pelagophyceae	168	SRF	20-180	0.0039481	V9
MOCH-1/2	168	SRF	20-180	0	V9
Dictyochophyceae	168	SRF	20-180	0.199529	V9
Bolidophyceae	168	SRF	20-180	0.00049766	V9
Bacillariophyta	168	SRF	20-180	0.988054	V9
Cryptophyta	173	SRF	20-180	0.00343539	V9
Haptophyta	173	SRF	20-180	0.512663	V9
Rhodophyta	173	SRF	20-180	0	V9
Mamiellophyceae	173	SRF	20-180	0.0114513	V9
Other prasinophytes	173	SRF	20-180	0.0608894	V9
Chloropicophyceae	173	SRF	20-180	3.94873e-05	V9
core Chlorophyta	173	SRF	20-180	0.00126359	V9
unclassified_Chlorophyta	173	SRF	20-180	0.00177693	V9
Streptophyta	173	SRF	20-180	7.89746e-05	V9
Prasinodermophyta	173	SRF	20-180	0.00213231	V9
unclassified_Archaeplastida	173	SRF	20-180	0.00213231	V9
Euglyphida	173	SRF	20-180	3.94873e-05	V9
Chlorarachniophyceae	173	SRF	20-180	0.129716	V9
Chrompodellids	173	SRF	20-180	0.000355386	V9
Dinophyceae	173	SRF	20-180	3.60191	V9
other Ochrophyta	173	SRF	20-180	0.419513	V9
Pinguiophyceae	173	SRF	20-180	0	V9
Phaeophyceae	173	SRF	20-180	3.94873e-05	V9
Raphidophyceae	173	SRF	20-180	0	V9
Chrysophyceae	173	SRF	20-180	0.0485299	V9
MOCH-5	173	SRF	20-180	0	V9
Pelagophyceae	173	SRF	20-180	0.0845423	V9
MOCH-1/2	173	SRF	20-180	0.000750258	V9
Dictyochophyceae	173	SRF	20-180	0.0589545	V9
Bolidophyceae	173	SRF	20-180	0.00138205	V9
Bacillariophyta	173	SRF	20-180	32.1214	V9
Cryptophyta	175	SRF	20-180	0.0156957	V9
Haptophyta	175	SRF	20-180	0.134429	V9
Rhodophyta	175	SRF	20-180	3.22293e-05	V9
Mamiellophyceae	175	SRF	20-180	0.0234791	V9
Other prasinophytes	175	SRF	20-180	0.0241881	V9
Chloropicophyceae	175	SRF	20-180	0	V9
core Chlorophyta	175	SRF	20-180	0	V9
unclassified_Chlorophyta	175	SRF	20-180	0.000193376	V9
Streptophyta	175	SRF	20-180	4.8344e-05	V9
Prasinodermophyta	175	SRF	20-180	0.000821848	V9
unclassified_Archaeplastida	175	SRF	20-180	0.000402867	V9
Euglyphida	175	SRF	20-180	0	V9
Chlorarachniophyceae	175	SRF	20-180	0.00551121	V9
Chrompodellids	175	SRF	20-180	3.22293e-05	V9
Dinophyceae	175	SRF	20-180	1.38886	V9
other Ochrophyta	175	SRF	20-180	0.0014342	V9
Pinguiophyceae	175	SRF	20-180	0	V9
Phaeophyceae	175	SRF	20-180	0	V9
Raphidophyceae	175	SRF	20-180	0	V9
Chrysophyceae	175	SRF	20-180	0.00415758	V9
MOCH-5	175	SRF	20-180	0	V9
Pelagophyceae	175	SRF	20-180	0.00480217	V9
MOCH-1/2	175	SRF	20-180	1.61147e-05	V9
Dictyochophyceae	175	SRF	20-180	0.172298	V9
Bolidophyceae	175	SRF	20-180	0.000290064	V9
Bacillariophyta	175	SRF	20-180	47.4177	V9
Cryptophyta	178	SRF	20-180	0.00224833	V9
Haptophyta	178	SRF	20-180	0.0459139	V9
Rhodophyta	178	SRF	20-180	0	V9
Mamiellophyceae	178	SRF	20-180	0.00498927	V9
Other prasinophytes	178	SRF	20-180	0.00217254	V9
Chloropicophyceae	178	SRF	20-180	2.52621e-05	V9
core Chlorophyta	178	SRF	20-180	0	V9
unclassified_Chlorophyta	178	SRF	20-180	5.05242e-05	V9
Streptophyta	178	SRF	20-180	1.26311e-05	V9
Prasinodermophyta	178	SRF	20-180	0.000821018	V9
unclassified_Archaeplastida	178	SRF	20-180	0.00023999	V9
Euglyphida	178	SRF	20-180	0	V9
Chlorarachniophyceae	178	SRF	20-180	0.000467349	V9
Chrompodellids	178	SRF	20-180	0.000164204	V9
Dinophyceae	178	SRF	20-180	0.673639	V9
other Ochrophyta	178	SRF	20-180	0.0015031	V9
Pinguiophyceae	178	SRF	20-180	0	V9
Phaeophyceae	178	SRF	20-180	0.000202097	V9
Raphidophyceae	178	SRF	20-180	0	V9
Chrysophyceae	178	SRF	20-180	0.00142731	V9
MOCH-5	178	SRF	20-180	0	V9
Pelagophyceae	178	SRF	20-180	0.0822281	V9
MOCH-1/2	178	SRF	20-180	1.26311e-05	V9
Dictyochophyceae	178	SRF	20-180	0.0423014	V9
Bolidophyceae	178	SRF	20-180	0.000113679	V9
Bacillariophyta	178	SRF	20-180	0.489756	V9
Cryptophyta	180	SRF	20-180	0.00536558	V9
Haptophyta	180	SRF	20-180	0.0531219	V9
Rhodophyta	180	SRF	20-180	0.000133472	V9
Mamiellophyceae	180	SRF	20-180	0.0105176	V9
Other prasinophytes	180	SRF	20-180	0.00253597	V9
Chloropicophyceae	180	SRF	20-180	0	V9
core Chlorophyta	180	SRF	20-180	0.000480499	V9
unclassified_Chlorophyta	180	SRF	20-180	8.00832e-05	V9
Streptophyta	180	SRF	20-180	5.33888e-05	V9
Prasinodermophyta	180	SRF	20-180	0.000186861	V9
unclassified_Archaeplastida	180	SRF	20-180	0.000533888	V9
Euglyphida	180	SRF	20-180	2.66944e-05	V9
Chlorarachniophyceae	180	SRF	20-180	0.000747443	V9
Chrompodellids	180	SRF	20-180	0.000160166	V9
Dinophyceae	180	SRF	20-180	9.0407	V9
other Ochrophyta	180	SRF	20-180	0.459171	V9
Pinguiophyceae	180	SRF	20-180	0	V9
Phaeophyceae	180	SRF	20-180	0.00024025	V9
Raphidophyceae	180	SRF	20-180	0	V9
Chrysophyceae	180	SRF	20-180	0.0139345	V9
MOCH-5	180	SRF	20-180	0	V9
Pelagophyceae	180	SRF	20-180	0.027602	V9
MOCH-1/2	180	SRF	20-180	0.000133472	V9
Dictyochophyceae	180	SRF	20-180	0.045594	V9
Bolidophyceae	180	SRF	20-180	0.000587277	V9
Bacillariophyta	180	SRF	20-180	4.59531	V9
Cryptophyta	188	SRF	20-180	0.000956631	V9
Haptophyta	188	SRF	20-180	1.49576	V9
Rhodophyta	188	SRF	20-180	0	V9
Mamiellophyceae	188	SRF	20-180	0.00963464	V9
Other prasinophytes	188	SRF	20-180	0.0120604	V9
Chloropicophyceae	188	SRF	20-180	0	V9
core Chlorophyta	188	SRF	20-180	0.00140078	V9
unclassified_Chlorophyta	188	SRF	20-180	0.000170827	V9
Streptophyta	188	SRF	20-180	3.41654e-05	V9
Prasinodermophyta	188	SRF	20-180	6.83308e-05	V9
unclassified_Archaeplastida	188	SRF	20-180	0.000102496	V9
Euglyphida	188	SRF	20-180	3.41654e-05	V9
Chlorarachniophyceae	188	SRF	20-180	0.000375819	V9
Chrompodellids	188	SRF	20-180	0.0109671	V9
Dinophyceae	188	SRF	20-180	1.09873	V9
other Ochrophyta	188	SRF	20-180	0.06857	V9
Pinguiophyceae	188	SRF	20-180	0	V9
Phaeophyceae	188	SRF	20-180	0	V9
Raphidophyceae	188	SRF	20-180	0	V9
Chrysophyceae	188	SRF	20-180	0.0442442	V9
MOCH-5	188	SRF	20-180	0	V9
Pelagophyceae	188	SRF	20-180	0.00994213	V9
MOCH-1/2	188	SRF	20-180	0.000273323	V9
Dictyochophyceae	188	SRF	20-180	0.0131878	V9
Bolidophyceae	188	SRF	20-180	0.000580812	V9
Bacillariophyta	188	SRF	20-180	78.0971	V9
Cryptophyta	189	SRF	20-180	0.0108679	V9
Haptophyta	189	SRF	20-180	0.00706729	V9
Rhodophyta	189	SRF	20-180	0	V9
Mamiellophyceae	189	SRF	20-180	0.0141346	V9
Other prasinophytes	189	SRF	20-180	0.0109307	V9
Chloropicophyceae	189	SRF	20-180	0	V9
core Chlorophyta	189	SRF	20-180	0.000439743	V9
unclassified_Chlorophyta	189	SRF	20-180	0.000125641	V9
Streptophyta	189	SRF	20-180	0.000722434	V9
Prasinodermophyta	189	SRF	20-180	0.000219871	V9
unclassified_Archaeplastida	189	SRF	20-180	0	V9
Euglyphida	189	SRF	20-180	0	V9
Chlorarachniophyceae	189	SRF	20-180	0.00288974	V9
Chrompodellids	189	SRF	20-180	0.00914036	V9
Dinophyceae	189	SRF	20-180	6.16789	V9
other Ochrophyta	189	SRF	20-180	1.90679	V9
Pinguiophyceae	189	SRF	20-180	0	V9
Phaeophyceae	189	SRF	20-180	0	V9
Raphidophyceae	189	SRF	20-180	0	V9
Chrysophyceae	189	SRF	20-180	0.101738	V9
MOCH-5	189	SRF	20-180	0	V9
Pelagophyceae	189	SRF	20-180	0.00782114	V9
MOCH-1/2	189	SRF	20-180	0.000502563	V9
Dictyochophyceae	189	SRF	20-180	0.0316929	V9
Bolidophyceae	189	SRF	20-180	0.00731857	V9
Bacillariophyta	189	SRF	20-180	20.3911	V9
Cryptophyta	191	SRF	20-180	0.0020347	V9
Haptophyta	191	SRF	20-180	0.00160635	V9
Rhodophyta	191	SRF	20-180	0	V9
Mamiellophyceae	191	SRF	20-180	0.00195439	V9
Other prasinophytes	191	SRF	20-180	0.00112444	V9
Chloropicophyceae	191	SRF	20-180	0	V9
core Chlorophyta	191	SRF	20-180	0	V9
unclassified_Chlorophyta	191	SRF	20-180	5.35448e-05	V9
Streptophyta	191	SRF	20-180	0	V9
Prasinodermophyta	191	SRF	20-180	0.000240952	V9
unclassified_Archaeplastida	191	SRF	20-180	0.000133862	V9
Euglyphida	191	SRF	20-180	0.00120476	V9
Chlorarachniophyceae	191	SRF	20-180	0.000267724	V9
Chrompodellids	191	SRF	20-180	0.00937035	V9
Dinophyceae	191	SRF	20-180	0.403567	V9
other Ochrophyta	191	SRF	20-180	0.00160635	V9
Pinguiophyceae	191	SRF	20-180	0	V9
Phaeophyceae	191	SRF	20-180	0	V9
Raphidophyceae	191	SRF	20-180	0	V9
Chrysophyceae	191	SRF	20-180	0.00136539	V9
MOCH-5	191	SRF	20-180	0	V9
Pelagophyceae	191	SRF	20-180	0.000508676	V9
MOCH-1/2	191	SRF	20-180	0.000214179	V9
Dictyochophyceae	191	SRF	20-180	0.0054348	V9
Bolidophyceae	191	SRF	20-180	0.00136539	V9
Bacillariophyta	191	SRF	20-180	16.5674	V9
Cryptophyta	193	SRF	20-180	0.00203369	V9
Haptophyta	193	SRF	20-180	0.00511504	V9
Rhodophyta	193	SRF	20-180	0	V9
Mamiellophyceae	193	SRF	20-180	0.0189811	V9
Other prasinophytes	193	SRF	20-180	0.00619351	V9
Chloropicophyceae	193	SRF	20-180	0	V9
core Chlorophyta	193	SRF	20-180	0.000123254	V9
unclassified_Chlorophyta	193	SRF	20-180	6.1627e-05	V9
Streptophyta	193	SRF	20-180	0	V9
Prasinodermophyta	193	SRF	20-180	6.1627e-05	V9
unclassified_Archaeplastida	193	SRF	20-180	6.1627e-05	V9
Euglyphida	193	SRF	20-180	6.1627e-05	V9
Chlorarachniophyceae	193	SRF	20-180	0.00289647	V9
Chrompodellids	193	SRF	20-180	0.00117091	V9
Dinophyceae	193	SRF	20-180	29.2481	V9
other Ochrophyta	193	SRF	20-180	0.00305053	V9
Pinguiophyceae	193	SRF	20-180	0	V9
Phaeophyceae	193	SRF	20-180	0	V9
Raphidophyceae	193	SRF	20-180	0	V9
Chrysophyceae	193	SRF	20-180	0.00844289	V9
MOCH-5	193	SRF	20-180	0	V9
Pelagophyceae	193	SRF	20-180	0.0139893	V9
MOCH-1/2	193	SRF	20-180	0.000184881	V9
Dictyochophyceae	193	SRF	20-180	0.016855	V9
Bolidophyceae	193	SRF	20-180	0.00348192	V9
Bacillariophyta	193	SRF	20-180	25.6761	V9
Cryptophyta	194	SRF	20-180	1.15937	V9
Haptophyta	194	SRF	20-180	0.672155	V9
Rhodophyta	194	SRF	20-180	0	V9
Mamiellophyceae	194	SRF	20-180	0.162576	V9
Other prasinophytes	194	SRF	20-180	0.143586	V9
Chloropicophyceae	194	SRF	20-180	0.000566468	V9
core Chlorophyta	194	SRF	20-180	0.000188823	V9
unclassified_Chlorophyta	194	SRF	20-180	0.00164546	V9
Streptophyta	194	SRF	20-180	0	V9
Prasinodermophyta	194	SRF	20-180	0.000728316	V9
unclassified_Archaeplastida	194	SRF	20-180	0.000944114	V9
Euglyphida	194	SRF	20-180	0.00126781	V9
Chlorarachniophyceae	194	SRF	20-180	0.0355796	V9
Chrompodellids	194	SRF	20-180	2.69747e-05	V9
Dinophyceae	194	SRF	20-180	5.39734	V9
other Ochrophyta	194	SRF	20-180	0.528461	V9
Pinguiophyceae	194	SRF	20-180	0	V9
Phaeophyceae	194	SRF	20-180	0.000161848	V9
Raphidophyceae	194	SRF	20-180	0	V9
Chrysophyceae	194	SRF	20-180	0.0203659	V9
MOCH-5	194	SRF	20-180	0	V9
Pelagophyceae	194	SRF	20-180	0.0224429	V9
MOCH-1/2	194	SRF	20-180	0.000944114	V9
Dictyochophyceae	194	SRF	20-180	1.1103	V9
Bolidophyceae	194	SRF	20-180	0.135224	V9
Bacillariophyta	194	SRF	20-180	16.8522	V9
Cryptophyta	196	SRF	20-180	0.00513439	V9
Haptophyta	196	SRF	20-180	0.00247032	V9
Rhodophyta	196	SRF	20-180	0	V9
Mamiellophyceae	196	SRF	20-180	0.00382657	V9
Other prasinophytes	196	SRF	20-180	0.00184063	V9
Chloropicophyceae	196	SRF	20-180	0	V9
core Chlorophyta	196	SRF	20-180	0.000460158	V9
unclassified_Chlorophyta	196	SRF	20-180	0	V9
Streptophyta	196	SRF	20-180	0	V9
Prasinodermophyta	196	SRF	20-180	9.68753e-05	V9
unclassified_Archaeplastida	196	SRF	20-180	2.42188e-05	V9
Euglyphida	196	SRF	20-180	0	V9
Chlorarachniophyceae	196	SRF	20-180	0.00239766	V9
Chrompodellids	196	SRF	20-180	0.00181641	V9
Dinophyceae	196	SRF	20-180	40.0693	V9
other Ochrophyta	196	SRF	20-180	0.00782268	V9
Pinguiophyceae	196	SRF	20-180	0	V9
Phaeophyceae	196	SRF	20-180	0	V9
Raphidophyceae	196	SRF	20-180	0	V9
Chrysophyceae	196	SRF	20-180	0.00801643	V9
MOCH-5	196	SRF	20-180	0	V9
Pelagophyceae	196	SRF	20-180	0.00111407	V9
MOCH-1/2	196	SRF	20-180	0	V9
Dictyochophyceae	196	SRF	20-180	0.0423829	V9
Bolidophyceae	196	SRF	20-180	0.00130782	V9
Bacillariophyta	196	SRF	20-180	18.9699	V9
Cryptophyta	201	SRF	20-180	0.000511052	V9
Haptophyta	201	SRF	20-180	0.00332184	V9
Rhodophyta	201	SRF	20-180	0	V9
Mamiellophyceae	201	SRF	20-180	0.00072399	V9
Other prasinophytes	201	SRF	20-180	0.00366254	V9
Chloropicophyceae	201	SRF	20-180	0	V9
core Chlorophyta	201	SRF	20-180	8.51753e-05	V9
unclassified_Chlorophyta	201	SRF	20-180	4.25877e-05	V9
Streptophyta	201	SRF	20-180	0	V9
Prasinodermophyta	201	SRF	20-180	0	V9
unclassified_Archaeplastida	201	SRF	20-180	0.000255526	V9
Euglyphida	201	SRF	20-180	4.25877e-05	V9
Chlorarachniophyceae	201	SRF	20-180	0.0058771	V9
Chrompodellids	201	SRF	20-180	0	V9
Dinophyceae	201	SRF	20-180	0.419403	V9
other Ochrophyta	201	SRF	20-180	0.00183127	V9
Pinguiophyceae	201	SRF	20-180	0	V9
Phaeophyceae	201	SRF	20-180	0.00298114	V9
Raphidophyceae	201	SRF	20-180	0	V9
Chrysophyceae	201	SRF	20-180	0.00149057	V9
MOCH-5	201	SRF	20-180	0	V9
Pelagophyceae	201	SRF	20-180	0.0104766	V9
MOCH-1/2	201	SRF	20-180	0.000170351	V9
Dictyochophyceae	201	SRF	20-180	0.0024275	V9
Bolidophyceae	201	SRF	20-180	0.000127763	V9
Bacillariophyta	201	SRF	20-180	18.2555	V9
Cryptophyta	205	SRF	20-180	0.00245306	V9
Haptophyta	205	SRF	20-180	0.0111422	V9
Rhodophyta	205	SRF	20-180	0	V9
Mamiellophyceae	205	SRF	20-180	0.0086596	V9
Other prasinophytes	205	SRF	20-180	0.00186196	V9
Chloropicophyceae	205	SRF	20-180	0	V9
core Chlorophyta	205	SRF	20-180	5.91099e-05	V9
unclassified_Chlorophyta	205	SRF	20-180	8.86649e-05	V9
Streptophyta	205	SRF	20-180	0	V9
Prasinodermophyta	205	SRF	20-180	0.000206885	V9
unclassified_Archaeplastida	205	SRF	20-180	8.86649e-05	V9
Euglyphida	205	SRF	20-180	2.9555e-05	V9
Chlorarachniophyceae	205	SRF	20-180	0.00407858	V9
Chrompodellids	205	SRF	20-180	0.00254173	V9
Dinophyceae	205	SRF	20-180	9.78819	V9
other Ochrophyta	205	SRF	20-180	0.0491795	V9
Pinguiophyceae	205	SRF	20-180	0	V9
Phaeophyceae	205	SRF	20-180	0.00017733	V9
Raphidophyceae	205	SRF	20-180	0	V9
Chrysophyceae	205	SRF	20-180	0.00635432	V9
MOCH-5	205	SRF	20-180	0	V9
Pelagophyceae	205	SRF	20-180	0.00795028	V9
MOCH-1/2	205	SRF	20-180	8.86649e-05	V9
Dictyochophyceae	205	SRF	20-180	0.0146593	V9
Bolidophyceae	205	SRF	20-180	0.00029555	V9
Bacillariophyta	205	SRF	20-180	46.0641	V9
Cryptophyta	206	SRF	20-180	0.0020796	V9
Haptophyta	206	SRF	20-180	0.0021505	V9
Rhodophyta	206	SRF	20-180	2.36318e-05	V9
Mamiellophyceae	206	SRF	20-180	0.0010398	V9
Other prasinophytes	206	SRF	20-180	0.000827115	V9
Chloropicophyceae	206	SRF	20-180	0	V9
core Chlorophyta	206	SRF	20-180	7.08955e-05	V9
unclassified_Chlorophyta	206	SRF	20-180	4.72637e-05	V9
Streptophyta	206	SRF	20-180	2.36318e-05	V9
Prasinodermophyta	206	SRF	20-180	0	V9
unclassified_Archaeplastida	206	SRF	20-180	9.45274e-05	V9
Euglyphida	206	SRF	20-180	0	V9
Chlorarachniophyceae	206	SRF	20-180	0.000189055	V9
Chrompodellids	206	SRF	20-180	7.08955e-05	V9
Dinophyceae	206	SRF	20-180	0.741993	V9
other Ochrophyta	206	SRF	20-180	0.00295398	V9
Pinguiophyceae	206	SRF	20-180	0	V9
Phaeophyceae	206	SRF	20-180	0.00770398	V9
Raphidophyceae	206	SRF	20-180	0	V9
Chrysophyceae	206	SRF	20-180	0.00184328	V9
MOCH-5	206	SRF	20-180	0	V9
Pelagophyceae	206	SRF	20-180	0.000283582	V9
MOCH-1/2	206	SRF	20-180	2.36318e-05	V9
[truncated: 18,593 more rows]

## Sheet: Fig1b
size_fraction	taxon	taxon2	method	total_sum_euk_perc
0.8-5/2000	Chrompodellids	Alveolates	V9	7.31225
3/5-20	Chrompodellids	Alveolates	V9	0.162568
20-180	Chrompodellids	Alveolates	V9	0.0782004
180-2000	Chrompodellids	Alveolates	V9	0.0638802
0.8-5/2000	Dinophyceae	Alveolates	V9	963.251
3/5-20	Dinophyceae	Alveolates	V9	910.281
20-180	Dinophyceae	Alveolates	V9	467.663
180-2000	Dinophyceae	Alveolates	V9	109.778
0.8-5/2000	Rhodophyta	Archaeplastida	V9	3.66592
3/5-20	Rhodophyta	Archaeplastida	V9	0.448617
20-180	Rhodophyta	Archaeplastida	V9	1.90465
180-2000	Rhodophyta	Archaeplastida	V9	10.6173
0.8-5/2000	Mamiellophyceae	Archaeplastida	V9	209.999
3/5-20	Mamiellophyceae	Archaeplastida	V9	20.0712
20-180	Mamiellophyceae	Archaeplastida	V9	1.77798
180-2000	Mamiellophyceae	Archaeplastida	V9	1.72189
0.8-5/2000	Other prasinophytes	Archaeplastida	V9	29.7158
3/5-20	Other prasinophytes	Archaeplastida	V9	15.5897
20-180	Other prasinophytes	Archaeplastida	V9	0.87679
180-2000	Other prasinophytes	Archaeplastida	V9	0.437328
0.8-5/2000	Chloropicophyceae	Archaeplastida	V9	124.31
3/5-20	Chloropicophyceae	Archaeplastida	V9	29.4679
20-180	Chloropicophyceae	Archaeplastida	V9	4.23924
180-2000	Chloropicophyceae	Archaeplastida	V9	6.35341
0.8-5/2000	core Chlorophyta	Archaeplastida	V9	3.22933
3/5-20	core Chlorophyta	Archaeplastida	V9	0.871308
20-180	core Chlorophyta	Archaeplastida	V9	0.476655
180-2000	core Chlorophyta	Archaeplastida	V9	0.141832
0.8-5/2000	unclassified_Chlorophyta	Archaeplastida	V9	2.15295
3/5-20	unclassified_Chlorophyta	Archaeplastida	V9	0.331192
20-180	unclassified_Chlorophyta	Archaeplastida	V9	0.24419
180-2000	unclassified_Chlorophyta	Archaeplastida	V9	0.257932
0.8-5/2000	Streptophyta	Archaeplastida	V9	0.565954
3/5-20	Streptophyta	Archaeplastida	V9	2.08934
20-180	Streptophyta	Archaeplastida	V9	0.155052
180-2000	Streptophyta	Archaeplastida	V9	0.0292598
0.8-5/2000	Prasinodermophyta	Archaeplastida	V9	2.28326
3/5-20	Prasinodermophyta	Archaeplastida	V9	0.253113
20-180	Prasinodermophyta	Archaeplastida	V9	0.0477097
180-2000	Prasinodermophyta	Archaeplastida	V9	0.0139001
0.8-5/2000	unclassified_Archaeplastida	Archaeplastida	V9	3.34008
3/5-20	unclassified_Archaeplastida	Archaeplastida	V9	0.385829
20-180	unclassified_Archaeplastida	Archaeplastida	V9	0.0823218
180-2000	unclassified_Archaeplastida	Archaeplastida	V9	0.0756733
0.8-5/2000	Cryptophyta	Hacrobia	V9	192.995
3/5-20	Cryptophyta	Hacrobia	V9	38.2964
20-180	Cryptophyta	Hacrobia	V9	2.13995
180-2000	Cryptophyta	Hacrobia	V9	1.41512
0.8-5/2000	Haptophyta	Hacrobia	V9	473.646
3/5-20	Haptophyta	Hacrobia	V9	122.704
20-180	Haptophyta	Hacrobia	V9	10.5296
180-2000	Haptophyta	Hacrobia	V9	30.814
0.8-5/2000	other Ochrophyta	Ochrophyta	V9	31.7428
3/5-20	other Ochrophyta	Ochrophyta	V9	10.1228
20-180	other Ochrophyta	Ochrophyta	V9	5.00675
180-2000	other Ochrophyta	Ochrophyta	V9	5.15092
0.8-5/2000	Pinguiophyceae	Ochrophyta	V9	3.57172
3/5-20	Pinguiophyceae	Ochrophyta	V9	0.563368
20-180	Pinguiophyceae	Ochrophyta	V9	0.0988195
180-2000	Pinguiophyceae	Ochrophyta	V9	0.0581436
0.8-5/2000	Phaeophyceae	Ochrophyta	V9	0.894073
3/5-20	Phaeophyceae	Ochrophyta	V9	0.0461276
20-180	Phaeophyceae	Ochrophyta	V9	0.612828
180-2000	Phaeophyceae	Ochrophyta	V9	0.128646
0.8-5/2000	Raphidophyceae	Ochrophyta	V9	1.36027
3/5-20	Raphidophyceae	Ochrophyta	V9	1.73537
20-180	Raphidophyceae	Ochrophyta	V9	0.0258594
180-2000	Raphidophyceae	Ochrophyta	V9	0.002038
0.8-5/2000	Chrysophyceae	Ochrophyta	V9	62.2174
3/5-20	Chrysophyceae	Ochrophyta	V9	9.64432
20-180	Chrysophyceae	Ochrophyta	V9	1.1177
180-2000	Chrysophyceae	Ochrophyta	V9	0.770488
0.8-5/2000	MOCH-5	Ochrophyta	V9	9.79445
3/5-20	MOCH-5	Ochrophyta	V9	1.04054
20-180	MOCH-5	Ochrophyta	V9	0.173207
180-2000	MOCH-5	Ochrophyta	V9	0.12302
0.8-5/2000	Pelagophyceae	Ochrophyta	V9	250.347
3/5-20	Pelagophyceae	Ochrophyta	V9	42.1967
20-180	Pelagophyceae	Ochrophyta	V9	2.64515
180-2000	Pelagophyceae	Ochrophyta	V9	9.65407
0.8-5/2000	MOCH-1/2	Ochrophyta	V9	95.7324
3/5-20	MOCH-1/2	Ochrophyta	V9	2.773
20-180	MOCH-1/2	Ochrophyta	V9	0.289879
180-2000	MOCH-1/2	Ochrophyta	V9	1.3459
0.8-5/2000	Dictyochophyceae	Ochrophyta	V9	358.215
3/5-20	Dictyochophyceae	Ochrophyta	V9	89.5183
20-180	Dictyochophyceae	Ochrophyta	V9	4.16869
180-2000	Dictyochophyceae	Ochrophyta	V9	5.59999
0.8-5/2000	Bolidophyceae	Ochrophyta	V9	19.4397
3/5-20	Bolidophyceae	Ochrophyta	V9	3.74676
20-180	Bolidophyceae	Ochrophyta	V9	0.271902
180-2000	Bolidophyceae	Ochrophyta	V9	0.412641
0.8-5/2000	Bacillariophyta	Ochrophyta	V9	1125.68
3/5-20	Bacillariophyta	Ochrophyta	V9	1569.94
20-180	Bacillariophyta	Ochrophyta	V9	1108.12
180-2000	Bacillariophyta	Ochrophyta	V9	626.667
0.8-5/2000	Euglyphida	Rhizaria	V9	0.37649
3/5-20	Euglyphida	Rhizaria	V9	0.136885
20-180	Euglyphida	Rhizaria	V9	0.01433
180-2000	Euglyphida	Rhizaria	V9	0.00171603
0.8-5/2000	Chlorarachniophyceae	Rhizaria	V9	44.3107
3/5-20	Chlorarachniophyceae	Rhizaria	V9	14.0171
20-180	Chlorarachniophyceae	Rhizaria	V9	0.469802
180-2000	Chlorarachniophyceae	Rhizaria	V9	0.776317

## Sheet: Fig1c
taxon	method	ASVs
Bacillariophyta	V4	5004
Bolidophyceae	V4	84
Chlorarachniophyceae	V4	205
Chloropicophyceae	V4	340
Chrompodellids	V4	8
Chrysophyceae	V4	198
core Chlorophyta	V4	162
Cryptophyta	V4	299
Dictyochophyceae	V4	548
Dinophyceae	V4	3161
Euglyphida	V4	15
Haptophyta	V4	1675
Mamiellophyceae	V4	709
MOCH-1/2	V4	299
MOCH-5	V4	15
other Ochrophyta	V4	280
Other prasinophytes	V4	428
Pelagophyceae	V4	208
Phaeophyceae	V4	29
Pinguiophyceae	V4	21
Prasinodermophyta	V4	71
Raphidophyceae	V4	3
Rhodophyta	V4	449
Streptophyta	V4	160
unclassified_Archaeplastida	V4	95
unclassified_Chlorophyta	V4	95
Bacillariophyta	V9	3961
Bolidophyceae	V9	40
Chlorarachniophyceae	V9	94
Chloropicophyceae	V9	170
Chrompodellids	V9	3
Chrysophyceae	V9	136
core Chlorophyta	V9	87
Cryptophyta	V9	196
Dictyochophyceae	V9	525
Dinophyceae	V9	1633
Euglyphida	V9	22
Haptophyta	V9	804
Mamiellophyceae	V9	352
MOCH-1/2	V9	144
MOCH-5	V9	22
other Ochrophyta	V9	263
Other prasinophytes	V9	118
Pelagophyceae	V9	210
Phaeophyceae	V9	30
Pinguiophyceae	V9	25
Prasinodermophyta	V9	13
Raphidophyceae	V9	8
Rhodophyta	V9	196
Streptophyta	V9	57
unclassified_Archaeplastida	V9	111
unclassified_Chlorophyta	V9	130

## Sheet: Fig1d
taxon	station	depth	size_fraction	% eukaryotic reads	method
Porifera	158	DCM	0.8-5/2000	0	V9
Centroheliozoa	158	DCM	0.8-5/2000	0.00368485	V9
Choanoflagellida	158	DCM	0.8-5/2000	0.045197	V9
Phaeodarea	158	DCM	0.8-5/2000	5.75758e-05	V9
Nassellaria	158	DCM	0.8-5/2000	0.128739	V9
Spumellaria	158	DCM	0.8-5/2000	0.00143939	V9
Chrysophyceae	158	DCM	0.8-5/2000	0.000575758	V9
Dictyochophyceae	158	DCM	0.8-5/2000	0.207848	V9
Bacillariophyta	158	DCM	0.8-5/2000	10.323	V9
Porifera	168	DCM	0.8-5/2000	0	V9
Centroheliozoa	168	DCM	0.8-5/2000	0.25318	V9
Choanoflagellida	168	DCM	0.8-5/2000	0.211804	V9
Phaeodarea	168	DCM	0.8-5/2000	0	V9
Nassellaria	168	DCM	0.8-5/2000	0.00539901	V9
Spumellaria	168	DCM	0.8-5/2000	0.000382231	V9
Chrysophyceae	168	DCM	0.8-5/2000	0.0263739	V9
Dictyochophyceae	168	DCM	0.8-5/2000	3.47925	V9
Bacillariophyta	168	DCM	0.8-5/2000	5.12509	V9
Porifera	173	DCM	0.8-5/2000	0	V9
Centroheliozoa	173	DCM	0.8-5/2000	0.00100074	V9
Choanoflagellida	173	DCM	0.8-5/2000	1.55363	V9
Phaeodarea	173	DCM	0.8-5/2000	0	V9
Nassellaria	173	DCM	0.8-5/2000	0.0137721	V9
Spumellaria	173	DCM	0.8-5/2000	0.000142963	V9
Chrysophyceae	173	DCM	0.8-5/2000	0.859544	V9
Dictyochophyceae	173	DCM	0.8-5/2000	0.34173	V9
Bacillariophyta	173	DCM	0.8-5/2000	66.8502	V9
Porifera	180	DCM	0.8-5/2000	0	V9
Centroheliozoa	180	DCM	0.8-5/2000	0.0135468	V9
Choanoflagellida	180	DCM	0.8-5/2000	0.276884	V9
Phaeodarea	180	DCM	0.8-5/2000	0	V9
Nassellaria	180	DCM	0.8-5/2000	0.00935761	V9
Spumellaria	180	DCM	0.8-5/2000	5.44047e-05	V9
Chrysophyceae	180	DCM	0.8-5/2000	0.017609	V9
Dictyochophyceae	180	DCM	0.8-5/2000	0.111113	V9
Bacillariophyta	180	DCM	0.8-5/2000	47.87	V9
Porifera	188	DCM	0.8-5/2000	0	V9
Centroheliozoa	188	DCM	0.8-5/2000	0.00370832	V9
Choanoflagellida	188	DCM	0.8-5/2000	0.42793	V9
Phaeodarea	188	DCM	0.8-5/2000	0	V9
Nassellaria	188	DCM	0.8-5/2000	0.00100888	V9
Spumellaria	188	DCM	0.8-5/2000	2.72671e-05	V9
Chrysophyceae	188	DCM	0.8-5/2000	0.386702	V9
Dictyochophyceae	188	DCM	0.8-5/2000	1.28837	V9
Bacillariophyta	188	DCM	0.8-5/2000	46.5964	V9
Porifera	189	DCM	0.8-5/2000	0	V9
Centroheliozoa	189	DCM	0.8-5/2000	0.0768138	V9
Choanoflagellida	189	DCM	0.8-5/2000	0.341546	V9
Phaeodarea	189	DCM	0.8-5/2000	0	V9
Nassellaria	189	DCM	0.8-5/2000	0.00109149	V9
Spumellaria	189	DCM	0.8-5/2000	0	V9
Chrysophyceae	189	DCM	0.8-5/2000	0.023649	V9
Dictyochophyceae	189	DCM	0.8-5/2000	6.68466	V9
Bacillariophyta	189	DCM	0.8-5/2000	14.8904	V9
Porifera	194	DCM	0.8-5/2000	0	V9
Centroheliozoa	194	DCM	0.8-5/2000	0.000769458	V9
Choanoflagellida	194	DCM	0.8-5/2000	0.804482	V9
Phaeodarea	194	DCM	0.8-5/2000	0	V9
Nassellaria	194	DCM	0.8-5/2000	0.000455975	V9
Spumellaria	194	DCM	0.8-5/2000	0	V9
Chrysophyceae	194	DCM	0.8-5/2000	0.168682	V9
Dictyochophyceae	194	DCM	0.8-5/2000	0.178144	V9
Bacillariophyta	194	DCM	0.8-5/2000	26.4417	V9
Porifera	201	DCM	0.8-5/2000	0	V9
Centroheliozoa	201	DCM	0.8-5/2000	0.00750668	V9
Choanoflagellida	201	DCM	0.8-5/2000	0.358869	V9
Phaeodarea	201	DCM	0.8-5/2000	0	V9
Nassellaria	201	DCM	0.8-5/2000	0.0089277	V9
Spumellaria	201	DCM	0.8-5/2000	3.08917e-05	V9
Chrysophyceae	201	DCM	0.8-5/2000	0.190756	V9
Dictyochophyceae	201	DCM	0.8-5/2000	0.281269	V9
Bacillariophyta	201	DCM	0.8-5/2000	31.9722	V9
Porifera	158	SRF	0.8-5/2000	0	V9
Centroheliozoa	158	SRF	0.8-5/2000	0.0043593	V9
Choanoflagellida	158	SRF	0.8-5/2000	0.281866	V9
Phaeodarea	158	SRF	0.8-5/2000	0	V9
Nassellaria	158	SRF	0.8-5/2000	0.157112	V9
Spumellaria	158	SRF	0.8-5/2000	0.00120501	V9
Chrysophyceae	158	SRF	0.8-5/2000	0.0138576	V9
Dictyochophyceae	158	SRF	0.8-5/2000	1.0115	V9
Bacillariophyta	158	SRF	0.8-5/2000	3.95839	V9
Porifera	163	SRF	0.8-5/2000	0	V9
Centroheliozoa	163	SRF	0.8-5/2000	0.00724055	V9
Choanoflagellida	163	SRF	0.8-5/2000	1.83404	V9
Phaeodarea	163	SRF	0.8-5/2000	0	V9
Nassellaria	163	SRF	0.8-5/2000	0.0492199	V9
Spumellaria	163	SRF	0.8-5/2000	0.000316527	V9
Chrysophyceae	163	SRF	0.8-5/2000	0.0223547	V9
Dictyochophyceae	163	SRF	0.8-5/2000	2.91343	V9
Bacillariophyta	163	SRF	0.8-5/2000	5.26202	V9
Porifera	168	SRF	0.8-5/2000	0	V9
Centroheliozoa	168	SRF	0.8-5/2000	0.404697	V9
Choanoflagellida	168	SRF	0.8-5/2000	0.19873	V9
Phaeodarea	168	SRF	0.8-5/2000	0	V9
Nassellaria	168	SRF	0.8-5/2000	0.030608	V9
Spumellaria	168	SRF	0.8-5/2000	0.0001213	V9
Chrysophyceae	168	SRF	0.8-5/2000	0.743285	V9
Dictyochophyceae	168	SRF	0.8-5/2000	8.3422	V9
Bacillariophyta	168	SRF	0.8-5/2000	1.97589	V9
Porifera	173	SRF	0.8-5/2000	0	V9
Centroheliozoa	173	SRF	0.8-5/2000	0.00183742	V9
Choanoflagellida	173	SRF	0.8-5/2000	0.130018	V9
Phaeodarea	173	SRF	0.8-5/2000	0	V9
Nassellaria	173	SRF	0.8-5/2000	0.017815	V9
Spumellaria	173	SRF	0.8-5/2000	0.00019972	V9
Chrysophyceae	173	SRF	0.8-5/2000	3.18478	V9
Dictyochophyceae	173	SRF	0.8-5/2000	5.35837	V9
Bacillariophyta	173	SRF	0.8-5/2000	3.92406	V9
Porifera	175	SRF	0.8-5/2000	0	V9
Centroheliozoa	175	SRF	0.8-5/2000	0.0993168	V9
Choanoflagellida	175	SRF	0.8-5/2000	1.41246	V9
Phaeodarea	175	SRF	0.8-5/2000	0	V9
Nassellaria	175	SRF	0.8-5/2000	0.00511493	V9
Spumellaria	175	SRF	0.8-5/2000	6.5297e-05	V9
Chrysophyceae	175	SRF	0.8-5/2000	0.262342	V9
Dictyochophyceae	175	SRF	0.8-5/2000	3.18297	V9
Bacillariophyta	175	SRF	0.8-5/2000	59.2642	V9
Porifera	178	SRF	0.8-5/2000	0	V9
Centroheliozoa	178	SRF	0.8-5/2000	0.000174059	V9
Choanoflagellida	178	SRF	0.8-5/2000	1.60317	V9
Phaeodarea	178	SRF	0.8-5/2000	0	V9
Nassellaria	178	SRF	0.8-5/2000	0.0168837	V9
Spumellaria	178	SRF	0.8-5/2000	0.00275593	V9
Chrysophyceae	178	SRF	0.8-5/2000	0.150822	V9
Dictyochophyceae	178	SRF	0.8-5/2000	1.57778	V9
Bacillariophyta	178	SRF	0.8-5/2000	0.242086	V9
Porifera	180	SRF	0.8-5/2000	0	V9
Centroheliozoa	180	SRF	0.8-5/2000	0.010063	V9
Choanoflagellida	180	SRF	0.8-5/2000	0.567866	V9
Phaeodarea	180	SRF	0.8-5/2000	0	V9
Nassellaria	180	SRF	0.8-5/2000	0.010195	V9
Spumellaria	180	SRF	0.8-5/2000	9.89801e-05	V9
Chrysophyceae	180	SRF	0.8-5/2000	0.100069	V9
Dictyochophyceae	180	SRF	0.8-5/2000	4.69415	V9
Bacillariophyta	180	SRF	0.8-5/2000	3.80813	V9
Porifera	188	SRF	0.8-5/2000	0	V9
Centroheliozoa	188	SRF	0.8-5/2000	0.0037583	V9
Choanoflagellida	188	SRF	0.8-5/2000	0.536422	V9
Phaeodarea	188	SRF	0.8-5/2000	0	V9
Nassellaria	188	SRF	0.8-5/2000	0.000601328	V9
Spumellaria	188	SRF	0.8-5/2000	0	V9
Chrysophyceae	188	SRF	0.8-5/2000	0.248424	V9
Dictyochophyceae	188	SRF	0.8-5/2000	0.532476	V9
Bacillariophyta	188	SRF	0.8-5/2000	46.0617	V9
Porifera	189	SRF	0.8-5/2000	0	V9
Centroheliozoa	189	SRF	0.8-5/2000	0.21383	V9
Choanoflagellida	189	SRF	0.8-5/2000	0.208055	V9
Phaeodarea	189	SRF	0.8-5/2000	0	V9
Nassellaria	189	SRF	0.8-5/2000	0.00110889	V9
Spumellaria	189	SRF	0.8-5/2000	0.000184814	V9
Chrysophyceae	189	SRF	0.8-5/2000	0.22016	V9
Dictyochophyceae	189	SRF	0.8-5/2000	2.50359	V9
Bacillariophyta	189	SRF	0.8-5/2000	5.13109	V9
Porifera	191	SRF	0.8-5/2000	0.000338168	V9
Centroheliozoa	191	SRF	0.8-5/2000	0.0013104	V9
Choanoflagellida	191	SRF	0.8-5/2000	1.51034	V9
Phaeodarea	191	SRF	0.8-5/2000	0	V9
Nassellaria	191	SRF	0.8-5/2000	0.00300124	V9
Spumellaria	191	SRF	0.8-5/2000	0	V9
Chrysophyceae	191	SRF	0.8-5/2000	1.0017	V9
Dictyochophyceae	191	SRF	0.8-5/2000	0.565121	V9
Bacillariophyta	191	SRF	0.8-5/2000	9.61806	V9
Porifera	193	SRF	0.8-5/2000	0	V9
Centroheliozoa	193	SRF	0.8-5/2000	0.109224	V9
Choanoflagellida	193	SRF	0.8-5/2000	0.521193	V9
Phaeodarea	193	SRF	0.8-5/2000	0	V9
Nassellaria	193	SRF	0.8-5/2000	0.000626742	V9
Spumellaria	193	SRF	0.8-5/2000	0	V9
Chrysophyceae	193	SRF	0.8-5/2000	0.140561	V9
Dictyochophyceae	193	SRF	0.8-5/2000	0.647111	V9
Bacillariophyta	193	SRF	0.8-5/2000	26.4075	V9
Porifera	194	SRF	0.8-5/2000	0	V9
Centroheliozoa	194	SRF	0.8-5/2000	0.00453751	V9
Choanoflagellida	194	SRF	0.8-5/2000	2.33079	V9
Phaeodarea	194	SRF	0.8-5/2000	0	V9
Nassellaria	194	SRF	0.8-5/2000	0.00257391	V9
Spumellaria	194	SRF	0.8-5/2000	0	V9
Chrysophyceae	194	SRF	0.8-5/2000	0.278539	V9
Dictyochophyceae	194	SRF	0.8-5/2000	1.73577	V9
Bacillariophyta	194	SRF	0.8-5/2000	16.8485	V9
Porifera	196	SRF	0.8-5/2000	0	V9
Centroheliozoa	196	SRF	0.8-5/2000	0.0408525	V9
Choanoflagellida	196	SRF	0.8-5/2000	0.792054	V9
Phaeodarea	196	SRF	0.8-5/2000	0	V9
Nassellaria	196	SRF	0.8-5/2000	0.0021209	V9
Spumellaria	196	SRF	0.8-5/2000	0.000252488	V9
Chrysophyceae	196	SRF	0.8-5/2000	0.724942	V9
Dictyochophyceae	196	SRF	0.8-5/2000	1.37596	V9
Bacillariophyta	196	SRF	0.8-5/2000	10.3649	V9
Porifera	201	SRF	0.8-5/2000	0	V9
Centroheliozoa	201	SRF	0.8-5/2000	0.00368538	V9
Choanoflagellida	201	SRF	0.8-5/2000	0.658016	V9
Phaeodarea	201	SRF	0.8-5/2000	0	V9
Nassellaria	201	SRF	0.8-5/2000	0.00244127	V9
Spumellaria	201	SRF	0.8-5/2000	9.3895e-05	V9
Chrysophyceae	201	SRF	0.8-5/2000	0.0331684	V9
Dictyochophyceae	201	SRF	0.8-5/2000	0.405908	V9
Bacillariophyta	201	SRF	0.8-5/2000	15.7261	V9
Porifera	205	SRF	0.8-5/2000	0	V9
Centroheliozoa	205	SRF	0.8-5/2000	0.0166376	V9
Choanoflagellida	205	SRF	0.8-5/2000	0.308757	V9
Phaeodarea	205	SRF	0.8-5/2000	0	V9
Nassellaria	205	SRF	0.8-5/2000	0.0029723	V9
Spumellaria	205	SRF	0.8-5/2000	3.62475e-05	V9
Chrysophyceae	205	SRF	0.8-5/2000	0.339676	V9
Dictyochophyceae	205	SRF	0.8-5/2000	0.817672	V9
Bacillariophyta	205	SRF	0.8-5/2000	24.6882	V9
Porifera	206	SRF	0.8-5/2000	0	V9
Centroheliozoa	206	SRF	0.8-5/2000	0.00794753	V9
Choanoflagellida	206	SRF	0.8-5/2000	0.532059	V9
Phaeodarea	206	SRF	0.8-5/2000	0	V9
Nassellaria	206	SRF	0.8-5/2000	0.000851522	V9
Spumellaria	206	SRF	0.8-5/2000	0.00014192	V9
Chrysophyceae	206	SRF	0.8-5/2000	0.255776	V9
Dictyochophyceae	206	SRF	0.8-5/2000	2.89049	V9
Bacillariophyta	206	SRF	0.8-5/2000	3.00101	V9
Porifera	208	SRF	0.8-5/2000	0	V9
Centroheliozoa	208	SRF	0.8-5/2000	0.226361	V9
Choanoflagellida	208	SRF	0.8-5/2000	0.485827	V9
Phaeodarea	208	SRF	0.8-5/2000	0	V9
Nassellaria	208	SRF	0.8-5/2000	0.051877	V9
Spumellaria	208	SRF	0.8-5/2000	0.000201856	V9
Chrysophyceae	208	SRF	0.8-5/2000	0.0563178	V9
Dictyochophyceae	208	SRF	0.8-5/2000	2.37302	V9
Bacillariophyta	208	SRF	0.8-5/2000	3.41754	V9
Porifera	209	SRF	0.8-5/2000	0	V9
Centroheliozoa	209	SRF	0.8-5/2000	0.08095	V9
Choanoflagellida	209	SRF	0.8-5/2000	0.381036	V9
Phaeodarea	209	SRF	0.8-5/2000	0.000140113	V9
Nassellaria	209	SRF	0.8-5/2000	0.0170937	V9
Spumellaria	209	SRF	0.8-5/2000	0.000420338	V9
Chrysophyceae	209	SRF	0.8-5/2000	0.102422	V9
Dictyochophyceae	209	SRF	0.8-5/2000	2.30233	V9
Bacillariophyta	209	SRF	0.8-5/2000	14.896	V9
Porifera	210	SRF	0.8-5/2000	0	V9
Centroheliozoa	210	SRF	0.8-5/2000	0.0489851	V9
Choanoflagellida	210	SRF	0.8-5/2000	0.135899	V9
Phaeodarea	210	SRF	0.8-5/2000	5.28997e-05	V9
Nassellaria	210	SRF	0.8-5/2000	0.559785	V9
Spumellaria	210	SRF	0.8-5/2000	0.00523707	V9
Chrysophyceae	210	SRF	0.8-5/2000	0.0647493	V9
Dictyochophyceae	210	SRF	0.8-5/2000	1.62989	V9
Bacillariophyta	210	SRF	0.8-5/2000	3.08649	V9
Porifera	158	DCM	3/5-20	0	V9
Centroheliozoa	158	DCM	3/5-20	0.00468862	V9
Choanoflagellida	158	DCM	3/5-20	0.0615929	V9
Phaeodarea	158	DCM	3/5-20	0	V9
Nassellaria	158	DCM	3/5-20	0.196416	V9
Spumellaria	158	DCM	3/5-20	0.00128178	V9
Chrysophyceae	158	DCM	3/5-20	0.000438504	V9
Dictyochophyceae	158	DCM	3/5-20	0.20468	V9
Bacillariophyta	158	DCM	3/5-20	22.1007	V9
Porifera	168	DCM	3/5-20	0	V9
Centroheliozoa	168	DCM	3/5-20	0.231969	V9
Choanoflagellida	168	DCM	3/5-20	0.145107	V9
Phaeodarea	168	DCM	3/5-20	0	V9
Nassellaria	168	DCM	3/5-20	0.0998098	V9
Spumellaria	168	DCM	3/5-20	0.000155527	V9
Chrysophyceae	168	DCM	3/5-20	0.0566509	V9
Dictyochophyceae	168	DCM	3/5-20	9.67649	V9
Bacillariophyta	168	DCM	3/5-20	4.38253	V9
Porifera	173	DCM	3/5-20	0	V9
Centroheliozoa	173	DCM	3/5-20	0.00062629	V9
Choanoflagellida	173	DCM	3/5-20	2.7875	V9
Phaeodarea	173	DCM	3/5-20	0	V9
Nassellaria	173	DCM	3/5-20	0.0138958	V9
Spumellaria	173	DCM	3/5-20	7.82863e-05	V9
Chrysophyceae	173	DCM	3/5-20	1.56635	V9
Dictyochophyceae	173	DCM	3/5-20	0.695025	V9
Bacillariophyta	173	DCM	3/5-20	24.0953	V9
Porifera	180	DCM	3/5-20	0	V9
Centroheliozoa	180	DCM	3/5-20	0.0073759	V9
Choanoflagellida	180	DCM	3/5-20	0.512725	V9
Phaeodarea	180	DCM	3/5-20	0	V9
Nassellaria	180	DCM	3/5-20	0.0291398	V9
Spumellaria	180	DCM	3/5-20	0.000330758	V9
Chrysophyceae	180	DCM	3/5-20	0.0158433	V9
Dictyochophyceae	180	DCM	3/5-20	0.154927	V9
Bacillariophyta	180	DCM	3/5-20	35.6905	V9
Porifera	188	DCM	3/5-20	0	V9
Centroheliozoa	188	DCM	3/5-20	0.00536897	V9
Choanoflagellida	188	DCM	3/5-20	2.78388	V9
Phaeodarea	188	DCM	3/5-20	0	V9
Nassellaria	188	DCM	3/5-20	0.00261445	V9
Spumellaria	188	DCM	3/5-20	0.000233433	V9
Chrysophyceae	188	DCM	3/5-20	1.60915	V9
Dictyochophyceae	188	DCM	3/5-20	1.33795	V9
Bacillariophyta	188	DCM	3/5-20	36.4349	V9
Porifera	189	DCM	3/5-20	0	V9
Centroheliozoa	189	DCM	3/5-20	0.090765	V9
Choanoflagellida	189	DCM	3/5-20	0.280982	V9
Phaeodarea	189	DCM	3/5-20	0	V9
Nassellaria	189	DCM	3/5-20	0.000792569	V9
Spumellaria	189	DCM	3/5-20	0.000158514	V9
Chrysophyceae	189	DCM	3/5-20	0.020797	V9
Dictyochophyceae	189	DCM	3/5-20	5.74723	V9
Bacillariophyta	189	DCM	3/5-20	19.5172	V9
Porifera	194	DCM	3/5-20	0	V9
Centroheliozoa	194	DCM	3/5-20	0.000519386	V9
Choanoflagellida	194	DCM	3/5-20	4.42592	V9
Phaeodarea	194	DCM	3/5-20	0	V9
Nassellaria	194	DCM	3/5-20	0.00118305	V9
Spumellaria	194	DCM	3/5-20	0	V9
Chrysophyceae	194	DCM	3/5-20	0.247343	V9
Dictyochophyceae	194	DCM	3/5-20	0.848562	V9
Bacillariophyta	194	DCM	3/5-20	31.1954	V9
Porifera	201	DCM	3/5-20	0	V9
Centroheliozoa	201	DCM	3/5-20	0.0170825	V9
Choanoflagellida	201	DCM	3/5-20	0.394978	V9
Phaeodarea	201	DCM	3/5-20	0	V9
Nassellaria	201	DCM	3/5-20	0.00349882	V9
Spumellaria	201	DCM	3/5-20	0	V9
Chrysophyceae	201	DCM	3/5-20	0.0727434	V9
Dictyochophyceae	201	DCM	3/5-20	0.216767	V9
Bacillariophyta	201	DCM	3/5-20	42.0419	V9
Porifera	158	SRF	3/5-20	0	V9
Centroheliozoa	158	SRF	3/5-20	0.0114528	V9
Choanoflagellida	158	SRF	3/5-20	0.270766	V9
Phaeodarea	158	SRF	3/5-20	3.86919e-05	V9
Nassellaria	158	SRF	3/5-20	0.524469	V9
Spumellaria	158	SRF	3/5-20	0.00123814	V9
Chrysophyceae	158	SRF	3/5-20	0.0240277	V9
Dictyochophyceae	158	SRF	3/5-20	0.593921	V9
Bacillariophyta	158	SRF	3/5-20	23.2166	V9
Porifera	163	SRF	3/5-20	0	V9
Centroheliozoa	163	SRF	3/5-20	0.00425172	V9
Choanoflagellida	163	SRF	3/5-20	2.20406	V9
Phaeodarea	163	SRF	3/5-20	0	V9
Nassellaria	163	SRF	3/5-20	0.0718238	V9
Spumellaria	163	SRF	3/5-20	0.000113885	V9
Chrysophyceae	163	SRF	3/5-20	0.0141977	V9
Dictyochophyceae	163	SRF	3/5-20	4.33774	V9
Bacillariophyta	163	SRF	3/5-20	5.00048	V9
Porifera	168	SRF	3/5-20	0	V9
Centroheliozoa	168	SRF	3/5-20	0.293343	V9
Choanoflagellida	168	SRF	3/5-20	0.139303	V9
Phaeodarea	168	SRF	3/5-20	0	V9
Nassellaria	168	SRF	3/5-20	0.0192816	V9
Spumellaria	168	SRF	3/5-20	0.000177547	V9
Chrysophyceae	168	SRF	3/5-20	0.218454	V9
Dictyochophyceae	168	SRF	3/5-20	16.5776	V9
Bacillariophyta	168	SRF	3/5-20	1.64877	V9
Porifera	173	SRF	3/5-20	0	V9
Centroheliozoa	173	SRF	3/5-20	0.00218959	V9
Choanoflagellida	173	SRF	3/5-20	0.136967	V9
Phaeodarea	173	SRF	3/5-20	0	V9
Nassellaria	173	SRF	3/5-20	0.0136068	V9
Spumellaria	173	SRF	3/5-20	7.81998e-05	V9
Chrysophyceae	173	SRF	3/5-20	1.14164	V9
Dictyochophyceae	173	SRF	3/5-20	6.60984	V9
Bacillariophyta	173	SRF	3/5-20	2.9486	V9
Porifera	175	SRF	3/5-20	0	V9
Centroheliozoa	175	SRF	3/5-20	0.171784	V9
Choanoflagellida	175	SRF	3/5-20	1.48153	V9
Phaeodarea	175	SRF	3/5-20	2.9985e-05	V9
Nassellaria	175	SRF	3/5-20	0.00355322	V9
Spumellaria	175	SRF	3/5-20	0.00035982	V9
Chrysophyceae	175	SRF	3/5-20	0.238111	V9
Dictyochophyceae	175	SRF	3/5-20	2.70628	V9
Bacillariophyta	175	SRF	3/5-20	39.8379	V9
Porifera	178	SRF	3/5-20	0	V9
Centroheliozoa	178	SRF	3/5-20	0.00266229	V9
Choanoflagellida	178	SRF	3/5-20	1.64962	V9
Phaeodarea	178	SRF	3/5-20	8.61584e-06	V9
Nassellaria	178	SRF	3/5-20	0.00681513	V9
Spumellaria	178	SRF	3/5-20	6.03109e-05	V9
Chrysophyceae	178	SRF	3/5-20	0.0501011	V9
Dictyochophyceae	178	SRF	3/5-20	3.42252	V9
Bacillariophyta	178	SRF	3/5-20	1.05505	V9
Porifera	180	SRF	3/5-20	0	V9
Centroheliozoa	180	SRF	3/5-20	0.00527111	V9
Choanoflagellida	180	SRF	3/5-20	0.34044	V9
Phaeodarea	180	SRF	3/5-20	0	V9
Nassellaria	180	SRF	3/5-20	0.0190157	V9
Spumellaria	180	SRF	3/5-20	0.000113357	V9
Chrysophyceae	180	SRF	3/5-20	0.103212	V9
Dictyochophyceae	180	SRF	3/5-20	8.31919	V9
Bacillariophyta	180	SRF	3/5-20	2.45764	V9
Porifera	188	SRF	3/5-20	0	V9
Centroheliozoa	188	SRF	3/5-20	0.00250327	V9
Choanoflagellida	188	SRF	3/5-20	0.347345	V9
Phaeodarea	188	SRF	3/5-20	0	V9
Nassellaria	188	SRF	3/5-20	0.00135312	V9
Spumellaria	188	SRF	3/5-20	6.76558e-05	V9
Chrysophyceae	188	SRF	3/5-20	0.774964	V9
Dictyochophyceae	188	SRF	3/5-20	1.4319	V9
Bacillariophyta	188	SRF	3/5-20	28.5199	V9
Porifera	189	SRF	3/5-20	0	V9
Centroheliozoa	189	SRF	3/5-20	0.399483	V9
Choanoflagellida	189	SRF	3/5-20	0.25572	V9
Phaeodarea	189	SRF	3/5-20	0	V9
Nassellaria	189	SRF	3/5-20	0.01044	V9
Spumellaria	189	SRF	3/5-20	9.10467e-05	V9
Chrysophyceae	189	SRF	3/5-20	0.236722	V9
Dictyochophyceae	189	SRF	3/5-20	3.06758	V9
Bacillariophyta	189	SRF	3/5-20	6.50772	V9
Porifera	191	SRF	3/5-20	0.0001472	V9
Centroheliozoa	191	SRF	3/5-20	0.000956798	V9
Choanoflagellida	191	SRF	3/5-20	2.09888	V9
Phaeodarea	191	SRF	3/5-20	0	V9
Nassellaria	191	SRF	3/5-20	0.000846399	V9
Spumellaria	191	SRF	3/5-20	0.0001472	V9
Chrysophyceae	191	SRF	3/5-20	1.57953	V9
Dictyochophyceae	191	SRF	3/5-20	0.668581	V9
Bacillariophyta	191	SRF	3/5-20	13.3023	V9
Porifera	193	SRF	3/5-20	0	V9
Centroheliozoa	193	SRF	3/5-20	0.0885212	V9
Choanoflagellida	193	SRF	3/5-20	0.552479	V9
Phaeodarea	193	SRF	3/5-20	0	V9
Nassellaria	193	SRF	3/5-20	0.000518785	V9
Spumellaria	193	SRF	3/5-20	5.4609e-05	V9
Chrysophyceae	193	SRF	3/5-20	0.254997	V9
Dictyochophyceae	193	SRF	3/5-20	0.537052	V9
Bacillariophyta	193	SRF	3/5-20	32.121	V9
Porifera	194	SRF	3/5-20	0	V9
Centroheliozoa	194	SRF	3/5-20	0.0018389	V9
Choanoflagellida	194	SRF	3/5-20	7.44502	V9
Phaeodarea	194	SRF	3/5-20	0	V9
Nassellaria	194	SRF	3/5-20	0.000721137	V9
Spumellaria	194	SRF	3/5-20	0	V9
Chrysophyceae	194	SRF	3/5-20	0.503209	V9
Dictyochophyceae	194	SRF	3/5-20	4.31673	V9
Bacillariophyta	194	SRF	3/5-20	14.7908	V9
Porifera	196	SRF	3/5-20	0	V9
Centroheliozoa	196	SRF	3/5-20	0.0329036	V9
Choanoflagellida	196	SRF	3/5-20	0.904953	V9
Phaeodarea	196	SRF	3/5-20	0	V9
Nassellaria	196	SRF	3/5-20	0.0022406	V9
Spumellaria	196	SRF	3/5-20	0.000207463	V9
Chrysophyceae	196	SRF	3/5-20	0.85537	V9
Dictyochophyceae	196	SRF	3/5-20	1.57842	V9
Bacillariophyta	196	SRF	3/5-20	10.3795	V9
Porifera	201	SRF	3/5-20	0	V9
Centroheliozoa	201	SRF	3/5-20	0.0041591	V9
Choanoflagellida	201	SRF	3/5-20	0.853188	V9
Phaeodarea	201	SRF	3/5-20	0	V9
Nassellaria	201	SRF	3/5-20	0.00216672	V9
Spumellaria	201	SRF	3/5-20	0	V9
Chrysophyceae	201	SRF	3/5-20	0.0567331	V9
Dictyochophyceae	201	SRF	3/5-20	0.560408	V9
Bacillariophyta	201	SRF	3/5-20	24.7102	V9
Porifera	205	SRF	3/5-20	0	V9
Centroheliozoa	205	SRF	3/5-20	0.0216064	V9
Choanoflagellida	205	SRF	3/5-20	0.341595	V9
Phaeodarea	205	SRF	3/5-20	0	V9
Nassellaria	205	SRF	3/5-20	0.0042785	V9
Spumellaria	205	SRF	3/5-20	0	V9
Chrysophyceae	205	SRF	3/5-20	0.0452665	V9
Dictyochophyceae	205	SRF	3/5-20	0.498488	V9
Bacillariophyta	205	SRF	3/5-20	35.4156	V9
Porifera	206	SRF	3/5-20	0	V9
Centroheliozoa	206	SRF	3/5-20	0.00826288	V9
Choanoflagellida	206	SRF	3/5-20	0.301806	V9
Phaeodarea	206	SRF	3/5-20	0	V9
Nassellaria	206	SRF	3/5-20	0.000605243	V9
Spumellaria	206	SRF	3/5-20	0.00131574	V9
Chrysophyceae	206	SRF	3/5-20	0.192072	V9
Dictyochophyceae	206	SRF	3/5-20	2.14216	V9
Bacillariophyta	206	SRF	3/5-20	4.07197	V9
Porifera	208	SRF	3/5-20	0	V9
Centroheliozoa	208	SRF	3/5-20	0.165164	V9
Choanoflagellida	208	SRF	3/5-20	0.150553	V9
Phaeodarea	208	SRF	3/5-20	0	V9
Nassellaria	208	SRF	3/5-20	0.0073808	V9
Spumellaria	208	SRF	3/5-20	0.000376572	V9
Chrysophyceae	208	SRF	3/5-20	0.0181131	V9
Dictyochophyceae	208	SRF	3/5-20	0.879972	V9
Bacillariophyta	208	SRF	3/5-20	2.7353	V9
Porifera	209	SRF	3/5-20	0	V9
Centroheliozoa	209	SRF	3/5-20	0.0738382	V9
Choanoflagellida	209	SRF	3/5-20	0.148712	V9
Phaeodarea	209	SRF	3/5-20	0	V9
Nassellaria	209	SRF	3/5-20	0.00303902	V9
Spumellaria	209	SRF	3/5-20	0.000734708	V9
Chrysophyceae	209	SRF	3/5-20	0.0362011	V9
Dictyochophyceae	209	SRF	3/5-20	1.21598	V9
Bacillariophyta	209	SRF	3/5-20	17.471	V9
Porifera	210	SRF	3/5-20	0	V9
Centroheliozoa	210	SRF	3/5-20	0.064726	V9
Choanoflagellida	210	SRF	3/5-20	0.111433	V9
Phaeodarea	210	SRF	3/5-20	0.000144156	V9
Nassellaria	210	SRF	3/5-20	0.133152	V9
Spumellaria	210	SRF	3/5-20	1.52382	V9
Chrysophyceae	210	SRF	3/5-20	0.0250351	V9
Dictyochophyceae	210	SRF	3/5-20	1.04508	V9
Bacillariophyta	210	SRF	3/5-20	4.75114	V9
Porifera	158	DCM	20-180	0	V9
Centroheliozoa	158	DCM	20-180	6.55052e-05	V9
Choanoflagellida	158	DCM	20-180	0.000393031	V9
Phaeodarea	158	DCM	20-180	0	V9
Nassellaria	158	DCM	20-180	36.475	V9
Spumellaria	158	DCM	20-180	6.55052e-05	V9
Chrysophyceae	158	DCM	20-180	0.000262021	V9
Dictyochophyceae	158	DCM	20-180	0.000458537	V9
Bacillariophyta	158	DCM	20-180	0.277742	V9
Porifera	168	DCM	20-180	0	V9
Centroheliozoa	168	DCM	20-180	0.00875944	V9
Choanoflagellida	168	DCM	20-180	0.00478079	V9
Phaeodarea	168	DCM	20-180	0	V9
Nassellaria	168	DCM	20-180	0.0188344	V9
Spumellaria	168	DCM	20-180	3.20858e-05	V9
Chrysophyceae	168	DCM	20-180	0.0434442	V9
Dictyochophyceae	168	DCM	20-180	0.131424	V9
Bacillariophyta	168	DCM	20-180	1.00255	V9
Porifera	180	DCM	20-180	0	V9
Centroheliozoa	180	DCM	20-180	0.0369279	V9
Choanoflagellida	180	DCM	20-180	0.186276	V9
Phaeodarea	180	DCM	20-180	0	V9
Nassellaria	180	DCM	20-180	0.0123775	V9
Spumellaria	180	DCM	20-180	0.000143211	V9
Chrysophyceae	180	DCM	20-180	0.0292354	V9
Dictyochophyceae	180	DCM	20-180	0.0712985	V9
Bacillariophyta	180	DCM	20-180	36.3242	V9
Porifera	188	DCM	20-180	0	V9
Centroheliozoa	188	DCM	20-180	0.00180387	V9
Choanoflagellida	188	DCM	20-180	0.220774	V9
Phaeodarea	188	DCM	20-180	0	V9
Nassellaria	188	DCM	20-180	0.0619664	V9
Spumellaria	188	DCM	20-180	0	V9
Chrysophyceae	188	DCM	20-180	0.0315344	V9
Dictyochophyceae	188	DCM	20-180	0.00651399	V9
Bacillariophyta	188	DCM	20-180	67.9013	V9
Porifera	189	DCM	20-180	0	V9
Centroheliozoa	189	DCM	20-180	0.0101509	V9
Choanoflagellida	189	DCM	20-180	0.00661866	V9
Phaeodarea	189	DCM	20-180	0	V9
Nassellaria	189	DCM	20-180	0.000788753	V9
Spumellaria	189	DCM	20-180	0.000205762	V9
Chrysophyceae	189	DCM	20-180	0.0451304	V9
Dictyochophyceae	189	DCM	20-180	0.0862141	V9
Bacillariophyta	189	DCM	20-180	15.5101	V9
Porifera	194	DCM	20-180	0	V9
Centroheliozoa	194	DCM	20-180	0.0210047	V9
Choanoflagellida	194	DCM	20-180	0.0582929	V9
Phaeodarea	194	DCM	20-180	0	V9
Nassellaria	194	DCM	20-180	0.000256938	V9
Spumellaria	194	DCM	20-180	0	V9
Chrysophyceae	194	DCM	20-180	0.22193	V9
Dictyochophyceae	194	DCM	20-180	0.00950672	V9
Bacillariophyta	194	DCM	20-180	18.8808	V9
Porifera	201	DCM	20-180	0	V9
Centroheliozoa	201	DCM	20-180	0.00224349	V9
Choanoflagellida	201	DCM	20-180	0.0289345	V9
Phaeodarea	201	DCM	20-180	0	V9
Nassellaria	201	DCM	20-180	0.0188057	V9
Spumellaria	201	DCM	20-180	0	V9
Chrysophyceae	201	DCM	20-180	0.0127681	V9
Dictyochophyceae	201	DCM	20-180	0.00346422	V9
Bacillariophyta	201	DCM	20-180	50.3161	V9
Porifera	158	SRF	20-180	0	V9
Centroheliozoa	158	SRF	20-180	0	V9
Choanoflagellida	158	SRF	20-180	0.000367009	V9
Phaeodarea	158	SRF	20-180	0	V9
Nassellaria	158	SRF	20-180	55.0594	V9
Spumellaria	158	SRF	20-180	0.000795186	V9
Chrysophyceae	158	SRF	20-180	6.11681e-05	V9
Dictyochophyceae	158	SRF	20-180	0.00015292	V9
Bacillariophyta	158	SRF	20-180	0.41524	V9
Porifera	163	SRF	20-180	0	V9
Centroheliozoa	163	SRF	20-180	7.08354e-05	V9
Choanoflagellida	163	SRF	20-180	0.172945	V9
Phaeodarea	163	SRF	20-180	0	V9
Nassellaria	163	SRF	20-180	77.8758	V9
Spumellaria	163	SRF	20-180	0	V9
Chrysophyceae	163	SRF	20-180	0.0273071	V9
Dictyochophyceae	163	SRF	20-180	0.0349219	V9
Bacillariophyta	163	SRF	20-180	1.16751	V9
Porifera	168	SRF	20-180	0	V9
Centroheliozoa	168	SRF	20-180	0.0147639	V9
Choanoflagellida	168	SRF	20-180	0.00378222	V9
Phaeodarea	168	SRF	20-180	0	V9
Nassellaria	168	SRF	20-180	0.107627	V9
Spumellaria	168	SRF	20-180	6.63547e-05	V9
Chrysophyceae	168	SRF	20-180	0.0971433	V9
Dictyochophyceae	168	SRF	20-180	0.199529	V9
Bacillariophyta	168	SRF	20-180	0.988054	V9
Porifera	173	SRF	20-180	0	V9
Centroheliozoa	173	SRF	20-180	0.00110564	V9
Choanoflagellida	173	SRF	20-180	0.0165847	V9
Phaeodarea	173	SRF	20-180	0	V9
Nassellaria	173	SRF	20-180	0.0691817	V9
Spumellaria	173	SRF	20-180	7.89746e-05	V9
Chrysophyceae	173	SRF	20-180	0.0519258	V9
Dictyochophyceae	173	SRF	20-180	0.058994	V9
Bacillariophyta	173	SRF	20-180	32.1214	V9
Porifera	175	SRF	20-180	0	V9
Centroheliozoa	175	SRF	20-180	0.00443153	V9
Choanoflagellida	175	SRF	20-180	0.0922564	V9
Phaeodarea	175	SRF	20-180	0	V9
Nassellaria	175	SRF	20-180	0.00399644	V9
Spumellaria	175	SRF	20-180	8.05733e-05	V9
Chrysophyceae	175	SRF	20-180	0.00435096	V9
Dictyochophyceae	175	SRF	20-180	0.172362	V9
Bacillariophyta	175	SRF	20-180	47.4177	V9
Porifera	178	SRF	20-180	0	V9
Centroheliozoa	178	SRF	20-180	0.000290514	V9
Choanoflagellida	178	SRF	20-180	0.0057345	V9
Phaeodarea	178	SRF	20-180	0	V9
Nassellaria	178	SRF	20-180	0.00401667	V9
Spumellaria	178	SRF	20-180	3.78932e-05	V9
Chrysophyceae	178	SRF	20-180	0.0014652	V9
Dictyochophyceae	178	SRF	20-180	0.0425414	V9
Bacillariophyta	178	SRF	20-180	0.489756	V9
Porifera	180	SRF	20-180	0	V9
Centroheliozoa	180	SRF	20-180	0.0042978	V9
Choanoflagellida	180	SRF	20-180	0.0834734	V9
Phaeodarea	180	SRF	20-180	0	V9
Nassellaria	180	SRF	20-180	0.00771468	V9
Spumellaria	180	SRF	20-180	0.000160166	V9
Chrysophyceae	180	SRF	20-180	0.0154561	V9
Dictyochophyceae	180	SRF	20-180	0.0457542	V9
Bacillariophyta	180	SRF	20-180	4.59531	V9
Porifera	188	SRF	20-180	0	V9
Centroheliozoa	188	SRF	20-180	0.00129829	V9
Choanoflagellida	188	SRF	20-180	0.22433	V9
Phaeodarea	188	SRF	20-180	0	V9
Nassellaria	188	SRF	20-180	0.000273323	V9
Spumellaria	188	SRF	20-180	0	V9
Chrysophyceae	188	SRF	20-180	0.0514189	V9
Dictyochophyceae	188	SRF	20-180	0.0132562	V9
Bacillariophyta	188	SRF	20-180	78.0971	V9
Porifera	189	SRF	20-180	0	V9
Centroheliozoa	189	SRF	20-180	0.0463928	V9
Choanoflagellida	189	SRF	20-180	0.0109307	V9
Phaeodarea	189	SRF	20-180	0	V9
Nassellaria	189	SRF	20-180	0.000816665	V9
Spumellaria	189	SRF	20-180	0	V9
Chrysophyceae	189	SRF	20-180	0.107266	V9
Dictyochophyceae	189	SRF	20-180	0.0316929	V9
Bacillariophyta	189	SRF	20-180	20.3911	V9
Porifera	191	SRF	20-180	0	V9
Centroheliozoa	191	SRF	20-180	0.00160635	V9
Choanoflagellida	191	SRF	20-180	0.0115121	V9
Phaeodarea	191	SRF	20-180	0	V9
Nassellaria	191	SRF	20-180	0.000722855	V9
Spumellaria	191	SRF	20-180	0.00010709	V9
Chrysophyceae	191	SRF	20-180	0.00915617	V9
Dictyochophyceae	191	SRF	20-180	0.00551512	V9
Bacillariophyta	191	SRF	20-180	16.5674	V9
Porifera	193	SRF	20-180	0	V9
Centroheliozoa	193	SRF	20-180	0.028903	V9
Choanoflagellida	193	SRF	20-180	0.00665571	V9
Phaeodarea	193	SRF	20-180	0	V9
Nassellaria	193	SRF	20-180	0.00070871	V9
Spumellaria	193	SRF	20-180	0	V9
Chrysophyceae	193	SRF	20-180	0.0144207	V9
Dictyochophyceae	193	SRF	20-180	0.0170399	V9
Bacillariophyta	193	SRF	20-180	25.6761	V9
Porifera	194	SRF	20-180	0	V9
Centroheliozoa	194	SRF	20-180	0.0669512	V9
Choanoflagellida	194	SRF	20-180	0.132176	V9
Phaeodarea	194	SRF	20-180	0	V9
Nassellaria	194	SRF	20-180	0.0023468	V9
Spumellaria	194	SRF	20-180	0	V9
Chrysophyceae	194	SRF	20-180	0.0313176	V9
Dictyochophyceae	194	SRF	20-180	1.1103	V9
Bacillariophyta	194	SRF	20-180	16.8522	V9
Porifera	196	SRF	20-180	0	V9
Centroheliozoa	196	SRF	20-180	0.0171469	V9
Choanoflagellida	196	SRF	20-180	0.0136836	V9
Phaeodarea	196	SRF	20-180	0	V9
Nassellaria	196	SRF	20-180	0.00138047	V9
Spumellaria	196	SRF	20-180	7.26565e-05	V9
Chrysophyceae	196	SRF	20-180	0.0150883	V9
Dictyochophyceae	196	SRF	20-180	0.0423829	V9
Bacillariophyta	196	SRF	20-180	18.9699	V9
Porifera	201	SRF	20-180	0	V9
Centroheliozoa	201	SRF	20-180	0.000298114	V9
Choanoflagellida	201	SRF	20-180	0.0258933	V9
Phaeodarea	201	SRF	20-180	0	V9
Nassellaria	201	SRF	20-180	0.00285337	V9
Spumellaria	201	SRF	20-180	0	V9
Chrysophyceae	201	SRF	20-180	0.00536605	V9
Dictyochophyceae	201	SRF	20-180	0.00255526	V9
Bacillariophyta	201	SRF	20-180	18.2555	V9
Porifera	205	SRF	20-180	0	V9
Centroheliozoa	205	SRF	20-180	0.0127382	V9
Choanoflagellida	205	SRF	20-180	0.0139795	V9
Phaeodarea	205	SRF	20-180	0	V9
Nassellaria	205	SRF	20-180	0.00017733	V9
Spumellaria	205	SRF	20-180	0.00011822	V9
Chrysophyceae	205	SRF	20-180	0.0108171	V9
Dictyochophyceae	205	SRF	20-180	0.0148661	V9
Bacillariophyta	205	SRF	20-180	46.0641	V9
Porifera	206	SRF	20-180	0	V9
Centroheliozoa	206	SRF	20-180	0.000236318	V9
Choanoflagellida	206	SRF	20-180	0.00158333	V9
Phaeodarea	206	SRF	20-180	0	V9
Nassellaria	206	SRF	20-180	0.000519901	V9
Spumellaria	206	SRF	20-180	4.72637e-05	V9
Chrysophyceae	206	SRF	20-180	0.00200871	V9
Dictyochophyceae	206	SRF	20-180	0.0113433	V9
Bacillariophyta	206	SRF	20-180	13.1039	V9
Porifera	208	SRF	20-180	0	V9
Centroheliozoa	208	SRF	20-180	0.0110806	V9
Choanoflagellida	208	SRF	20-180	0.00153357	V9
Phaeodarea	208	SRF	20-180	0	V9
Nassellaria	208	SRF	20-180	0.00146877	V9
Spumellaria	208	SRF	20-180	0.000388793	V9
Chrysophyceae	208	SRF	20-180	0.00304555	V9
Dictyochophyceae	208	SRF	20-180	0.0458776	V9
Bacillariophyta	208	SRF	20-180	0.986087	V9
Porifera	209	SRF	20-180	0	V9
Centroheliozoa	209	SRF	20-180	0.00490554	V9
Choanoflagellida	209	SRF	20-180	0.00604362	V9
Phaeodarea	209	SRF	20-180	3.92443e-05	V9
Nassellaria	209	SRF	20-180	0.0108707	V9
Spumellaria	209	SRF	20-180	0.00423839	V9
Chrysophyceae	209	SRF	20-180	0.00357123	V9
Dictyochophyceae	209	SRF	20-180	0.121343	V9
Bacillariophyta	209	SRF	20-180	32.7078	V9
Porifera	210	SRF	20-180	0	V9
Centroheliozoa	210	SRF	20-180	0.00135257	V9
Choanoflagellida	210	SRF	20-180	0.000473398	V9
Phaeodarea	210	SRF	20-180	0.000135257	V9
Nassellaria	210	SRF	20-180	0.827162	V9
Spumellaria	210	SRF	20-180	0.000608655	V9
Chrysophyceae	210	SRF	20-180	0.00128494	V9
Dictyochophyceae	210	SRF	20-180	0.0635706	V9
Bacillariophyta	210	SRF	20-180	6.31276	V9
Porifera	158	DCM	180-2000	0	V9
Centroheliozoa	158	DCM	180-2000	0	V9
Choanoflagellida	158	DCM	180-2000	2.97761e-05	V9
Phaeodarea	158	DCM	180-2000	0	V9
Nassellaria	158	DCM	180-2000	58.6609	V9
Spumellaria	158	DCM	180-2000	0.000595521	V9
Chrysophyceae	158	DCM	180-2000	0.000119104	V9
Dictyochophyceae	158	DCM	180-2000	0.000416865	V9
Bacillariophyta	158	DCM	180-2000	0.0302525	V9
Porifera	168	DCM	180-2000	0	V9
Centroheliozoa	168	DCM	180-2000	0.00818468	V9
Choanoflagellida	168	DCM	180-2000	0.00343435	V9
Phaeodarea	168	DCM	180-2000	0	V9
Nassellaria	168	DCM	180-2000	0.0389013	V9
Spumellaria	168	DCM	180-2000	0.000320968	V9
Chrysophyceae	168	DCM	180-2000	0.00773532	V9
Dictyochophyceae	168	DCM	180-2000	0.0829702	V9
Bacillariophyta	168	DCM	180-2000	0.216396	V9
Porifera	173	DCM	180-2000	0	V9
Centroheliozoa	173	DCM	180-2000	2.63756e-05	V9
Choanoflagellida	173	DCM	180-2000	0.000527512	V9
Phaeodarea	173	DCM	180-2000	0	V9
Nassellaria	173	DCM	180-2000	0.00474761	V9
Spumellaria	173	DCM	180-2000	0	V9
Chrysophyceae	173	DCM	180-2000	0.000316507	V9
Dictyochophyceae	173	DCM	180-2000	0.00308594	V9
Bacillariophyta	173	DCM	180-2000	0.346285	V9
Porifera	180	DCM	180-2000	0	V9
Centroheliozoa	180	DCM	180-2000	0.000452839	V9
Choanoflagellida	180	DCM	180-2000	0.00164452	V9
Phaeodarea	180	DCM	180-2000	0	V9
Nassellaria	180	DCM	180-2000	0.00781744	V9
Spumellaria	180	DCM	180-2000	9.53346e-05	V9
Chrysophyceae	180	DCM	180-2000	0.0024072	V9
Dictyochophyceae	180	DCM	180-2000	0.00586308	V9
Bacillariophyta	180	DCM	180-2000	1.15698	V9
Porifera	188	DCM	180-2000	0	V9
Centroheliozoa	188	DCM	180-2000	0.000400977	V9
Choanoflagellida	188	DCM	180-2000	0.0472618	V9
Phaeodarea	188	DCM	180-2000	0	V9
Nassellaria	188	DCM	180-2000	0.000481172	V9
Spumellaria	188	DCM	180-2000	0.000106927	V9
Chrysophyceae	188	DCM	180-2000	0.0113877	V9
Dictyochophyceae	188	DCM	180-2000	0.00617504	V9
Bacillariophyta	188	DCM	180-2000	45.6652	V9
Porifera	189	DCM	180-2000	0	V9
Centroheliozoa	189	DCM	180-2000	0.000379878	V9
Choanoflagellida	189	DCM	180-2000	0.00932427	V9
Phaeodarea	189	DCM	180-2000	0	V9
Nassellaria	189	DCM	180-2000	0.00286635	V9
Spumellaria	189	DCM	180-2000	0	V9
Chrysophyceae	189	DCM	180-2000	0.00145044	V9
Dictyochophyceae	189	DCM	180-2000	0.0113273	V9
Bacillariophyta	189	DCM	180-2000	0.104743	V9
Porifera	194	DCM	180-2000	0	V9
Centroheliozoa	194	DCM	180-2000	6.74666e-05	V9
Choanoflagellida	194	DCM	180-2000	0.00299102	V9
Phaeodarea	194	DCM	180-2000	0	V9
Nassellaria	194	DCM	180-2000	0.00220391	V9
Spumellaria	194	DCM	180-2000	0	V9
Chrysophyceae	194	DCM	180-2000	0.00335084	V9
Dictyochophyceae	194	DCM	180-2000	0.001012	V9
Bacillariophyta	194	DCM	180-2000	0.449777	V9
Porifera	201	DCM	180-2000	0	V9
Centroheliozoa	201	DCM	180-2000	0.00364539	V9
Choanoflagellida	201	DCM	180-2000	0.0613412	V9
Phaeodarea	201	DCM	180-2000	0	V9
Nassellaria	201	DCM	180-2000	0.00230235	V9
Spumellaria	201	DCM	180-2000	0.000109636	V9
Chrysophyceae	201	DCM	180-2000	0.00438543	V9
Dictyochophyceae	201	DCM	180-2000	0.00389207	V9
Bacillariophyta	201	DCM	180-2000	36.6858	V9
Porifera	158	SRF	180-2000	0	V9
Centroheliozoa	158	SRF	180-2000	0.000248598	V9
Choanoflagellida	158	SRF	180-2000	0.00111869	V9
Phaeodarea	158	SRF	180-2000	0	V9
Nassellaria	158	SRF	180-2000	70.4841	V9
Spumellaria	158	SRF	180-2000	0.000165732	V9
Chrysophyceae	158	SRF	180-2000	0.00169875	V9
Dictyochophyceae	158	SRF	180-2000	0.0188106	V9
Bacillariophyta	158	SRF	180-2000	0.0207165	V9
Porifera	163	SRF	180-2000	0	V9
Centroheliozoa	163	SRF	180-2000	0.000871525	V9
Choanoflagellida	163	SRF	180-2000	0.548035	V9
Phaeodarea	163	SRF	180-2000	0	V9
Nassellaria	163	SRF	180-2000	20.7638	V9
Spumellaria	163	SRF	180-2000	0.000256331	V9
Chrysophyceae	163	SRF	180-2000	0.00830512	V9
Dictyochophyceae	163	SRF	180-2000	0.208243	V9
Bacillariophyta	163	SRF	180-2000	31.6175	V9
Porifera	168	SRF	180-2000	0	V9
Centroheliozoa	168	SRF	180-2000	0.0116499	V9
Choanoflagellida	168	SRF	180-2000	0.001969	V9
Phaeodarea	168	SRF	180-2000	0	V9
Nassellaria	168	SRF	180-2000	0.0214539	V9
Spumellaria	168	SRF	180-2000	4.10209e-05	V9
Chrysophyceae	168	SRF	180-2000	0.0170237	V9
Dictyochophyceae	168	SRF	180-2000	0.0979579	V9
Bacillariophyta	168	SRF	180-2000	0.0972196	V9
Porifera	173	SRF	180-2000	0	V9
Centroheliozoa	173	SRF	180-2000	0.000341668	V9
Choanoflagellida	173	SRF	180-2000	0.0561855	V9
Phaeodarea	173	SRF	180-2000	0	V9
Nassellaria	173	SRF	180-2000	0.0222844	V9
Spumellaria	173	SRF	180-2000	3.79632e-05	V9
Chrysophyceae	173	SRF	180-2000	0.0972616	V9
Dictyochophyceae	173	SRF	180-2000	0.066929	V9
Bacillariophyta	173	SRF	180-2000	74.7635	V9
Porifera	175	SRF	180-2000	0	V9
Centroheliozoa	175	SRF	180-2000	0.000613122	V9
Choanoflagellida	175	SRF	180-2000	0.22894	V9
Phaeodarea	175	SRF	180-2000	0	V9
Nassellaria	175	SRF	180-2000	0.00435998	V9
Spumellaria	175	SRF	180-2000	0.000177124	V9
Chrysophyceae	175	SRF	180-2000	0.00318823	V9
Dictyochophyceae	175	SRF	180-2000	0.0050276	V9
Bacillariophyta	175	SRF	180-2000	17.3991	V9
Porifera	178	SRF	180-2000	0	V9
Centroheliozoa	178	SRF	180-2000	1.07153e-05	V9
Choanoflagellida	178	SRF	180-2000	0.000664348	V9
Phaeodarea	178	SRF	180-2000	0	V9
Nassellaria	178	SRF	180-2000	0.00446828	V9
Spumellaria	178	SRF	180-2000	8.57224e-05	V9
Chrysophyceae	178	SRF	180-2000	8.57224e-05	V9
Dictyochophyceae	178	SRF	180-2000	0.00156443	V9
Bacillariophyta	178	SRF	180-2000	0.0230486	V9
Porifera	180	SRF	180-2000	0	V9
Centroheliozoa	180	SRF	180-2000	0.00560813	V9
Choanoflagellida	180	SRF	180-2000	0.0284305	V9
Phaeodarea	180	SRF	180-2000	0	V9
Nassellaria	180	SRF	180-2000	0.00518827	V9
Spumellaria	180	SRF	180-2000	0	V9
Chrysophyceae	180	SRF	180-2000	0.0193735	V9
Dictyochophyceae	180	SRF	180-2000	0.0310696	V9
Bacillariophyta	180	SRF	180-2000	13.9288	V9
Porifera	188	SRF	180-2000	0	V9
Centroheliozoa	188	SRF	180-2000	0.000772076	V9
Choanoflagellida	188	SRF	180-2000	0.225387	V9
Phaeodarea	188	SRF	180-2000	0	V9
Nassellaria	188	SRF	180-2000	0.000831466	V9
Spumellaria	188	SRF	180-2000	5.93904e-05	V9
Chrysophyceae	188	SRF	180-2000	0.015293	V9
Dictyochophyceae	188	SRF	180-2000	0.00347434	V9
Bacillariophyta	188	SRF	180-2000	63.6734	V9
Porifera	189	SRF	180-2000	0	V9
Centroheliozoa	189	SRF	180-2000	0.000206908	V9
Choanoflagellida	189	SRF	180-2000	0.00157767	V9
Phaeodarea	189	SRF	180-2000	0	V9
Nassellaria	189	SRF	180-2000	0.000491406	V9
Spumellaria	189	SRF	180-2000	0	V9
Chrysophyceae	189	SRF	180-2000	0.0010604	V9
Dictyochophyceae	189	SRF	180-2000	0.00204322	V9
Bacillariophyta	189	SRF	180-2000	0.105264	V9
Porifera	191	SRF	180-2000	0	V9
Centroheliozoa	191	SRF	180-2000	0.000148383	V9
Choanoflagellida	191	SRF	180-2000	0.00584631	V9
Phaeodarea	191	SRF	180-2000	0	V9
Nassellaria	191	SRF	180-2000	0.00148383	V9
Spumellaria	191	SRF	180-2000	8.90301e-05	V9
Chrysophyceae	191	SRF	180-2000	0.00370959	V9
Dictyochophyceae	191	SRF	180-2000	0.00326444	V9
Bacillariophyta	191	SRF	180-2000	0.978827	V9
Porifera	193	SRF	180-2000	0	V9
Centroheliozoa	193	SRF	180-2000	0.000596657	V9
Choanoflagellida	193	SRF	180-2000	0.00520532	V9
Phaeodarea	193	SRF	180-2000	0	V9
Nassellaria	193	SRF	180-2000	0.000699529	V9
Spumellaria	193	SRF	180-2000	0.000164595	V9
Chrysophyceae	193	SRF	180-2000	0.00187227	V9
Dictyochophyceae	193	SRF	180-2000	0.00436177	V9
Bacillariophyta	193	SRF	180-2000	2.51059	V9
Porifera	194	SRF	180-2000	0	V9
Centroheliozoa	194	SRF	180-2000	0.000564312	V9
Choanoflagellida	194	SRF	180-2000	0.0186223	V9
Phaeodarea	194	SRF	180-2000	0	V9
Nassellaria	194	SRF	180-2000	0.000135435	V9
Spumellaria	194	SRF	180-2000	0	V9
Chrysophyceae	194	SRF	180-2000	0.00848725	V9
Dictyochophyceae	194	SRF	180-2000	0.00196381	V9
Bacillariophyta	194	SRF	180-2000	27.4921	V9
Porifera	196	SRF	180-2000	0	V9
Centroheliozoa	196	SRF	180-2000	9.6561e-05	V9
Choanoflagellida	196	SRF	180-2000	0.000772488	V9
Phaeodarea	196	SRF	180-2000	0	V9
Nassellaria	196	SRF	180-2000	0.00987337	V9
Spumellaria	196	SRF	180-2000	0	V9
Chrysophyceae	196	SRF	180-2000	0.00190708	V9
Dictyochophyceae	196	SRF	180-2000	0.00219676	V9
Bacillariophyta	196	SRF	180-2000	1.88067	V9
Porifera	201	SRF	180-2000	0	V9
Centroheliozoa	201	SRF	180-2000	0.000164173	V9
Choanoflagellida	201	SRF	180-2000	0.0112732	V9
Phaeodarea	201	SRF	180-2000	0	V9
Nassellaria	201	SRF	180-2000	0.00166909	V9
Spumellaria	201	SRF	180-2000	5.47243e-05	V9
Chrysophyceae	201	SRF	180-2000	0.00188799	V9
Dictyochophyceae	201	SRF	180-2000	0.000793502	V9
Bacillariophyta	201	SRF	180-2000	6.8531	V9
Porifera	205	SRF	180-2000	0	V9
Centroheliozoa	205	SRF	180-2000	0.000347458	V9
Choanoflagellida	205	SRF	180-2000	0.00200456	V9
Phaeodarea	205	SRF	180-2000	0	V9
Nassellaria	205	SRF	180-2000	0.000187093	V9
Spumellaria	205	SRF	180-2000	2.67275e-05	V9
Chrysophyceae	205	SRF	180-2000	0.000267275	V9
Dictyochophyceae	205	SRF	180-2000	0.00315385	V9
Bacillariophyta	205	SRF	180-2000	0.354594	V9
Porifera	206	SRF	180-2000	0	V9
Centroheliozoa	206	SRF	180-2000	9.02469e-05	V9
Choanoflagellida	206	SRF	180-2000	0.00192527	V9
Phaeodarea	206	SRF	180-2000	3.00823e-05	V9
Nassellaria	206	SRF	180-2000	0.000421152	V9
Spumellaria	206	SRF	180-2000	0.000360988	V9
Chrysophyceae	206	SRF	180-2000	0.000511399	V9
Dictyochophyceae	206	SRF	180-2000	0.00321881	V9
Bacillariophyta	206	SRF	180-2000	0.156849	V9
Porifera	208	SRF	180-2000	0	V9
Centroheliozoa	208	SRF	180-2000	8.86265e-05	V9
Choanoflagellida	208	SRF	180-2000	0.00106352	V9
Phaeodarea	208	SRF	180-2000	0	V9
Nassellaria	208	SRF	180-2000	0.000768097	V9
Spumellaria	208	SRF	180-2000	0.000147711	V9
Chrysophyceae	208	SRF	180-2000	0.000295422	V9
Dictyochophyceae	208	SRF	180-2000	0.00443133	V9
Bacillariophyta	208	SRF	180-2000	0.167947	V9
Porifera	209	SRF	180-2000	0	V9
Centroheliozoa	209	SRF	180-2000	0.000437022	V9
Choanoflagellida	209	SRF	180-2000	0.00136248	V9
Phaeodarea	209	SRF	180-2000	0	V9
Nassellaria	209	SRF	180-2000	0.00246789	V9
Spumellaria	209	SRF	180-2000	0.000205657	V9
Chrysophyceae	209	SRF	180-2000	0.000359901	V9
Dictyochophyceae	209	SRF	180-2000	0.00483295	V9
Bacillariophyta	209	SRF	180-2000	0.184269	V9
Porifera	210	SRF	180-2000	0	V9
Centroheliozoa	210	SRF	180-2000	0.000120989	V9
Choanoflagellida	210	SRF	180-2000	4.03298e-05	V9
Phaeodarea	210	SRF	180-2000	0	V9
Nassellaria	210	SRF	180-2000	0.0539613	V9
Spumellaria	210	SRF	180-2000	0.000201649	V9
Chrysophyceae	210	SRF	180-2000	0.000362968	V9
Dictyochophyceae	210	SRF	180-2000	0.000846926	V9
Bacillariophyta	210	SRF	180-2000	0.0643664	V9
Porifera	36	DCM	0.8-5/2000	0	V9
Centroheliozoa	36	DCM	0.8-5/2000	0.00578966	V9
Choanoflagellida	36	DCM	0.8-5/2000	0.191334	V9
Phaeodarea	36	DCM	0.8-5/2000	0.000827094	V9
Nassellaria	36	DCM	0.8-5/2000	0.157148	V9
Spumellaria	36	DCM	0.8-5/2000	2.77566	V9
Chrysophyceae	36	DCM	0.8-5/2000	0.448561	V9
Dictyochophyceae	36	DCM	0.8-5/2000	1.19563	V9
Bacillariophyta	36	DCM	0.8-5/2000	0.799111	V9
Porifera	38	DCM	0.8-5/2000	0	V9
Centroheliozoa	38	DCM	0.8-5/2000	0.00722361	V9
Choanoflagellida	38	DCM	0.8-5/2000	0.0744031	V9
Phaeodarea	38	DCM	0.8-5/2000	0.000103194	V9
Nassellaria	38	DCM	0.8-5/2000	0.109799	V9
Spumellaria	38	DCM	0.8-5/2000	0.981998	V9
Chrysophyceae	38	DCM	0.8-5/2000	0.381716	V9
Dictyochophyceae	38	DCM	0.8-5/2000	0.635368	V9
Bacillariophyta	38	DCM	0.8-5/2000	1.41572	V9
Porifera	39	DCM	0.8-5/2000	0	V9
Centroheliozoa	39	DCM	0.8-5/2000	0.176357	V9
Choanoflagellida	39	DCM	0.8-5/2000	0.263029	V9
Phaeodarea	39	DCM	0.8-5/2000	0.00648881	V9
Nassellaria	39	DCM	0.8-5/2000	0.250978	V9
Spumellaria	39	DCM	0.8-5/2000	0.750616	V9
Chrysophyceae	39	DCM	0.8-5/2000	1.18374	V9
Dictyochophyceae	39	DCM	0.8-5/2000	2.69286	V9
Bacillariophyta	39	DCM	0.8-5/2000	0.815273	V9
Porifera	41	DCM	0.8-5/2000	0	V9
Centroheliozoa	41	DCM	0.8-5/2000	0.0487241	V9
Choanoflagellida	41	DCM	0.8-5/2000	0.350188	V9
Phaeodarea	41	DCM	0.8-5/2000	0.000332815	V9
Nassellaria	41	DCM	0.8-5/2000	0.260727	V9
Spumellaria	41	DCM	0.8-5/2000	16.8382	V9
Chrysophyceae	41	DCM	0.8-5/2000	0.360571	V9
Dictyochophyceae	41	DCM	0.8-5/2000	0.768935	V9
Bacillariophyta	41	DCM	0.8-5/2000	0.610049	V9
Porifera	42	DCM	0.8-5/2000	0	V9
Centroheliozoa	42	DCM	0.8-5/2000	0.0118327	V9
Choanoflagellida	42	DCM	0.8-5/2000	0.24101	V9
Phaeodarea	42	DCM	0.8-5/2000	0.000148527	V9
Nassellaria	42	DCM	0.8-5/2000	5.39144	V9
Spumellaria	42	DCM	0.8-5/2000	4.92121	V9
Chrysophyceae	42	DCM	0.8-5/2000	0.267844	V9
Dictyochophyceae	42	DCM	0.8-5/2000	0.792542	V9
Bacillariophyta	42	DCM	0.8-5/2000	0.31067	V9
Porifera	47	DCM	0.8-5/2000	0	V9
Centroheliozoa	47	DCM	0.8-5/2000	0.0445008	V9
Choanoflagellida	47	DCM	0.8-5/2000	0.078813	V9
Phaeodarea	47	DCM	0.8-5/2000	0.0038957	V9
Nassellaria	47	DCM	0.8-5/2000	4.09977	V9
Spumellaria	47	DCM	0.8-5/2000	1.88911	V9
Chrysophyceae	47	DCM	0.8-5/2000	0.270601	V9
Dictyochophyceae	47	DCM	0.8-5/2000	0.175756	V9
Bacillariophyta	47	DCM	0.8-5/2000	0.321395	V9
Porifera	50	DCM	0.8-5/2000	0	V9
Centroheliozoa	50	DCM	0.8-5/2000	0.0120738	V9
Choanoflagellida	50	DCM	0.8-5/2000	0.176277	V9
Phaeodarea	50	DCM	0.8-5/2000	0.000185751	V9
Nassellaria	50	DCM	0.8-5/2000	1.57331	V9
Spumellaria	50	DCM	0.8-5/2000	13.2945	V9
Chrysophyceae	50	DCM	0.8-5/2000	0.058883	V9
Dictyochophyceae	50	DCM	0.8-5/2000	0.677804	V9
Bacillariophyta	50	DCM	0.8-5/2000	0.413481	V9
Porifera	51	DCM	0.8-5/2000	0	V9
Centroheliozoa	51	DCM	0.8-5/2000	0.0350918	V9
Choanoflagellida	51	DCM	0.8-5/2000	0.185381	V9
Phaeodarea	51	DCM	0.8-5/2000	0.000484025	V9
Nassellaria	51	DCM	0.8-5/2000	0.934894	V9
Spumellaria	51	DCM	0.8-5/2000	7.17809	V9
Chrysophyceae	51	DCM	0.8-5/2000	0.120764	V9
Dictyochophyceae	51	DCM	0.8-5/2000	0.627054	V9
Bacillariophyta	51	DCM	0.8-5/2000	0.548642	V9
Porifera	52	DCM	0.8-5/2000	0	V9
Centroheliozoa	52	DCM	0.8-5/2000	0.0338178	V9
Choanoflagellida	52	DCM	0.8-5/2000	0.203802	V9
Phaeodarea	52	DCM	0.8-5/2000	5.96435e-05	V9
Nassellaria	52	DCM	0.8-5/2000	3.13921	V9
Spumellaria	52	DCM	0.8-5/2000	8.41599	V9
Chrysophyceae	52	DCM	0.8-5/2000	0.178632	V9
Dictyochophyceae	52	DCM	0.8-5/2000	0.666098	V9
Bacillariophyta	52	DCM	0.8-5/2000	0.813775	V9
Porifera	58	DCM	0.8-5/2000	0.000227636	V9
Centroheliozoa	58	DCM	0.8-5/2000	0.0735266	V9
Choanoflagellida	58	DCM	0.8-5/2000	0.1079	V9
Phaeodarea	58	DCM	0.8-5/2000	0.000682909	V9
Nassellaria	58	DCM	0.8-5/2000	0.614846	V9
Spumellaria	58	DCM	0.8-5/2000	1.12134	V9
Chrysophyceae	58	DCM	0.8-5/2000	0.477354	V9
Dictyochophyceae	58	DCM	0.8-5/2000	1.70022	V9
Bacillariophyta	58	DCM	0.8-5/2000	1.12316	V9
Porifera	64	DCM	0.8-5/2000	0	V9
Centroheliozoa	64	DCM	0.8-5/2000	0.0424388	V9
Choanoflagellida	64	DCM	0.8-5/2000	0.156324	V9
Phaeodarea	64	DCM	0.8-5/2000	0.000559632	V9
Nassellaria	64	DCM	0.8-5/2000	0.37514	V9
Spumellaria	64	DCM	0.8-5/2000	0.760074	V9
Chrysophyceae	64	DCM	0.8-5/2000	0.164998	V9
Dictyochophyceae	64	DCM	0.8-5/2000	1.82291	V9
Bacillariophyta	64	DCM	0.8-5/2000	1.34601	V9
Porifera	65	DCM	0.8-5/2000	0	V9
Centroheliozoa	65	DCM	0.8-5/2000	0.0289066	V9
Choanoflagellida	65	DCM	0.8-5/2000	0.202642	V9
Phaeodarea	65	DCM	0.8-5/2000	0.00354863	V9
Nassellaria	65	DCM	0.8-5/2000	1.35528	V9
Spumellaria	65	DCM	0.8-5/2000	2.18877	V9
Chrysophyceae	65	DCM	0.8-5/2000	0.13337	V9
Dictyochophyceae	65	DCM	0.8-5/2000	1.32704	V9
Bacillariophyta	65	DCM	0.8-5/2000	2.62939	V9
Porifera	36	SRF	0.8-5/2000	0	V9
Centroheliozoa	36	SRF	0.8-5/2000	0.0137837	V9
Choanoflagellida	36	SRF	0.8-5/2000	0.209577	V9
Phaeodarea	36	SRF	0.8-5/2000	0.00217066	V9
Nassellaria	36	SRF	0.8-5/2000	0.263627	V9
Spumellaria	36	SRF	0.8-5/2000	0.511082	V9
Chrysophyceae	36	SRF	0.8-5/2000	0.514121	V9
Dictyochophyceae	36	SRF	0.8-5/2000	1.67141	V9
Bacillariophyta	36	SRF	0.8-5/2000	0.95075	V9
Porifera	38	SRF	0.8-5/2000	0	V9
Centroheliozoa	38	SRF	0.8-5/2000	0.0181007	V9
Choanoflagellida	38	SRF	0.8-5/2000	0.226352	V9
Phaeodarea	38	SRF	0.8-5/2000	9.33024e-05	V9
Nassellaria	38	SRF	0.8-5/2000	0.0409597	V9
Spumellaria	38	SRF	0.8-5/2000	1.56375	V9
Chrysophyceae	38	SRF	0.8-5/2000	4.51929	V9
Dictyochophyceae	38	SRF	0.8-5/2000	1.08455	V9
Bacillariophyta	38	SRF	0.8-5/2000	0.169904	V9
Porifera	39	SRF	0.8-5/2000	0	V9
Centroheliozoa	39	SRF	0.8-5/2000	0.175157	V9
Choanoflagellida	39	SRF	0.8-5/2000	1.38184	V9
Phaeodarea	39	SRF	0.8-5/2000	0.0076068	V9
Nassellaria	39	SRF	0.8-5/2000	0.106295	V9
Spumellaria	39	SRF	0.8-5/2000	0.0940841	V9
Chrysophyceae	39	SRF	0.8-5/2000	2.61614	V9
Dictyochophyceae	39	SRF	0.8-5/2000	3.79479	V9
Bacillariophyta	39	SRF	0.8-5/2000	0.844155	V9
Porifera	41	SRF	0.8-5/2000	0	V9
Centroheliozoa	41	SRF	0.8-5/2000	0.180675	V9
Choanoflagellida	41	SRF	0.8-5/2000	0.556646	V9
Phaeodarea	41	SRF	0.8-5/2000	0.00465187	V9
Nassellaria	41	SRF	0.8-5/2000	0.0765897	V9
Spumellaria	41	SRF	0.8-5/2000	5.70452	V9
Chrysophyceae	41	SRF	0.8-5/2000	1.16189	V9
Dictyochophyceae	41	SRF	0.8-5/2000	1.17244	V9
Bacillariophyta	41	SRF	0.8-5/2000	0.463858	V9
Porifera	42	SRF	0.8-5/2000	0	V9
Centroheliozoa	42	SRF	0.8-5/2000	0.185799	V9
Choanoflagellida	42	SRF	0.8-5/2000	1.19676	V9
Phaeodarea	42	SRF	0.8-5/2000	0.000716521	V9
Nassellaria	42	SRF	0.8-5/2000	0.130903	V9
Spumellaria	42	SRF	0.8-5/2000	0.513139	V9
Chrysophyceae	42	SRF	0.8-5/2000	1.48507	V9
Dictyochophyceae	42	SRF	0.8-5/2000	1.72516	V9
Bacillariophyta	42	SRF	0.8-5/2000	0.38411	V9
Porifera	43	SRF	0.8-5/2000	0.375306	V9
Centroheliozoa	43	SRF	0.8-5/2000	0.2546	V9
Choanoflagellida	43	SRF	0.8-5/2000	0.780612	V9
Phaeodarea	43	SRF	0.8-5/2000	0	V9
Nassellaria	43	SRF	0.8-5/2000	0.247654	V9
Spumellaria	43	SRF	0.8-5/2000	0.0845646	V9
Chrysophyceae	43	SRF	0.8-5/2000	1.77777	V9
Dictyochophyceae	43	SRF	0.8-5/2000	1.70025	V9
Bacillariophyta	43	SRF	0.8-5/2000	4.67814	V9
Porifera	44	SRF	0.8-5/2000	0	V9
Centroheliozoa	44	SRF	0.8-5/2000	0.0326502	V9
Choanoflagellida	44	SRF	0.8-5/2000	0.623058	V9
Phaeodarea	44	SRF	0.8-5/2000	0.000676187	V9
Nassellaria	44	SRF	0.8-5/2000	0.228551	V9
Spumellaria	44	SRF	0.8-5/2000	0.0856825	V9
Chrysophyceae	44	SRF	0.8-5/2000	1.77055	V9
Dictyochophyceae	44	SRF	0.8-5/2000	0.326308	V9
Bacillariophyta	44	SRF	0.8-5/2000	0.369005	V9
Porifera	45	SRF	0.8-5/2000	0	V9
Centroheliozoa	45	SRF	0.8-5/2000	0.157707	V9
Choanoflagellida	45	SRF	0.8-5/2000	0.705384	V9
Phaeodarea	45	SRF	0.8-5/2000	0.00018827	V9
Nassellaria	45	SRF	0.8-5/2000	0.210423	V9
Spumellaria	45	SRF	0.8-5/2000	0.503935	V9
Chrysophyceae	45	SRF	0.8-5/2000	1.15121	V9
Dictyochophyceae	45	SRF	0.8-5/2000	1.05663	V9
Bacillariophyta	45	SRF	0.8-5/2000	0.417017	V9
Porifera	46	SRF	0.8-5/2000	0.00177351	V9
Centroheliozoa	46	SRF	0.8-5/2000	0.118027	V9
Choanoflagellida	46	SRF	0.8-5/2000	0.953707	V9
Phaeodarea	46	SRF	0.8-5/2000	0.00115278	V9
Nassellaria	46	SRF	0.8-5/2000	0.132393	V9
Spumellaria	46	SRF	0.8-5/2000	0.0415889	V9
Chrysophyceae	46	SRF	0.8-5/2000	1.15154	V9
Dictyochophyceae	46	SRF	0.8-5/2000	1.80721	V9
Bacillariophyta	46	SRF	0.8-5/2000	3.08574	V9
Porifera	47	SRF	0.8-5/2000	0	V9
Centroheliozoa	47	SRF	0.8-5/2000	0.132676	V9
Choanoflagellida	47	SRF	0.8-5/2000	1.73536	V9
Phaeodarea	47	SRF	0.8-5/2000	0.00024869	V9
Nassellaria	47	SRF	0.8-5/2000	0.347917	V9
Spumellaria	47	SRF	0.8-5/2000	0.227303	V9
Chrysophyceae	47	SRF	0.8-5/2000	1.84839	V9
Dictyochophyceae	47	SRF	0.8-5/2000	1.42935	V9
Bacillariophyta	47	SRF	0.8-5/2000	0.370424	V9
Porifera	48	SRF	0.8-5/2000	0	V9
Centroheliozoa	48	SRF	0.8-5/2000	0.0859603	V9
Choanoflagellida	48	SRF	0.8-5/2000	0.371686	V9
Phaeodarea	48	SRF	0.8-5/2000	0.000449113	V9
Nassellaria	48	SRF	0.8-5/2000	4.48359	V9
Spumellaria	48	SRF	0.8-5/2000	0.275396	V9
Chrysophyceae	48	SRF	0.8-5/2000	1.21377	V9
Dictyochophyceae	48	SRF	0.8-5/2000	0.659927	V9
Bacillariophyta	48	SRF	0.8-5/2000	0.48109	V9
Porifera	49	SRF	0.8-5/2000	2.31056	V9
Centroheliozoa	49	SRF	0.8-5/2000	0.037647	V9
Choanoflagellida	49	SRF	0.8-5/2000	0.616444	V9
Phaeodarea	49	SRF	0.8-5/2000	0.000603962	V9
Nassellaria	49	SRF	0.8-5/2000	0.662345	V9
Spumellaria	49	SRF	0.8-5/2000	0.0229506	V9
Chrysophyceae	49	SRF	0.8-5/2000	0.715695	V9
Dictyochophyceae	49	SRF	0.8-5/2000	1.33315	V9
Bacillariophyta	49	SRF	0.8-5/2000	13.63	V9
Porifera	50	SRF	0.8-5/2000	0	V9
Centroheliozoa	50	SRF	0.8-5/2000	0.0578424	V9
Choanoflagellida	50	SRF	0.8-5/2000	0.3114	V9
Phaeodarea	50	SRF	0.8-5/2000	0.000918133	V9
Nassellaria	50	SRF	0.8-5/2000	0.82632	V9
Spumellaria	50	SRF	0.8-5/2000	0.337567	V9
Chrysophyceae	50	SRF	0.8-5/2000	0.889824	V9
Dictyochophyceae	50	SRF	0.8-5/2000	1.89441	V9
Bacillariophyta	50	SRF	0.8-5/2000	0.458607	V9
Porifera	51	SRF	0.8-5/2000	0	V9
Centroheliozoa	51	SRF	0.8-5/2000	0.0615865	V9
Choanoflagellida	51	SRF	0.8-5/2000	0.603441	V9
Phaeodarea	51	SRF	0.8-5/2000	0.00212979	V9
Nassellaria	51	SRF	0.8-5/2000	0.698395	V9
Spumellaria	51	SRF	0.8-5/2000	0.452404	V9
Chrysophyceae	51	SRF	0.8-5/2000	0.960004	V9
Dictyochophyceae	51	SRF	0.8-5/2000	2.36407	V9
Bacillariophyta	51	SRF	0.8-5/2000	0.435188	V9
Porifera	52	SRF	0.8-5/2000	0	V9
Centroheliozoa	52	SRF	0.8-5/2000	0.0659246	V9
Choanoflagellida	52	SRF	0.8-5/2000	0.326723	V9
Phaeodarea	52	SRF	0.8-5/2000	0.000152603	V9
Nassellaria	52	SRF	0.8-5/2000	0.149398	V9
Spumellaria	52	SRF	0.8-5/2000	0.739744	V9
Chrysophyceae	52	SRF	0.8-5/2000	1.00344	V9
Dictyochophyceae	52	SRF	0.8-5/2000	0.870525	V9
Bacillariophyta	52	SRF	0.8-5/2000	0.811467	V9
Porifera	53	SRF	0.8-5/2000	0.00102572	V9
Centroheliozoa	53	SRF	0.8-5/2000	0.0338487	V9
Choanoflagellida	53	SRF	0.8-5/2000	0.0668767	V9
Phaeodarea	53	SRF	0.8-5/2000	0.00061543	V9
Nassellaria	53	SRF	0.8-5/2000	3.789	V9
Spumellaria	53	SRF	0.8-5/2000	0.0853396	V9
Chrysophyceae	53	SRF	0.8-5/2000	0.851345	V9
Dictyochophyceae	53	SRF	0.8-5/2000	0.535424	V9
Bacillariophyta	53	SRF	0.8-5/2000	3.55493	V9
Porifera	54	SRF	0.8-5/2000	0.000348468	V9
Centroheliozoa	54	SRF	0.8-5/2000	0.0372861	V9
Choanoflagellida	54	SRF	0.8-5/2000	0.0358923	V9
Phaeodarea	54	SRF	0.8-5/2000	0.000696937	V9
Nassellaria	54	SRF	0.8-5/2000	5.18207	V9
Spumellaria	54	SRF	0.8-5/2000	0.0167265	V9
Chrysophyceae	54	SRF	0.8-5/2000	0.365543	V9
Dictyochophyceae	54	SRF	0.8-5/2000	0.305607	V9
Bacillariophyta	54	SRF	0.8-5/2000	4.08022	V9
Porifera	57	SRF	0.8-5/2000	0.441192	V9
Centroheliozoa	57	SRF	0.8-5/2000	0.0195577	V9
Choanoflagellida	57	SRF	0.8-5/2000	0.426206	V9
Phaeodarea	57	SRF	0.8-5/2000	0.00457193	V9
Nassellaria	57	SRF	0.8-5/2000	0.18656	V9
Spumellaria	57	SRF	0.8-5/2000	0.180972	V9
Chrysophyceae	57	SRF	0.8-5/2000	0.765418	V9
Dictyochophyceae	57	SRF	0.8-5/2000	1.94028	V9
Bacillariophyta	57	SRF	0.8-5/2000	3.07297	V9
Porifera	58	SRF	0.8-5/2000	0	V9
Centroheliozoa	58	SRF	0.8-5/2000	0.0694048	V9
Choanoflagellida	58	SRF	0.8-5/2000	0.300186	V9
Phaeodarea	58	SRF	0.8-5/2000	0.000425796	V9
Nassellaria	58	SRF	0.8-5/2000	4.03698	V9
Spumellaria	58	SRF	0.8-5/2000	0.140939	V9
Chrysophyceae	58	SRF	0.8-5/2000	0.958468	V9
Dictyochophyceae	58	SRF	0.8-5/2000	2.01168	V9
Bacillariophyta	58	SRF	0.8-5/2000	1.01914	V9
Porifera	62	SRF	0.8-5/2000	0.27426	V9
Centroheliozoa	62	SRF	0.8-5/2000	0.0602542	V9
Choanoflagellida	62	SRF	0.8-5/2000	0.227363	V9
Phaeodarea	62	SRF	0.8-5/2000	0.00178091	V9
Nassellaria	62	SRF	0.8-5/2000	0.211335	V9
Spumellaria	62	SRF	0.8-5/2000	0.121696	V9
Chrysophyceae	62	SRF	0.8-5/2000	0.68387	V9
Dictyochophyceae	62	SRF	0.8-5/2000	1.7542	V9
Bacillariophyta	62	SRF	0.8-5/2000	2.32379	V9
Porifera	64	SRF	0.8-5/2000	0.00020901	V9
Centroheliozoa	64	SRF	0.8-5/2000	0.0691825	V9
Choanoflagellida	64	SRF	0.8-5/2000	0.301707	V9
Phaeodarea	64	SRF	0.8-5/2000	0.000104505	V9
Nassellaria	64	SRF	0.8-5/2000	0.660473	V9
Spumellaria	64	SRF	0.8-5/2000	0.174837	V9
Chrysophyceae	64	SRF	0.8-5/2000	0.382176	V9
Dictyochophyceae	64	SRF	0.8-5/2000	1.08247	V9
Bacillariophyta	64	SRF	0.8-5/2000	1.33234	V9
Porifera	65	SRF	0.8-5/2000	0	V9
Centroheliozoa	65	SRF	0.8-5/2000	0.0441406	V9
Choanoflagellida	65	SRF	0.8-5/2000	0.217905	V9
Phaeodarea	65	SRF	0.8-5/2000	0.0135219	V9
Nassellaria	65	SRF	0.8-5/2000	10.7313	V9
Spumellaria	65	SRF	0.8-5/2000	1.32733	V9
Chrysophyceae	65	SRF	0.8-5/2000	0.129002	V9
Dictyochophyceae	65	SRF	0.8-5/2000	0.622164	V9
Bacillariophyta	65	SRF	0.8-5/2000	2.05798	V9
Porifera	36	DCM	3/5-20	0	V9
Centroheliozoa	36	DCM	3/5-20	5.69309e-05	V9
Choanoflagellida	36	DCM	3/5-20	0.000113862	V9
Phaeodarea	36	DCM	3/5-20	0.000227724	V9
Nassellaria	36	DCM	3/5-20	0.0199827	V9
Spumellaria	36	DCM	3/5-20	0.00216337	V9
Chrysophyceae	36	DCM	3/5-20	0.00136634	V9
Dictyochophyceae	36	DCM	3/5-20	0.000341585	V9
Bacillariophyta	36	DCM	3/5-20	0.00768567	V9
Porifera	38	DCM	3/5-20	0	V9
Centroheliozoa	38	DCM	3/5-20	0.000747482	V9
Choanoflagellida	38	DCM	3/5-20	0.00565595	V9
Phaeodarea	38	DCM	3/5-20	0.00311451	V9
Nassellaria	38	DCM	3/5-20	21.1885	V9
Spumellaria	38	DCM	3/5-20	0.267524	V9
Chrysophyceae	38	DCM	3/5-20	0.0141523	V9
Dictyochophyceae	38	DCM	3/5-20	0.0277814	V9
Bacillariophyta	38	DCM	3/5-20	0.78812	V9
Porifera	39	DCM	3/5-20	0	V9
Centroheliozoa	39	DCM	3/5-20	0	V9
Choanoflagellida	39	DCM	3/5-20	8.22676e-05	V9
Phaeodarea	39	DCM	3/5-20	0	V9
Nassellaria	39	DCM	3/5-20	3.1905	V9
Spumellaria	39	DCM	3/5-20	0.286538	V9
Chrysophyceae	39	DCM	3/5-20	0.231501	V9
Dictyochophyceae	39	DCM	3/5-20	0.1763	V9
Bacillariophyta	39	DCM	3/5-20	0.934725	V9
Porifera	41	DCM	3/5-20	0	V9
Centroheliozoa	41	DCM	3/5-20	0	V9
Choanoflagellida	41	DCM	3/5-20	0.00103223	V9
Phaeodarea	41	DCM	3/5-20	0.0013419	V9
Nassellaria	41	DCM	3/5-20	2.95343	V9
Spumellaria	41	DCM	3/5-20	0.0152254	V9
Chrysophyceae	41	DCM	3/5-20	0.0075353	V9
Dictyochophyceae	41	DCM	3/5-20	0.0113546	V9
Bacillariophyta	41	DCM	3/5-20	0.0974428	V9
Porifera	42	DCM	3/5-20	0	V9
Centroheliozoa	42	DCM	3/5-20	0.00132859	V9
Choanoflagellida	42	DCM	3/5-20	0.00221432	V9
Phaeodarea	42	DCM	3/5-20	0.002731	V9
Nassellaria	42	DCM	3/5-20	6.82189	V9
Spumellaria	42	DCM	3/5-20	0.0251695	V9
Chrysophyceae	42	DCM	3/5-20	0.00627392	V9
Dictyochophyceae	42	DCM	3/5-20	0.00597868	V9
Bacillariophyta	42	DCM	3/5-20	3.44313	V9
Porifera	50	DCM	3/5-20	0	V9
Centroheliozoa	50	DCM	3/5-20	0.0194257	V9
Choanoflagellida	50	DCM	3/5-20	0.0838279	V9
Phaeodarea	50	DCM	3/5-20	0.0717525	V9
Nassellaria	50	DCM	3/5-20	6.60193	V9
Spumellaria	50	DCM	3/5-20	1.47548	V9
Chrysophyceae	50	DCM	3/5-20	0.00962533	V9
Dictyochophyceae	50	DCM	3/5-20	0.0722775	V9
Bacillariophyta	50	DCM	3/5-20	0.693899	V9
Porifera	51	DCM	3/5-20	0.00097832	V9
Centroheliozoa	51	DCM	3/5-20	0.00073374	V9
Choanoflagellida	51	DCM	3/5-20	0.00220122	V9
Phaeodarea	51	DCM	3/5-20	0.00097832	V9
Nassellaria	51	DCM	3/5-20	0.74279	V9
Spumellaria	51	DCM	3/5-20	0.0266592	V9
Chrysophyceae	51	DCM	3/5-20	0.00440244	V9
Dictyochophyceae	51	DCM	3/5-20	0.0249472	V9
Bacillariophyta	51	DCM	3/5-20	0.233329	V9
Porifera	52	DCM	3/5-20	0	V9
Centroheliozoa	52	DCM	3/5-20	0.000971886	V9
Choanoflagellida	52	DCM	3/5-20	0.000647924	V9
Phaeodarea	52	DCM	3/5-20	0	V9
Nassellaria	52	DCM	3/5-20	34.2213	V9
Spumellaria	52	DCM	3/5-20	0.0156582	V9
Chrysophyceae	52	DCM	3/5-20	0.00536337	V9
Dictyochophyceae	52	DCM	3/5-20	0.00662322	V9
Bacillariophyta	52	DCM	3/5-20	11.7132	V9
Porifera	58	DCM	3/5-20	0	V9
Centroheliozoa	58	DCM	3/5-20	0.00485997	V9
Choanoflagellida	58	DCM	3/5-20	0.00381855	V9
Phaeodarea	58	DCM	3/5-20	0.00416569	V9
Nassellaria	58	DCM	3/5-20	0.944917	V9
Spumellaria	58	DCM	3/5-20	0.0137121	V9
Chrysophyceae	58	DCM	3/5-20	0.0328048	V9
Dictyochophyceae	58	DCM	3/5-20	0.091298	V9
Bacillariophyta	58	DCM	3/5-20	0.29021	V9
Porifera	64	DCM	3/5-20	0	V9
Centroheliozoa	64	DCM	3/5-20	5.39223e-05	V9
Choanoflagellida	64	DCM	3/5-20	0.00287586	V9
Phaeodarea	64	DCM	3/5-20	0.000557197	V9
Nassellaria	64	DCM	3/5-20	38.9638	V9
Spumellaria	64	DCM	3/5-20	0.0717347	V9
Chrysophyceae	64	DCM	3/5-20	0.00106047	V9
Dictyochophyceae	64	DCM	3/5-20	0.0105868	V9
Bacillariophyta	64	DCM	3/5-20	22.4535	V9
Porifera	65	DCM	3/5-20	0	V9
Centroheliozoa	65	DCM	3/5-20	0.00136229	V9
Choanoflagellida	65	DCM	3/5-20	0.0284134	V9
Phaeodarea	65	DCM	3/5-20	0.0638977	V9
Nassellaria	65	DCM	3/5-20	3.97567	V9
Spumellaria	65	DCM	3/5-20	0.236778	V9
Chrysophyceae	65	DCM	3/5-20	0.185401	V9
Dictyochophyceae	65	DCM	3/5-20	0.39636	V9
Bacillariophyta	65	DCM	3/5-20	2.37446	V9
Porifera	36	SRF	3/5-20	0	V9
Centroheliozoa	36	SRF	3/5-20	0.000784145	V9
Choanoflagellida	36	SRF	3/5-20	0.000522763	V9
Phaeodarea	36	SRF	3/5-20	0.00235243	V9
Nassellaria	36	SRF	3/5-20	0.44461	V9
Spumellaria	36	SRF	3/5-20	0.0213026	V9
Chrysophyceae	36	SRF	3/5-20	0.0124156	V9
Dictyochophyceae	36	SRF	3/5-20	0.0135918	V9
Bacillariophyta	36	SRF	3/5-20	0.208321	V9
Porifera	38	SRF	3/5-20	0	V9
Centroheliozoa	38	SRF	3/5-20	0	V9
Choanoflagellida	38	SRF	3/5-20	0.000335125	V9
Phaeodarea	38	SRF	3/5-20	0.00160381	V9
Nassellaria	38	SRF	3/5-20	6.52063	V9
Spumellaria	38	SRF	3/5-20	0.146905	V9
Chrysophyceae	38	SRF	3/5-20	0.0104607	V9
Dictyochophyceae	38	SRF	3/5-20	0.00509869	V9
Bacillariophyta	38	SRF	3/5-20	0.142859	V9
Porifera	39	SRF	3/5-20	0	V9
Centroheliozoa	39	SRF	3/5-20	0	V9
Choanoflagellida	39	SRF	3/5-20	1.13093e-05	V9
Phaeodarea	39	SRF	3/5-20	0.000124403	V9
Nassellaria	39	SRF	3/5-20	0.00575645	V9
Spumellaria	39	SRF	3/5-20	0.000633322	V9
Chrysophyceae	39	SRF	3/5-20	4.52373e-05	V9
Dictyochophyceae	39	SRF	3/5-20	9.04746e-05	V9
Bacillariophyta	39	SRF	3/5-20	0.00295173	V9
Porifera	41	SRF	3/5-20	0	V9
Centroheliozoa	41	SRF	3/5-20	0	V9
Choanoflagellida	41	SRF	3/5-20	0.000310928	V9
Phaeodarea	41	SRF	3/5-20	0.000124371	V9
Nassellaria	41	SRF	3/5-20	0.250359	V9
Spumellaria	41	SRF	3/5-20	0.0004353	V9
Chrysophyceae	41	SRF	3/5-20	0.000559671	V9
Dictyochophyceae	41	SRF	3/5-20	0.000186557	V9
Bacillariophyta	41	SRF	3/5-20	0.0253717	V9
Porifera	42	SRF	3/5-20	0	V9
Centroheliozoa	42	SRF	3/5-20	0.000111089	V9
Choanoflagellida	42	SRF	3/5-20	0.000481386	V9
Phaeodarea	42	SRF	3/5-20	0.000259208	V9
Nassellaria	42	SRF	3/5-20	6.68479	V9
Spumellaria	42	SRF	3/5-20	0.12305	V9
Chrysophyceae	42	SRF	3/5-20	0.000925742	V9
Dictyochophyceae	42	SRF	3/5-20	0.00148119	V9
Bacillariophyta	42	SRF	3/5-20	0.938184	V9
Porifera	43	SRF	3/5-20	0.0162412	V9
Centroheliozoa	43	SRF	3/5-20	0.00464033	V9
Choanoflagellida	43	SRF	3/5-20	0.0507122	V9
Phaeodarea	43	SRF	3/5-20	0	V9
Nassellaria	43	SRF	3/5-20	0.152054	V9
Spumellaria	43	SRF	3/5-20	0.0647161	V9
Chrysophyceae	43	SRF	3/5-20	0.0149154	V9
Dictyochophyceae	43	SRF	3/5-20	0.0525352	V9
Bacillariophyta	43	SRF	3/5-20	5.228	V9
Porifera	45	SRF	3/5-20	0	V9
Centroheliozoa	45	SRF	3/5-20	0.000523919	V9
Choanoflagellida	45	SRF	3/5-20	0.0174931	V9
Phaeodarea	45	SRF	3/5-20	2.91066e-05	V9
Nassellaria	45	SRF	3/5-20	3.64959	V9
Spumellaria	45	SRF	3/5-20	0.260825	V9
Chrysophyceae	45	SRF	3/5-20	0.00768415	V9
Dictyochophyceae	45	SRF	3/5-20	0.00698559	V9
Bacillariophyta	45	SRF	3/5-20	0.0504127	V9
Porifera	46	SRF	3/5-20	0	V9
Centroheliozoa	46	SRF	3/5-20	0.00348488	V9
Choanoflagellida	46	SRF	3/5-20	0.0478171	V9
Phaeodarea	46	SRF	3/5-20	0	V9
Nassellaria	46	SRF	3/5-20	0.0197096	V9
Spumellaria	46	SRF	3/5-20	0.00159962	V9
Chrysophyceae	46	SRF	3/5-20	0.0734681	V9
Dictyochophyceae	46	SRF	3/5-20	0.00211378	V9
Bacillariophyta	46	SRF	3/5-20	4.03623	V9
Porifera	50	SRF	3/5-20	0	V9
Centroheliozoa	50	SRF	3/5-20	7.99137e-05	V9
Choanoflagellida	50	SRF	3/5-20	0.000159827	V9
Phaeodarea	50	SRF	3/5-20	0.000159827	V9
Nassellaria	50	SRF	3/5-20	0.253966	V9
Spumellaria	50	SRF	3/5-20	0.00950973	V9
Chrysophyceae	50	SRF	3/5-20	0.000399568	V9
Dictyochophyceae	50	SRF	3/5-20	0.00255724	V9
Bacillariophyta	50	SRF	3/5-20	0.00839094	V9
Porifera	51	SRF	3/5-20	0	V9
Centroheliozoa	51	SRF	3/5-20	0.00397318	V9
Choanoflagellida	51	SRF	3/5-20	0.00717379	V9
Phaeodarea	51	SRF	3/5-20	0.000772562	V9
Nassellaria	51	SRF	3/5-20	1.29735	V9
Spumellaria	51	SRF	3/5-20	0.0950251	V9
Chrysophyceae	51	SRF	3/5-20	0.00441464	V9
Dictyochophyceae	51	SRF	3/5-20	0.0565074	V9
Bacillariophyta	51	SRF	3/5-20	0.659327	V9
Porifera	52	SRF	3/5-20	0	V9
Centroheliozoa	52	SRF	3/5-20	0.00750725	V9
Choanoflagellida	52	SRF	3/5-20	0.000360925	V9
Phaeodarea	52	SRF	3/5-20	0.000505295	V9
Nassellaria	52	SRF	3/5-20	1.02972	V9
Spumellaria	52	SRF	3/5-20	0.00498077	V9
Chrysophyceae	52	SRF	3/5-20	0.000505295	V9
Dictyochophyceae	52	SRF	3/5-20	0.00129933	V9
Bacillariophyta	52	SRF	3/5-20	1.31507	V9
Porifera	53	SRF	3/5-20	0	V9
Centroheliozoa	53	SRF	3/5-20	0.00306291	V9
Choanoflagellida	53	SRF	3/5-20	0.00238227	V9
Phaeodarea	53	SRF	3/5-20	0	V9
Nassellaria	53	SRF	3/5-20	8.11331	V9
Spumellaria	53	SRF	3/5-20	0.023142	V9
Chrysophyceae	53	SRF	3/5-20	0.00646615	V9
Dictyochophyceae	53	SRF	3/5-20	0.0214404	V9
Bacillariophyta	53	SRF	3/5-20	3.25451	V9
Porifera	54	SRF	3/5-20	0	V9
Centroheliozoa	54	SRF	3/5-20	0.000609286	V9
Choanoflagellida	54	SRF	3/5-20	0.000609286	V9
Phaeodarea	54	SRF	3/5-20	0.000304643	V9
Nassellaria	54	SRF	3/5-20	1.4172	V9
Spumellaria	54	SRF	3/5-20	0.00487429	V9
Chrysophyceae	54	SRF	3/5-20	0.00152322	V9
Dictyochophyceae	54	SRF	3/5-20	0.00761608	V9
Bacillariophyta	54	SRF	3/5-20	2.32656	V9
Porifera	57	SRF	3/5-20	0.0250229	V9
Centroheliozoa	57	SRF	3/5-20	0.000690286	V9
Choanoflagellida	57	SRF	3/5-20	0.00327886	V9
Phaeodarea	57	SRF	3/5-20	0.00431429	V9
Nassellaria	57	SRF	3/5-20	0.162045	V9
Spumellaria	57	SRF	3/5-20	0.00189829	V9
Chrysophyceae	57	SRF	3/5-20	0.00345143	V9
Dictyochophyceae	57	SRF	3/5-20	0.0138057	V9
Bacillariophyta	57	SRF	3/5-20	1.91572	V9
Porifera	58	SRF	3/5-20	0.000221779	V9
Centroheliozoa	58	SRF	3/5-20	0.0345975	V9
Choanoflagellida	58	SRF	3/5-20	0.00820583	V9
Phaeodarea	58	SRF	3/5-20	0	V9
Nassellaria	58	SRF	3/5-20	4.85962	V9
Spumellaria	58	SRF	3/5-20	0.0541141	V9
Chrysophyceae	58	SRF	3/5-20	0.00820583	V9
Dictyochophyceae	58	SRF	3/5-20	0.0379242	V9
Bacillariophyta	58	SRF	3/5-20	3.38768	V9
Porifera	62	SRF	3/5-20	0.00126108	V9
Centroheliozoa	62	SRF	3/5-20	0.00077605	V9
Choanoflagellida	62	SRF	3/5-20	0.00252216	V9
Phaeodarea	62	SRF	3/5-20	0	V9
Nassellaria	62	SRF	3/5-20	0.0119318	V9
Spumellaria	62	SRF	3/5-20	0.00203713	V9
Chrysophyceae	62	SRF	3/5-20	0.0103797	V9
Dictyochophyceae	62	SRF	3/5-20	0.0178491	V9
Bacillariophyta	62	SRF	3/5-20	0.400442	V9
Porifera	64	SRF	3/5-20	0	V9
Centroheliozoa	64	SRF	3/5-20	0.0416631	V9
Choanoflagellida	64	SRF	3/5-20	0.0287357	V9
Phaeodarea	64	SRF	3/5-20	0.000517095	V9
Nassellaria	64	SRF	3/5-20	2.24272	V9
Spumellaria	64	SRF	3/5-20	0.0688475	V9
Chrysophyceae	64	SRF	3/5-20	0.0123364	V9
Dictyochophyceae	64	SRF	3/5-20	0.0251161	V9
Bacillariophyta	64	SRF	3/5-20	11.4664	V9
Porifera	65	SRF	3/5-20	0	V9
Centroheliozoa	65	SRF	3/5-20	4.64919e-05	V9
Choanoflagellida	65	SRF	3/5-20	0.00158073	V9
Phaeodarea	65	SRF	3/5-20	0.000139476	V9
Nassellaria	65	SRF	3/5-20	1.483	V9
Spumellaria	65	SRF	3/5-20	0.00385883	V9
Chrysophyceae	65	SRF	3/5-20	0.000604395	V9
Dictyochophyceae	65	SRF	3/5-20	0.0023246	V9
Bacillariophyta	65	SRF	3/5-20	2.52358	V9
Porifera	36	DCM	20-180	0	V9
Centroheliozoa	36	DCM	20-180	3.7936e-05	V9
Choanoflagellida	36	DCM	20-180	0.00018968	V9
Phaeodarea	36	DCM	20-180	0.0142639	V9
Nassellaria	36	DCM	20-180	5.43964	V9
Spumellaria	36	DCM	20-180	0.120485	V9
Chrysophyceae	36	DCM	20-180	3.7936e-05	V9
Dictyochophyceae	36	DCM	20-180	0.000455231	V9
Bacillariophyta	36	DCM	20-180	2.13534	V9
Porifera	38	DCM	20-180	0	V9
Centroheliozoa	38	DCM	20-180	0	V9
Choanoflagellida	38	DCM	20-180	0	V9
Phaeodarea	38	DCM	20-180	0.0209682	V9
Nassellaria	38	DCM	20-180	1.13786	V9
Spumellaria	38	DCM	20-180	0.0159556	V9
Chrysophyceae	38	DCM	20-180	0.0002118	V9
Dictyochophyceae	38	DCM	20-180	0	V9
Bacillariophyta	38	DCM	20-180	0.25063	V9
Porifera	39	DCM	20-180	0	V9
Centroheliozoa	39	DCM	20-180	0.000681641	V9
Choanoflagellida	39	DCM	20-180	0.00114743	V9
Phaeodarea	39	DCM	20-180	0.0084069	V9
Nassellaria	39	DCM	20-180	3.36965	V9
Spumellaria	39	DCM	20-180	0.0494189	V9
Chrysophyceae	39	DCM	20-180	0.00105654	V9
Dictyochophyceae	39	DCM	20-180	0.00346501	V9
Bacillariophyta	39	DCM	20-180	1.43525	V9
Porifera	41	DCM	20-180	0	V9
Centroheliozoa	41	DCM	20-180	0.00150865	V9
Choanoflagellida	41	DCM	20-180	0.000201153	V9
Phaeodarea	41	DCM	20-180	0.0114657	V9
Nassellaria	41	DCM	20-180	13.2203	V9
Spumellaria	41	DCM	20-180	0.104449	V9
Chrysophyceae	41	DCM	20-180	0.000603459	V9
Dictyochophyceae	41	DCM	20-180	0.00110634	V9
Bacillariophyta	41	DCM	20-180	0.866668	V9
Porifera	42	DCM	20-180	0	V9
Centroheliozoa	42	DCM	20-180	0.037267	V9
Choanoflagellida	42	DCM	20-180	0.0823271	V9
Phaeodarea	42	DCM	20-180	0.00329708	V9
Nassellaria	42	DCM	20-180	3.91863	V9
Spumellaria	42	DCM	20-180	1.74346	V9
Chrysophyceae	42	DCM	20-180	0.228398	V9
Dictyochophyceae	42	DCM	20-180	0.16925	V9
Bacillariophyta	42	DCM	20-180	0.268962	V9
Porifera	51	DCM	20-180	0	V9
Centroheliozoa	51	DCM	20-180	0.000574337	V9
Choanoflagellida	51	DCM	20-180	0.00201018	V9
Phaeodarea	51	DCM	20-180	0.0321629	V9
Nassellaria	51	DCM	20-180	0.532123	V9
Spumellaria	51	DCM	20-180	0.0363268	V9
Chrysophyceae	51	DCM	20-180	0.00157943	V9
Dictyochophyceae	51	DCM	20-180	0.00603054	V9
Bacillariophyta	51	DCM	20-180	0.112857	V9
Porifera	52	DCM	20-180	0	V9
Centroheliozoa	52	DCM	20-180	0.000347506	V9
Choanoflagellida	52	DCM	20-180	8.68764e-05	V9
Phaeodarea	52	DCM	20-180	0.00356193	V9
Nassellaria	52	DCM	20-180	13.7541	V9
Spumellaria	52	DCM	20-180	0.158159	V9
Chrysophyceae	52	DCM	20-180	0.000260629	V9
Dictyochophyceae	52	DCM	20-180	0.000304068	V9
Bacillariophyta	52	DCM	20-180	0.283608	V9
Porifera	58	DCM	20-180	0	V9
Centroheliozoa	58	DCM	20-180	0.000756056	V9
Choanoflagellida	58	DCM	20-180	0.000882065	V9
Phaeodarea	58	DCM	20-180	0.00982873	V9
Nassellaria	58	DCM	20-180	11.2136	V9
Spumellaria	58	DCM	20-180	0.0525459	V9
Chrysophyceae	58	DCM	20-180	0.00214216	V9
Dictyochophyceae	58	DCM	20-180	0.00705652	V9
Bacillariophyta	58	DCM	20-180	0.431204	V9
Porifera	64	DCM	20-180	0	V9
Centroheliozoa	64	DCM	20-180	0.000987333	V9
Choanoflagellida	64	DCM	20-180	0.000290392	V9
Phaeodarea	64	DCM	20-180	0.0167266	V9
Nassellaria	64	DCM	20-180	0.673361	V9
Spumellaria	64	DCM	20-180	0.0911831	V9
Chrysophyceae	64	DCM	20-180	0.00923447	V9
Dictyochophyceae	64	DCM	20-180	0.010338	V9
Bacillariophyta	64	DCM	20-180	3.84601	V9
Porifera	36	SRF	20-180	0	V9
Centroheliozoa	36	SRF	20-180	5.34992e-05	V9
Choanoflagellida	36	SRF	20-180	0.000748989	V9
Phaeodarea	36	SRF	20-180	0.000855987	V9
Nassellaria	36	SRF	20-180	6.51519	V9
Spumellaria	36	SRF	20-180	0.187889	V9
Chrysophyceae	36	SRF	20-180	0.000267496	V9
Dictyochophyceae	36	SRF	20-180	0.00192597	V9
Bacillariophyta	36	SRF	20-180	4.77641	V9
Porifera	38	SRF	20-180	0.0047188	V9
Centroheliozoa	38	SRF	20-180	0	V9
Choanoflagellida	38	SRF	20-180	0.000251669	V9
Phaeodarea	38	SRF	20-180	0.000188752	V9
Nassellaria	38	SRF	20-180	0.0194415	V9
Spumellaria	38	SRF	20-180	0.00773883	V9
Chrysophyceae	38	SRF	20-180	0.000566256	V9
Dictyochophyceae	38	SRF	20-180	0.000377504	V9
Bacillariophyta	38	SRF	20-180	0.0431613	V9
Porifera	39	SRF	20-180	0	V9
Centroheliozoa	39	SRF	20-180	0.000177159	V9
Choanoflagellida	39	SRF	20-180	0.000259834	V9
Phaeodarea	39	SRF	20-180	0.00368491	V9
Nassellaria	39	SRF	20-180	0.659351	V9
Spumellaria	39	SRF	20-180	0.213382	V9
Chrysophyceae	39	SRF	20-180	9.44849e-05	V9
Dictyochophyceae	39	SRF	20-180	0.000873986	V9
Bacillariophyta	39	SRF	20-180	1.67041	V9
Porifera	41	SRF	20-180	0	V9
Centroheliozoa	41	SRF	20-180	0.000543401	V9
Choanoflagellida	41	SRF	20-180	0.00842272	V9
Phaeodarea	41	SRF	20-180	0.00624911	V9
Nassellaria	41	SRF	20-180	6.27617	V9
Spumellaria	41	SRF	20-180	0.168027	V9
Chrysophyceae	41	SRF	20-180	0.0191355	V9
Dictyochophyceae	41	SRF	20-180	0.0723112	V9
Bacillariophyta	41	SRF	20-180	0.367339	V9
Porifera	42	SRF	20-180	0	V9
Centroheliozoa	42	SRF	20-180	0.000111734	V9
Choanoflagellida	42	SRF	20-180	0.000335203	V9
Phaeodarea	42	SRF	20-180	0.000111734	V9
Nassellaria	42	SRF	20-180	0.252185	V9
Spumellaria	42	SRF	20-180	0.0473754	V9
Chrysophyceae	42	SRF	20-180	0.00206709	V9
Dictyochophyceae	42	SRF	20-180	0.00122908	V9
Bacillariophyta	42	SRF	20-180	0.153858	V9
Porifera	43	SRF	20-180	0.00167012	V9
Centroheliozoa	43	SRF	20-180	0.00108921	V9
Choanoflagellida	43	SRF	20-180	0.000508299	V9
Phaeodarea	43	SRF	20-180	0	V9
Nassellaria	43	SRF	20-180	0.101369	V9
Spumellaria	43	SRF	20-180	0.0302801	V9
Chrysophyceae	43	SRF	20-180	0.000580913	V9
Dictyochophyceae	43	SRF	20-180	0.00588174	V9
Bacillariophyta	43	SRF	20-180	2.25932	V9
Porifera	45	SRF	20-180	0	V9
Centroheliozoa	45	SRF	20-180	6.04574e-05	V9
Choanoflagellida	45	SRF	20-180	0	V9
Phaeodarea	45	SRF	20-180	6.04574e-05	V9
Nassellaria	45	SRF	20-180	5.98232	V9
Spumellaria	45	SRF	20-180	0.143889	V9
Chrysophyceae	45	SRF	20-180	0.000967319	V9
Dictyochophyceae	45	SRF	20-180	0.000423202	V9
Bacillariophyta	45	SRF	20-180	0.0273267	V9
Porifera	46	SRF	20-180	0	V9
Centroheliozoa	46	SRF	20-180	0.00163037	V9
Choanoflagellida	46	SRF	20-180	0.00151793	V9
Phaeodarea	46	SRF	20-180	0	V9
Nassellaria	46	SRF	20-180	0.595083	V9
Spumellaria	46	SRF	20-180	0.00314829	V9
Chrysophyceae	46	SRF	20-180	0.000899512	V9
Dictyochophyceae	46	SRF	20-180	0.00607171	V9
Bacillariophyta	46	SRF	20-180	3.49303	V9
Porifera	47	SRF	20-180	0	V9
Centroheliozoa	47	SRF	20-180	0.000271898	V9
Choanoflagellida	47	SRF	20-180	0.000815693	V9
Phaeodarea	47	SRF	20-180	0.000181265	V9
Nassellaria	47	SRF	20-180	0.37676	V9
Spumellaria	47	SRF	20-180	0.152081	V9
Chrysophyceae	47	SRF	20-180	0.00326277	V9
Dictyochophyceae	47	SRF	20-180	0.0103321	V9
Bacillariophyta	47	SRF	20-180	0.139302	V9
Porifera	49	SRF	20-180	0.0203592	V9
Centroheliozoa	49	SRF	20-180	0.0004402	V9
Choanoflagellida	49	SRF	20-180	0.00033015	V9
Phaeodarea	49	SRF	20-180	0	V9
Nassellaria	49	SRF	20-180	0.0125457	V9
Spumellaria	49	SRF	20-180	0.0017608	V9
Chrysophyceae	49	SRF	20-180	0.0297135	V9
Dictyochophyceae	49	SRF	20-180	0.0039618	V9
Bacillariophyta	49	SRF	20-180	1.91036	V9
Porifera	50	SRF	20-180	0	V9
Centroheliozoa	50	SRF	20-180	0.000338852	V9
Choanoflagellida	50	SRF	20-180	0.000677704	V9
Phaeodarea	50	SRF	20-180	0.000338852	V9
Nassellaria	50	SRF	20-180	3.88579	V9
Spumellaria	50	SRF	20-180	0.0703118	V9
Chrysophyceae	50	SRF	20-180	0.00101656	V9
Dictyochophyceae	50	SRF	20-180	0.00304967	V9
Bacillariophyta	50	SRF	20-180	0.0852213	V9
Porifera	51	SRF	20-180	0	V9
Centroheliozoa	51	SRF	20-180	0	V9
Choanoflagellida	51	SRF	20-180	9.50763e-05	V9
Phaeodarea	51	SRF	20-180	0.000380305	V9
Nassellaria	51	SRF	20-180	2.37539	V9
Spumellaria	51	SRF	20-180	0.0599931	V9
Chrysophyceae	51	SRF	20-180	0.000570458	V9
Dictyochophyceae	51	SRF	20-180	0.000570458	V9
Bacillariophyta	51	SRF	20-180	0.0552393	V9
Porifera	52	SRF	20-180	0	V9
Centroheliozoa	52	SRF	20-180	0.000991438	V9
Choanoflagellida	52	SRF	20-180	4.50654e-05	V9
Phaeodarea	52	SRF	20-180	0.00175755	V9
Nassellaria	52	SRF	20-180	2.66859	V9
Spumellaria	52	SRF	20-180	0.128662	V9
Chrysophyceae	52	SRF	20-180	0.000135196	V9
Dictyochophyceae	52	SRF	20-180	0.000360523	V9
Bacillariophyta	52	SRF	20-180	0.352591	V9
Porifera	53	SRF	20-180	0	V9
Centroheliozoa	53	SRF	20-180	0.000572028	V9
Choanoflagellida	53	SRF	20-180	0	V9
Phaeodarea	53	SRF	20-180	0	V9
Nassellaria	53	SRF	20-180	11.2206	V9
Spumellaria	53	SRF	20-180	0.0371818	V9
Chrysophyceae	53	SRF	20-180	0.00171609	V9
Dictyochophyceae	53	SRF	20-180	0.00915245	V9
Bacillariophyta	53	SRF	20-180	1.31109	V9
Porifera	54	SRF	20-180	0	V9
Centroheliozoa	54	SRF	20-180	0.00163524	V9
Choanoflagellida	54	SRF	20-180	0.0013627	V9
Phaeodarea	54	SRF	20-180	0	V9
Nassellaria	54	SRF	20-180	14.2781	V9
Spumellaria	54	SRF	20-180	0.00572335	V9
Chrysophyceae	54	SRF	20-180	0.00408811	V9
Dictyochophyceae	54	SRF	20-180	0.00708605	V9
Bacillariophyta	54	SRF	20-180	6.97758	V9
Porifera	57	SRF	20-180	0.00278594	V9
Centroheliozoa	57	SRF	20-180	0.00114715	V9
Choanoflagellida	57	SRF	20-180	0.00278594	V9
Phaeodarea	57	SRF	20-180	0.000163879	V9
Nassellaria	57	SRF	20-180	0.0408058	V9
Spumellaria	57	SRF	20-180	0.0068829	V9
Chrysophyceae	57	SRF	20-180	0.00114715	V9
Dictyochophyceae	57	SRF	20-180	0.00622738	V9
Bacillariophyta	57	SRF	20-180	2.89246	V9
Porifera	58	SRF	20-180	0	V9
Centroheliozoa	58	SRF	20-180	0.00139611	V9
Choanoflagellida	58	SRF	20-180	0.000174514	V9
Phaeodarea	58	SRF	20-180	0	V9
Nassellaria	58	SRF	20-180	0.866289	V9
Spumellaria	58	SRF	20-180	0.112038	V9
Chrysophyceae	58	SRF	20-180	0.000349029	V9
Dictyochophyceae	58	SRF	20-180	0.00383931	V9
Bacillariophyta	58	SRF	20-180	0.678512	V9
Porifera	62	SRF	20-180	0.0105528	V9
Centroheliozoa	62	SRF	20-180	0	V9
Choanoflagellida	62	SRF	20-180	0.00021985	V9
Phaeodarea	62	SRF	20-180	0	V9
Nassellaria	62	SRF	20-180	0.0472678	V9
Spumellaria	62	SRF	20-180	0.0164888	V9
Chrysophyceae	62	SRF	20-180	0.000439701	V9
Dictyochophyceae	62	SRF	20-180	0.0026382	V9
Bacillariophyta	62	SRF	20-180	0.318123	V9
Porifera	64	SRF	20-180	0	V9
Centroheliozoa	64	SRF	20-180	0.000326735	V9
Choanoflagellida	64	SRF	20-180	0.000326735	V9
Phaeodarea	64	SRF	20-180	0.000196041	V9
Nassellaria	64	SRF	20-180	4.65754	V9
Spumellaria	64	SRF	20-180	0.0321507	V9
Chrysophyceae	64	SRF	20-180	0.000718817	V9
Dictyochophyceae	64	SRF	20-180	0.00816837	V9
Bacillariophyta	64	SRF	20-180	3.20337	V9
Porifera	65	SRF	20-180	0	V9
Centroheliozoa	65	SRF	20-180	0.00056242	V9
Choanoflagellida	65	SRF	20-180	0.00194684	V9
Phaeodarea	65	SRF	20-180	0.0758402	V9
Nassellaria	65	SRF	20-180	2.26101	V9
Spumellaria	65	SRF	20-180	0.239288	V9
Chrysophyceae	65	SRF	20-180	0.00259578	V9
Dictyochophyceae	65	SRF	20-180	0.0345672	V9
Bacillariophyta	65	SRF	20-180	3.156	V9
Porifera	36	DCM	180-2000	0	V9
Centroheliozoa	36	DCM	180-2000	0	V9
Choanoflagellida	36	DCM	180-2000	9.13764e-05	V9
Phaeodarea	36	DCM	180-2000	0.0213364	V9
Nassellaria	36	DCM	180-2000	34.2029	V9
Spumellaria	36	DCM	180-2000	0.0797259	V9
Chrysophyceae	36	DCM	180-2000	9.13764e-05	V9
Dictyochophyceae	36	DCM	180-2000	0.000685323	V9
Bacillariophyta	36	DCM	180-2000	0.80393	V9
Porifera	38	DCM	180-2000	0	V9
Centroheliozoa	38	DCM	180-2000	0	V9
Choanoflagellida	38	DCM	180-2000	0.00223407	V9
Phaeodarea	38	DCM	180-2000	0.00510645	V9
Nassellaria	38	DCM	180-2000	2.32742	V9
Spumellaria	38	DCM	180-2000	0.0127661	V9
Chrysophyceae	38	DCM	180-2000	0.00127661	V9
Dictyochophyceae	38	DCM	180-2000	0.000319153	V9
Bacillariophyta	38	DCM	180-2000	0.039176	V9
Porifera	39	DCM	180-2000	0	V9
Centroheliozoa	39	DCM	180-2000	0	V9
Choanoflagellida	39	DCM	180-2000	2.50042e-05	V9
Phaeodarea	39	DCM	180-2000	0.0705619	V9
Nassellaria	39	DCM	180-2000	0.786983	V9
Spumellaria	39	DCM	180-2000	1.15227	V9
Chrysophyceae	39	DCM	180-2000	0.000337557	V9
Dictyochophyceae	39	DCM	180-2000	0.000737625	V9
Bacillariophyta	39	DCM	180-2000	0.0177905	V9
Porifera	41	DCM	180-2000	0	V9
Centroheliozoa	41	DCM	180-2000	0	V9
Choanoflagellida	41	DCM	180-2000	0	V9
Phaeodarea	41	DCM	180-2000	0.182349	V9
Nassellaria	41	DCM	180-2000	15.8745	V9
Spumellaria	41	DCM	180-2000	0.0157802	V9
Chrysophyceae	41	DCM	180-2000	0	V9
Dictyochophyceae	41	DCM	180-2000	6.26198e-05	V9
Bacillariophyta	41	DCM	180-2000	0.0185981	V9
Porifera	42	DCM	180-2000	0	V9
Centroheliozoa	42	DCM	180-2000	0.000158162	V9
Choanoflagellida	42	DCM	180-2000	0.00122576	V9
Phaeodarea	42	DCM	180-2000	0.00423084	V9
Nassellaria	42	DCM	180-2000	22.6849	V9
Spumellaria	42	DCM	180-2000	0.165201	V9
Chrysophyceae	42	DCM	180-2000	0.00897572	V9
Dictyochophyceae	42	DCM	180-2000	0.00225381	V9
Bacillariophyta	42	DCM	180-2000	0.0276389	V9
Porifera	50	DCM	180-2000	7.75289e-05	V9
Centroheliozoa	50	DCM	180-2000	0	V9
Choanoflagellida	50	DCM	180-2000	0.000155058	V9
Phaeodarea	50	DCM	180-2000	0.0841964	V9
Nassellaria	50	DCM	180-2000	14.3215	V9
Spumellaria	50	DCM	180-2000	0.0204676	V9
Chrysophyceae	50	DCM	180-2000	0.000465173	V9
Dictyochophyceae	50	DCM	180-2000	0.00364386	V9
Bacillariophyta	50	DCM	180-2000	0.0289958	V9
Porifera	51	DCM	180-2000	0	V9
Centroheliozoa	51	DCM	180-2000	0	V9
Choanoflagellida	51	DCM	180-2000	0	V9
Phaeodarea	51	DCM	180-2000	0.139226	V9
Nassellaria	51	DCM	180-2000	17.5162	V9
Spumellaria	51	DCM	180-2000	0.0957575	V9
Chrysophyceae	51	DCM	180-2000	0.00115062	V9
Dictyochophyceae	51	DCM	180-2000	0.00166201	V9
Bacillariophyta	51	DCM	180-2000	0.0187935	V9
Porifera	52	DCM	180-2000	0	V9
Centroheliozoa	52	DCM	180-2000	0.00443245	V9
Choanoflagellida	52	DCM	180-2000	0.01746	V9
Phaeodarea	52	DCM	180-2000	0.00254384	V9
Nassellaria	52	DCM	180-2000	41.5916	V9
Spumellaria	52	DCM	180-2000	0.073463	V9
Chrysophyceae	52	DCM	180-2000	0.0546154	V9
Dictyochophyceae	52	DCM	180-2000	0.048834	V9
Bacillariophyta	52	DCM	180-2000	0.0574676	V9
Porifera	58	DCM	180-2000	0	V9
Centroheliozoa	58	DCM	180-2000	0	V9
Choanoflagellida	58	DCM	180-2000	0.000131685	V9
Phaeodarea	58	DCM	180-2000	0.00184359	V9
Nassellaria	58	DCM	180-2000	20.0993	V9
Spumellaria	58	DCM	180-2000	0.0234399	V9
Chrysophyceae	58	DCM	180-2000	0.00144853	V9
Dictyochophyceae	58	DCM	180-2000	0.00210696	V9
Bacillariophyta	58	DCM	180-2000	0.0188309	V9
Porifera	64	DCM	180-2000	0	V9
Centroheliozoa	64	DCM	180-2000	0	V9
Choanoflagellida	64	DCM	180-2000	0	V9
Phaeodarea	64	DCM	180-2000	0.124569	V9
Nassellaria	64	DCM	180-2000	63.9022	V9
Spumellaria	64	DCM	180-2000	0.162756	V9
Chrysophyceae	64	DCM	180-2000	8.37436e-05	V9
Dictyochophyceae	64	DCM	180-2000	0.000125615	V9
Bacillariophyta	64	DCM	180-2000	0.0340418	V9
Porifera	36	SRF	180-2000	0	V9
Centroheliozoa	36	SRF	180-2000	0	V9
Choanoflagellida	36	SRF	180-2000	0.000350552	V9
Phaeodarea	36	SRF	180-2000	0.000100158	V9
Nassellaria	36	SRF	180-2000	40.1728	V9
Spumellaria	36	SRF	180-2000	0.0532839	V9
Chrysophyceae	36	SRF	180-2000	0.000200316	V9
Dictyochophyceae	36	SRF	180-2000	0.000851341	V9
Bacillariophyta	36	SRF	180-2000	0.238576	V9
Porifera	38	SRF	180-2000	3.84638e-05	V9
Centroheliozoa	38	SRF	180-2000	0	V9
Choanoflagellida	38	SRF	180-2000	0	V9
Phaeodarea	38	SRF	180-2000	0.00311556	V9
Nassellaria	38	SRF	180-2000	0.0368483	V9
Spumellaria	38	SRF	180-2000	0.000230783	V9
Chrysophyceae	38	SRF	180-2000	0.000576956	V9
Dictyochophyceae	38	SRF	180-2000	0.000153855	V9
Bacillariophyta	38	SRF	180-2000	0.0568494	V9
Porifera	39	SRF	180-2000	0	V9
Centroheliozoa	39	SRF	180-2000	0.000265646	V9
Choanoflagellida	39	SRF	180-2000	0.00109055	V9
Phaeodarea	39	SRF	180-2000	3.06211	V9
Nassellaria	39	SRF	180-2000	1.68432	V9
Spumellaria	39	SRF	180-2000	0.126489	V9
Chrysophyceae	39	SRF	180-2000	0.00145406	V9
Dictyochophyceae	39	SRF	180-2000	0.00264248	V9
Bacillariophyta	39	SRF	180-2000	2.60636	V9
Porifera	41	SRF	180-2000	0	V9
Centroheliozoa	41	SRF	180-2000	7.3114e-05	V9
Choanoflagellida	41	SRF	180-2000	0	V9
Phaeodarea	41	SRF	180-2000	0.0026321	V9
Nassellaria	41	SRF	180-2000	51.2626	V9
Spumellaria	41	SRF	180-2000	0.0436491	V9
Chrysophyceae	41	SRF	180-2000	0.000146228	V9
Dictyochophyceae	41	SRF	180-2000	0	V9
Bacillariophyta	41	SRF	180-2000	0.0317315	V9
Porifera	42	SRF	180-2000	0	V9
Centroheliozoa	42	SRF	180-2000	0	V9
Choanoflagellida	42	SRF	180-2000	0	V9
Phaeodarea	42	SRF	180-2000	0.00325591	V9
Nassellaria	42	SRF	180-2000	3.56683	V9
Spumellaria	42	SRF	180-2000	0.1245	V9
Chrysophyceae	42	SRF	180-2000	5.16812e-05	V9
Dictyochophyceae	42	SRF	180-2000	0	V9
Bacillariophyta	42	SRF	180-2000	0.00253238	V9
Porifera	43	SRF	180-2000	0.000120128	V9
Centroheliozoa	43	SRF	180-2000	0	V9
Choanoflagellida	43	SRF	180-2000	0	V9
Phaeodarea	43	SRF	180-2000	0	V9
Nassellaria	43	SRF	180-2000	1.52028	V9
Spumellaria	43	SRF	180-2000	0.114782	V9
Chrysophyceae	43	SRF	180-2000	0	V9
Dictyochophyceae	43	SRF	180-2000	0.000120128	V9
Bacillariophyta	43	SRF	180-2000	0.0289508	V9
Porifera	45	SRF	180-2000	0	V9
Centroheliozoa	45	SRF	180-2000	0	V9
Choanoflagellida	45	SRF	180-2000	4.15988e-05	V9
Phaeodarea	45	SRF	180-2000	0.000207994	V9
Nassellaria	45	SRF	180-2000	23.2542	V9
Spumellaria	45	SRF	180-2000	0.0317815	V9
Chrysophyceae	45	SRF	180-2000	0.000249593	V9
Dictyochophyceae	45	SRF	180-2000	0.00070718	V9
Bacillariophyta	45	SRF	180-2000	0.00203834	V9
Porifera	46	SRF	180-2000	0.000473469	V9
Centroheliozoa	46	SRF	180-2000	0.000118367	V9
Choanoflagellida	46	SRF	180-2000	0.00130204	V9
Phaeodarea	46	SRF	180-2000	0	V9
Nassellaria	46	SRF	180-2000	33.2442	V9
Spumellaria	46	SRF	180-2000	0.236083	V9
Chrysophyceae	46	SRF	180-2000	0.00272244	V9
Dictyochophyceae	46	SRF	180-2000	0.000236734	V9
Bacillariophyta	46	SRF	180-2000	0.745535	V9
Porifera	47	SRF	180-2000	0	V9
Centroheliozoa	47	SRF	180-2000	0	V9
Choanoflagellida	47	SRF	180-2000	0.000133986	V9
Phaeodarea	47	SRF	180-2000	0	V9
Nassellaria	47	SRF	180-2000	73.3103	V9
Spumellaria	47	SRF	180-2000	0.0482351	V9
Chrysophyceae	47	SRF	180-2000	0	V9
Dictyochophyceae	47	SRF	180-2000	0.00227777	V9
Bacillariophyta	47	SRF	180-2000	0.0029477	V9
Porifera	48	SRF	180-2000	0	V9
Centroheliozoa	48	SRF	180-2000	0	V9
Choanoflagellida	48	SRF	180-2000	0	V9
Phaeodarea	48	SRF	180-2000	0.000147947	V9
Nassellaria	48	SRF	180-2000	0.723089	V9
Spumellaria	48	SRF	180-2000	0.000369866	V9
Chrysophyceae	48	SRF	180-2000	7.39733e-05	V9
Dictyochophyceae	48	SRF	180-2000	7.39733e-05	V9
Bacillariophyta	48	SRF	180-2000	0.00717541	V9
Porifera	49	SRF	180-2000	0	V9
Centroheliozoa	49	SRF	180-2000	0	V9
Choanoflagellida	49	SRF	180-2000	0.000377242	V9
Phaeodarea	49	SRF	180-2000	0.000188621	V9
Nassellaria	49	SRF	180-2000	0.148256	V9
Spumellaria	49	SRF	180-2000	0.00339518	V9
Chrysophyceae	49	SRF	180-2000	0.00282932	V9
Dictyochophyceae	49	SRF	180-2000	0.017919	V9
Bacillariophyta	49	SRF	180-2000	0.397048	V9
Porifera	50	SRF	180-2000	0	V9
Centroheliozoa	50	SRF	180-2000	0	V9
Choanoflagellida	50	SRF	180-2000	0	V9
Phaeodarea	50	SRF	180-2000	0.0675626	V9
Nassellaria	50	SRF	180-2000	40.5837	V9
Spumellaria	50	SRF	180-2000	0.0578068	V9
Chrysophyceae	50	SRF	180-2000	0.000436827	V9
Dictyochophyceae	50	SRF	180-2000	0.00101926	V9
Bacillariophyta	50	SRF	180-2000	0.00669802	V9
Porifera	51	SRF	180-2000	0	V9
Centroheliozoa	51	SRF	180-2000	0	V9
Choanoflagellida	51	SRF	180-2000	0	V9
Phaeodarea	51	SRF	180-2000	0.00288951	V9
Nassellaria	51	SRF	180-2000	41.4774	V9
Spumellaria	51	SRF	180-2000	0.0247534	V9
Chrysophyceae	51	SRF	180-2000	9.63168e-05	V9
Dictyochophyceae	51	SRF	180-2000	0.000192634	V9
Bacillariophyta	51	SRF	180-2000	0.0079943	V9
Porifera	52	SRF	180-2000	0	V9
[truncated: 5,129 more rows]

## Sheet: Fig1e
size_fraction	taxon	taxon2	method	total_sum_euk_perc
0.8-5/2000	Centroheliozoa	Haptista	V9	12.6476
3/5-20	Centroheliozoa	Haptista	V9	3.40069
20-180	Centroheliozoa	Haptista	V9	0.528264
180-2000	Centroheliozoa	Haptista	V9	0.170204
0.8-5/2000	Chrysophyceae	Ochrophyta	V9	151.832
3/5-20	Chrysophyceae	Ochrophyta	V9	14.6518
20-180	Chrysophyceae	Ochrophyta	V9	1.79585
180-2000	Chrysophyceae	Ochrophyta	V9	1.63222
0.8-5/2000	Dictyochophyceae	Ochrophyta	V9	358.768
3/5-20	Dictyochophyceae	Ochrophyta	V9	89.5916
20-180	Dictyochophyceae	Ochrophyta	V9	4.18835
180-2000	Dictyochophyceae	Ochrophyta	V9	5.60798
0.8-5/2000	Bacillariophyta	Ochrophyta	V9	1125.42
3/5-20	Bacillariophyta	Ochrophyta	V9	1569.76
20-180	Bacillariophyta	Ochrophyta	V9	1107.41
180-2000	Bacillariophyta	Ochrophyta	V9	626.602
0.8-5/2000	Porifera	Opisthokonta	V9	7.47852
3/5-20	Porifera	Opisthokonta	V9	0.111349
20-180	Porifera	Opisthokonta	V9	0.305534
180-2000	Porifera	Opisthokonta	V9	0.0273142
0.8-5/2000	Choanoflagellida	Opisthokonta	V9	69.9153
3/5-20	Choanoflagellida	Opisthokonta	V9	34.929
20-180	Choanoflagellida	Opisthokonta	V9	1.83825
180-2000	Choanoflagellida	Opisthokonta	V9	2.15428
0.8-5/2000	Phaeodarea	Rhizaria	V9	1.4105
3/5-20	Phaeodarea	Rhizaria	V9	2.55193
20-180	Phaeodarea	Rhizaria	V9	2.74983
180-2000	Phaeodarea	Rhizaria	V9	33.0849
0.8-5/2000	Nassellaria	Rhizaria	V9	397.868
3/5-20	Nassellaria	Rhizaria	V9	1210.27
20-180	Nassellaria	Rhizaria	V9	1275.21
180-2000	Nassellaria	Rhizaria	V9	4157.41
0.8-5/2000	Spumellaria	Rhizaria	V9	297.992
3/5-20	Spumellaria	Rhizaria	V9	20.0967
20-180	Spumellaria	Rhizaria	V9	19.5975
180-2000	Spumellaria	Rhizaria	V9	17.1165

## Sheet: Fig2
latitude	longitude	station	depth	size_fraction	% eukariotic reads	expShannon	method
0.0003	-153.676	128	SRF	0.8-5/2000	2.30494	18.1531	V9
0.001	-153.639	128	DCM	3/5-20	12.6878	34.6768	V9
0.0023	71.6311	45	SRF	20-180	0.0273249	10.3762	V9
0.0033	71.6428	45	SRF	0.8-5/2000	0.417017	5.95469	V9
0.0033	71.6428	45	SRF	3/5-20	0.0504125	10.7127	V9
0.0078	-153.626	128	SRF	3/5-20	14.6934	38.4468	V9
0.008	-153.702	128	SRF	20-180	0.291306	27.4485	V9
-0.0141	-84.5899	106	SRF	20-180	0.564718	40.0492	V9
0.0193	-153.749	128	SRF	180-2000	0.0261334	13.1827	V9
0.0222	-153.686	128	DCM	0.8-5/2000	1.85603	26.5634	V9
0.0247	-84.6024	106	SRF	3/5-20	3.96982	35.3686	V9
-0.0283	-84.5862	106	SRF	0.8-5/2000	2.17732	20.7149	V9
0.0307	-84.612	106	DCM	0.8-5/2000	2.47792	29.369	V9
0.0307	-84.612	106	DCM	3/5-20	2.1309	50.5852	V9
0.0348	-153.786	128	DCM	180-2000	0.0172992	21.0242	V9
0.0396	-153.807	128	DCM	20-180	0.694118	22.2307	V9
0.0561	-84.6261	106	SRF	180-2000	0.0180674	37.1405	V9
0.0676	-84.6088	106	DCM	180-2000	0.0586154	30.1553	V9
0.1069	-84.6236	106	DCM	20-180	0.714934	35.1295	V9
0.2153	71.8436	45	SRF	180-2000	0.00203834	16.275	V9
-0.6623	73.1629	46	SRF	180-2000	0.745535	18.3546	V9
-0.6625	73.161	46	SRF	0.8-5/2000	3.08561	6.65473	V9
-0.6625	73.161	46	SRF	3/5-20	4.03623	16.5996	V9
-0.6625	73.1611	46	SRF	20-180	3.49294	29.537	V9
-1.8155	-84.629	110	DCM	180-2000	0.392417	7.48165	V9
-1.9002	-84.6265	110	DCM	0.8-5/2000	2.61658	30.5704	V9
-1.9002	-84.6265	110	DCM	3/5-20	12.6966	38.0811	V9
-1.9389	-84.611	110	SRF	180-2000	0.627368	7.06708	V9
-1.9778	-84.5992	110	SRF	20-180	0.866116	30.8698	V9
1.9928	-84.5766	109	SRF	0.8-5/2000	0.701713	12.6078	V9
1.9958	-84.576	109	SRF	20-180	0.617367	28.595	V9
-2.0133	-84.589	110	SRF	0.8-5/2000	7.14966	15.6874	V9
-2.0133	-84.589	110	SRF	3/5-20	2.09261	40.2133	V9
2.0218	-84.5652	109	DCM	20-180	1.61032	26.5245	V9
2.0299	-84.5546	109	DCM	0.8-5/2000	0.797537	31.6644	V9
2.0299	-84.5546	109	DCM	3/5-20	0.157648	1.9319	V9
2.0399	-84.5599	109	SRF	3/5-20	1.03429	4.32314	V9
-2.0409	72.1645	47	SRF	180-2000	0.00294769	15.2604	V9
-2.0461	72.1573	47	SRF	20-180	0.139302	23.9207	V9
-2.0465	72.1568	47	DCM	0.8-5/2000	0.32139	71.065	V9
-2.0465	72.1568	47	SRF	0.8-5/2000	0.370422	8.02478	V9
2.0574	-84.5546	109	SRF	180-2000	0.0523179	15.8099	V9
2.815	71.534	44	SRF	0.8-5/2000	0.369004	11.7249	V9
4.6595	73.4888	43	SRF	180-2000	0.0289508	27.5866	V9
4.6599	73.4856	43	SRF	0.8-5/2000	4.67813	6.57589	V9
4.6599	73.4856	43	SRF	3/5-20	5.22773	16.5298	V9
4.66	73.4856	43	SRF	20-180	2.25932	22.8433	V9
-5.2514	-85.1696	102	SRF	20-180	2.05514	7.96333	V9
-5.252	-85.2052	102	SRF	3/5-20	4.69783	12.0332	V9
-5.2529	-85.1545	102	SRF	0.8-5/2000	0.873049	18.3647	V9
-5.2537	-85.2221	102	SRF	180-2000	0.0187464	23.0437	V9
-5.2669	-85.2732	102	DCM	0.8-5/2000	1.75369	19.5281	V9
-5.2669	-85.2732	102	DCM	3/5-20	15.9099	14.2344	V9
-5.2686	-85.248	102	DCM	20-180	3.34618	9.74064	V9
-5.2692	-85.2121	102	DCM	180-2000	0.0798348	20.2645	V9
5.9994	73.8978	42	DCM	20-180	0.268958	66.5494	V9
5.9996	73.8994	42	DCM	180-2000	0.0276382	18.0133	V9
5.9998	73.9067	42	DCM	0.8-5/2000	0.310668	13.1537	V9
5.9998	73.9067	42	DCM	3/5-20	3.44308	4.5937	V9
6.0001	73.8955	42	SRF	0.8-5/2000	0.38411	8.14601	V9
6.0001	73.8955	42	SRF	3/5-20	0.938184	8.08724	V9
6.0019	73.8949	42	SRF	20-180	0.153858	23.1435	V9
6.0098	73.894	42	SRF	180-2000	0.00253238	13.582	V9
6.3199	-102.96	138	SRF	20-180	0.0346022	23.0098	V9
6.3305	-102.946	138	SRF	3/5-20	0.376048	14.0881	V9
6.3306	-102.953	138	SRF	180-2000	0.0026214	27.2424	V9
6.3332	-102.943	138	SRF	0.8-5/2000	0.393529	7.44498	V9
6.3356	-103.04	138	DCM	3/5-20	0.502543	44.748	V9
6.3363	-103.075	138	DCM	180-2000	0.00764691	33.9816	V9
6.3378	-102.954	138	DCM	0.8-5/2000	0.288878	34.6483	V9
6.339	-103.034	138	DCM	20-180	0.0848895	20.2839	V9
6.48	-95.0153	139	SRF	20-180	2.13338	8.69486	V9
6.4808	-94.9704	139	SRF	3/5-20	1.58933	41.2107	V9
6.4946	-95.0463	139	SRF	180-2000	0.0198035	7.28549	V9
6.4998	-94.9527	139	SRF	0.8-5/2000	1.69871	18.2189	V9
-6.605	-152.507	127	SRF	3/5-20	5.47807	33.9138	V9
6.6112	-153.054	129	DCM	0.8-5/2000	0.657736	28.6667	V9
-6.6226	-152.48	127	SRF	180-2000	0.0937068	10.1303	V9
6.6261	-153.07	129	DCM	20-180	0.422863	35.8904	V9
-6.6264	-152.448	127	SRF	20-180	5.81923	30.2038	V9
-6.628	-152.461	127	DCM	0.8-5/2000	0.976823	38.5269	V9
-6.633	-152.525	127	DCM	180-2000	0.0138514	11.3399	V9
-6.6344	-152.548	127	DCM	20-180	1.57002	30.3241	V9
-6.6382	-152.514	127	DCM	3/5-20	9.14313	37.1324	V9
6.6433	-153.084	129	DCM	3/5-20	8.91202	25.2114	V9
-6.6499	-152.424	127	SRF	0.8-5/2000	1.35744	22.0631	V9
6.671	-153.066	129	SRF	0.8-5/2000	0.973893	27.606	V9
6.671	-153.066	129	SRF	3/5-20	1.60369	27.0243	V9
6.7379	-153.081	129	SRF	180-2000	0.0651708	51.5442	V9
6.8156	-153.103	129	DCM	180-2000	0.0473119	36.7158	V9
6.8381	-153.106	129	SRF	20-180	0.484424	34.8907	V9
7.4122	-79.3017	140	SRF	0.8-5/2000	7.35878	29.4154	V9
7.4161	-79.3071	140	SRF	3/5-20	29.4827	22.4881	V9
7.4169	-79.317	140	SRF	20-180	13.9657	31.4113	V9
7.4236	-79.3211	140	SRF	180-2000	0.157069	16.3538	V9
-8.6831	-18.0095	72	DCM	3/5-20	0.0671381	25.0358	V9
-8.6996	-17.9926	72	DCM	20-180	0.02452	36.5271	V9
-8.7277	-17.9235	72	SRF	3/5-20	0.416734	7.54715	V9
-8.7296	-17.9604	72	DCM	0.8-5/2000	0.237683	30.5784	V9
-8.7484	-17.9179	72	SRF	20-180	0.103156	13.0791	V9
-8.757	-17.9245	72	DCM	180-2000	0.00352164	11.3768	V9
-8.7726	-17.915	72	SRF	180-2000	0.0027886	9.58175	V9
-8.7789	-17.9099	72	SRF	0.8-5/2000	0.246719	15.6257	V9
-8.892	-142.636	125	SRF	180-2000	0.0249594	12.0204	V9
-8.8923	-140.29	123	DCM	20-180	0.819704	23.74	V9
-8.8932	-140.288	123	SRF	180-2000	0.0616076	23.1148	V9
-8.894	-142.631	125	SRF	20-180	0.487077	13.1036	V9
-8.8984	-140.309	123	SRF	3/5-20	25.6672	12.4899	V9
-8.8995	-140.287	123	DCM	180-2000	0.0152742	22.2057	V9
-8.903	-140.28	123	DCM	3/5-20	32.2544	6.73008	V9
-8.9056	-140.279	123	SRF	20-180	1.64417	27.5237	V9
-8.9068	-140.283	123	SRF	0.8-5/2000	7.88888	6.91583	V9
-8.9111	-142.557	125	SRF	0.8-5/2000	0.635663	18.3711	V9
-8.9124	-142.56	125	SRF	3/5-20	1.78968	12.1921	V9
-8.957	-139.242	122	DCM	180-2000	0.0589032	6.45025	V9
-8.9676	-139.357	122	DCM	3/5-20	12.7069	29.8577	V9
-8.9748	-139.209	122	DCM	20-180	3.89726	39.4214	V9
-8.9948	-139.217	122	SRF	180-2000	0.0715817	7.47562	V9
-8.996	-139.281	122	SRF	3/5-20	9.01714	30.2705	V9
-8.9971	-139.196	122	SRF	0.8-5/2000	2.84023	29.5768	V9
-9.006	-139.206	122	SRF	20-180	5.12016	29.0514	V9
-9.0063	-139.139	122	DCM	0.8-5/2000	1.184	32.3892	V9
-9.1463	-140.515	124	SRF	20-180	1.07857	18.1026	V9
-9.1504	-140.522	124	SRF	0.8-5/2000	3.15896	16.4309	V9
-9.1504	-140.522	124	SRF	3/5-20	8.27817	11.4001	V9
-9.1508	-140.497	124	SRF	180-2000	0.0258194	3.16226	V9
-9.2612	-9.68	71	SRF	3/5-20	0.799106	26.4683	V9
-9.28	-9.6193	71	SRF	20-180	0.103626	25.857	V9
-9.2942	-9.5714	71	SRF	180-2000	0.00350532	19.0273	V9
-9.3	-9.5587	71	SRF	0.8-5/2000	0.426526	27.2888	V9
-9.3921	66.4228	48	SRF	0.8-5/2000	0.481089	13.178	V9
-9.4153	66.303	48	SRF	180-2000	0.00717539	10.2484	V9
9.8432	-80.0621	141	SRF	20-180	2.22008	44.4242	V9
9.8466	-80.1338	141	SRF	180-2000	1.3429	10.9449	V9
9.8481	-80.0454	141	SRF	0.8-5/2000	5.17834	41.5242	V9
9.8481	-80.0454	141	SRF	3/5-20	4.9367	6.43698	V9
11.2521	-152.454	130	SRF	20-180	0.0499706	25.985	V9
11.2678	-152.397	130	SRF	180-2000	0.00382482	8.77521	V9
11.2723	-152.371	130	SRF	0.8-5/2000	0.393901	6.61596	V9
-11.9668	-151.241	126	SRF	3/5-20	13.6175	27.963	V9
-11.9715	-151.188	126	SRF	20-180	3.05035	31.371	V9
-11.9805	-151.119	126	SRF	180-2000	1.24248	7.46521	V9
-11.9873	-151.05	126	SRF	0.8-5/2000	1.68324	21.7371	V9
-12.807	45.2247	54	SRF	0.8-5/2000	4.0802	24.9848	V9
-12.807	45.2247	54	SRF	3/5-20	2.32656	50.591	V9
-12.807	45.2248	54	SRF	20-180	6.97758	53.7542	V9
-12.8071	45.2249	54	SRF	180-2000	0.391545	35.5081	V9
-12.9119	-96.1101	100	DCM	20-180	3.2037	27.6162	V9
-12.9214	-96.0953	100	DCM	180-2000	0.00701451	20.6748	V9
-12.9359	-96.0413	100	SRF	180-2000	0.0672112	14.7025	V9
-12.9488	-96.0293	100	SRF	3/5-20	15.612	9.0084	V9
-12.9723	-96.0122	100	DCM	0.8-5/2000	0.961085	22.6505	V9
-12.9723	-96.0122	100	DCM	3/5-20	12.728	1.30506	V9
-12.991	-95.9893	100	SRF	20-180	3.25715	25.8985	V9
-13.0023	-95.9759	100	SRF	0.8-5/2000	2.3703	19.4586	V9
-13.0619	46.9692	53	SRF	180-2000	0.262723	15.3693	V9
-13.0655	46.9692	53	SRF	3/5-20	3.2545	13.6726	V9
-13.0781	46.9706	53	SRF	20-180	1.31109	18.7269	V9
-13.0833	46.971	53	SRF	0.8-5/2000	3.55493	18.2353	V9
14.1853	-116.684	137	SRF	3/5-20	0.834679	15.5374	V9
14.1927	-116.647	137	SRF	20-180	0.421823	20.497	V9
14.1957	-116.729	137	DCM	3/5-20	2.55432	22.1474	V9
14.1987	-116.716	137	DCM	20-180	0.214531	32.7962	V9
14.2004	-116.64	137	SRF	180-2000	0.00986392	12.5686	V9
14.2005	-116.703	137	DCM	180-2000	0.0126683	29.8767	V9
14.2035	-116.626	137	SRF	0.8-5/2000	1.16678	14.8704	V9
14.2075	-116.647	137	DCM	0.8-5/2000	0.2357	24.1974	V9
14.5536	70.0128	41	DCM	0.8-5/2000	0.610038	14.5748	V9
14.5536	70.0128	41	DCM	3/5-20	0.0973873	19.3912	V9
14.5566	70.0107	41	DCM	180-2000	0.0185981	18.7912	V9
14.5644	70.0096	41	DCM	20-180	0.866668	64.3935	V9
14.5741	69.9988	41	SRF	180-2000	0.0317315	2.56858	V9
14.6059	69.9776	41	SRF	0.8-5/2000	0.463857	7.52673	V9
14.6059	69.9776	41	SRF	3/5-20	0.0253717	7.30315	V9
14.6067	69.9775	41	SRF	20-180	0.367339	10.4112	V9
-16.8082	59.5043	49	SRF	180-2000	0.397016	6.73395	V9
-16.8083	59.5043	49	SRF	20-180	1.91035	28.9568	V9
-16.8084	59.5043	49	SRF	0.8-5/2000	13.6094	6.59829	V9
-16.953	53.9825	52	DCM	20-180	0.283608	40.1463	V9
-16.9534	53.9601	52	DCM	0.8-5/2000	0.813775	20.1718	V9
-16.9534	53.9601	52	DCM	3/5-20	11.7132	5.60236	V9
-16.9538	54.0043	52	DCM	180-2000	0.0574676	18.1762	V9
-16.9554	-100.691	111	SRF	180-2000	0.0371853	29.5143	V9
-16.9567	53.9809	52	SRF	180-2000	0.00516201	10.2279	V9
-16.957	53.9801	52	SRF	0.8-5/2000	0.811466	8.6363	V9
-16.9581	-100.659	111	SRF	20-180	1.25592	25.1803	V9
-16.9587	-100.675	111	DCM	0.8-5/2000	0.46757	31.323	V9
-16.9587	-100.675	111	DCM	3/5-20	1.42727	39.0821	V9
-16.9601	-100.633	111	SRF	0.8-5/2000	1.13501	27.8693	V9
-16.9601	-100.633	111	SRF	3/5-20	2.24673	27.4752	V9
-16.9616	53.9541	52	SRF	3/5-20	1.31505	7.9988	V9
-16.9672	53.9337	52	SRF	20-180	0.352591	25.8852	V9
-16.9741	-100.668	111	DCM	180-2000	0.0129464	18.0368	V9
-16.9763	-100.679	111	DCM	20-180	0.60811	22.8423	V9
17.0149	-118.917	136	SRF	3/5-20	0.688711	35.4694	V9
-17.0244	42.7415	57	SRF	20-180	2.89246	66.3185	V9
-17.0248	42.7401	57	SRF	0.8-5/2000	3.07073	20.7601	V9
-17.0248	42.7401	57	SRF	3/5-20	1.91572	30.2325	V9
17.0552	-118.901	136	SRF	20-180	0.153713	17.8705	V9
17.0769	-118.896	136	SRF	180-2000	0.0102624	26.692	V9
17.0854	-118.891	136	SRF	0.8-5/2000	0.57722	28.1433	V9
-17.2855	42.2866	58	DCM	0.8-5/2000	1.12316	9.67743	V9
-17.2855	42.2866	58	DCM	3/5-20	0.29021	21.5541	V9
-17.3066	42.2853	58	DCM	20-180	0.431203	57.3452	V9
-17.3401	42.2821	58	DCM	180-2000	0.0188287	30.2772	V9
-17.4962	42.2173	58	SRF	3/5-20	3.38768	30.2111	V9
-17.5263	42.2073	58	SRF	20-180	0.678512	52.4459	V9
-17.5705	42.2769	58	SRF	180-2000	0.0224287	31.3981	V9
-17.5869	42.1893	58	SRF	0.8-5/2000	1.01914	13.6019	V9
18.3967	39.875	34	SRF	3/5-20	0.288964	12.6243	V9
18.3967	39.8767	34	SRF	20-180	0.539195	38.1471	V9
18.4	39.86	34	SRF	180-2000	0.0315768	21.6546	V9
18.4183	39.865	34	DCM	20-180	0.637007	51.9212	V9
18.4417	39.8567	34	DCM	0.8-5/2000	0.356913	34.7987	V9
18.4417	39.8567	34	SRF	0.8-5/2000	1.30476	15.2638	V9
18.4417	39.8567	34	DCM	3/5-20	1.72428	44.2203	V9
18.4917	39.8583	34	DCM	180-2000	0.017958	41.8561	V9
18.5584	66.4725	39	DCM	180-2000	0.0177824	24.2631	V9
18.5667	66.522	39	SRF	20-180	1.67041	47.6147	V9
18.5743	66.5029	39	SRF	180-2000	2.60298	3.10901	V9
18.5745	66.4895	39	DCM	20-180	1.43523	40.3479	V9
18.5839	66.4727	39	DCM	0.8-5/2000	0.815273	12.3792	V9
18.5839	66.4727	39	DCM	3/5-20	0.934624	13.5021	V9
18.5918	66.622	39	SRF	0.8-5/2000	0.844155	13.4977	V9
18.5918	66.622	39	SRF	3/5-20	0.00295173	16.8629	V9
19.0199	64.5315	38	DCM	180-2000	0.0391701	36.9011	V9
19.0235	64.5256	38	DCM	20-180	0.25063	32.3832	V9
19.0284	64.5126	38	DCM	0.8-5/2000	1.41572	3.94278	V9
19.0284	64.5126	38	DCM	3/5-20	0.788076	28.4478	V9
19.0359	64.511	38	SRF	180-2000	0.0568494	14.8119	V9
19.0393	64.4913	38	SRF	0.8-5/2000	0.169904	12.8051	V9
19.0393	64.4913	38	SRF	3/5-20	0.142854	30.2417	V9
19.0393	64.4913	38	SRF	20-180	0.0431612	18.5064	V9
-20.3943	-3.2085	70	SRF	20-180	0.247438	26.05	V9
-20.4035	-3.1859	70	SRF	180-2000	0.005896	24.1119	V9
-20.4091	-3.1759	70	SRF	0.8-5/2000	0.87584	18.657	V9
-20.4107	-3.1775	70	SRF	3/5-20	3.38149	14.708	V9
20.807	63.513	36	DCM	180-2000	0.803928	14.7557	V9
20.8116	63.5128	36	DCM	20-180	2.13534	16.1591	V9
20.8183	63.5047	36	SRF	0.8-5/2000	0.95075	19.3061	V9
20.8183	63.5047	36	SRF	3/5-20	0.20832	11.1018	V9
20.8183	63.5047	36	SRF	20-180	4.77641	13.6998	V9
20.8215	63.512	36	SRF	180-2000	0.238576	16.1676	V9
20.8222	63.5133	36	DCM	0.8-5/2000	0.799111	9.1923	V9
20.8222	63.5133	36	DCM	3/5-20	0.00768566	8.76232	V9
-20.9354	-35.1803	76	SRF	0.8-5/2000	0.220837	25.7377	V9
-20.9406	-35.196	76	SRF	180-2000	0.00135186	2.28406	V9
-20.9514	-35.2273	76	SRF	20-180	0.0749662	10.014	V9
-20.9724	-35.2724	76	SRF	3/5-20	0.0813414	41.4337	V9
-21.004	-35.3168	76	DCM	180-2000	0.000215517	1.56919	V9
-21.0292	-35.3498	76	DCM	0.8-5/2000	0.918979	25.2805	V9
-21.0716	-35.3964	76	DCM	20-180	0.0708084	7.92102	V9
-21.092	-35.417	76	DCM	3/5-20	0.0425251	26.4215	V9
-21.146	-104.787	99	SRF	0.8-5/2000	0.13796	15.0366	V9
-21.1526	-104.812	99	SRF	20-180	0.0771855	7.72289	V9
-21.1584	-104.831	99	SRF	3/5-20	0.157086	17.0478	V9
-21.1769	-104.916	99	SRF	180-2000	0.00312031	11.9064	V9
-21.4593	54.3041	51	SRF	3/5-20	0.659327	27.8253	V9
-21.4612	56.7654	50	DCM	0.8-5/2000	0.413403	34.4883	V9
-21.4612	56.7654	50	DCM	3/5-20	0.693877	52.3827	V9
-21.4689	54.3066	51	DCM	0.8-5/2000	0.548598	13.1128	V9
-21.4689	54.3066	51	DCM	3/5-20	0.233329	8.91983	V9
-21.4689	54.3066	51	DCM	20-180	0.112857	54.1323	V9
-21.4752	54.3236	51	SRF	20-180	0.0552393	26.7628	V9
-21.4788	56.8291	50	SRF	20-180	0.0852213	24.6786	V9
-21.4792	56.8467	50	DCM	180-2000	0.0289958	36.6236	V9
-21.4836	54.3312	51	DCM	180-2000	0.0187935	42.6988	V9
-21.493	56.8858	50	SRF	180-2000	0.00669802	13.8694	V9
-21.4966	56.9011	50	SRF	0.8-5/2000	0.458607	13.3181	V9
-21.4966	56.9011	50	SRF	3/5-20	0.00839094	42.9659	V9
-21.4994	54.3486	51	SRF	180-2000	0.0079943	12.0339	V9
-21.5043	54.3563	51	SRF	0.8-5/2000	0.435188	20.3493	V9
21.9467	38.2517	33	SRF	0.8-5/2000	1.93357	12.029	V9
21.9467	38.2517	33	SRF	20-180	0.0549449	29.2399	V9
22.085	38.2083	33	SRF	180-2000	0.00856326	12.7646	V9
22.1233	38.1983	33	DCM	0.8-5/2000	0.313893	31.4071	V9
-22.3368	40.3412	62	SRF	0.8-5/2000	2.32379	14.7061	V9
-22.3368	40.3412	62	SRF	3/5-20	0.400441	10.7741	V9
-22.3369	40.0193	62	SRF	20-180	0.318123	56.422	V9
-22.3369	40.3412	62	SRF	180-2000	0.070609	12.7784	V9
22.7091	-158.025	131	SRF	3/5-20	0.0168008	28.7645	V9
22.7267	-157.995	131	SRF	20-180	0.282527	22.6075	V9
22.7281	-158.091	131	DCM	3/5-20	0.64993	35.898	V9
22.7384	-158.071	131	DCM	20-180	0.114757	30.5534	V9
22.7478	-158.051	131	DCM	180-2000	0.0098829	22.6826	V9
22.7511	-157.963	131	SRF	180-2000	0.0076952	15.1167	V9
22.7598	-157.957	131	SRF	0.8-5/2000	0.287289	18.8669	V9
22.7901	-157.944	131	DCM	0.8-5/2000	0.173754	28.0214	V9
-23.0242	-134.923	120	SRF	0.8-5/2000	8.67369	4.66585	V9
-23.0244	-134.923	119	SRF	0.8-5/2000	9.39573	6.16744	V9
-23.0244	-134.923	119	SRF	20-180	8.34433	7.28411	V9
-23.0244	-134.923	120	SRF	180-2000	0.049164	25.0492	V9
-23.0246	-134.923	120	SRF	20-180	18.2965	5.45635	V9
-23.0246	-134.923	119	SRF	180-2000	0.242245	18.2632	V9
-23.073	-135.018	121	SRF	0.8-5/2000	0.231448	20.3882	V9
-23.0731	-135.018	121	SRF	20-180	0.122557	29.5402	V9
-23.0731	-135.018	121	SRF	180-2000	0.0047791	8.48583	V9
-23.1107	-134.933	113	SRF	3/5-20	30.8497	3.18929	V9
-23.1107	-134.933	113	SRF	20-180	2.07989	8.21702	V9
-23.1108	-134.933	113	SRF	0.8-5/2000	1.89507	9.9128	V9
-23.1162	-134.933	113	SRF	180-2000	0.0107306	11.2465	V9
-23.1571	-135.018	117	SRF	0.8-5/2000	4.1182	7.64273	V9
-23.1571	-135.018	118	SRF	0.8-5/2000	6.35087	7.77292	V9
-23.1571	-135.031	117	SRF	20-180	0.152063	12.6866	V9
-23.1571	-135.018	118	SRF	20-180	2.20338	13.1888	V9
-23.1571	-135.018	117	SRF	180-2000	0.011224	14.6012	V9
-23.1571	-135.018	118	SRF	180-2000	0.205043	27.4951	V9
-23.1594	-134.924	114	SRF	20-180	0.276873	25.7949	V9
-23.1594	-134.924	114	SRF	180-2000	14.4663	6.92141	V9
-23.1595	-134.924	114	SRF	0.8-5/2000	2.59867	6.74318	V9
-23.2142	-129.631	112	DCM	20-180	0.0530756	11.5068	V9
-23.2166	-129.623	112	SRF	20-180	0.0614692	17.2596	V9
-23.2189	-129.5	112	DCM	0.8-5/2000	0.0973999	19.0683	V9
-23.2189	-129.5	112	DCM	3/5-20	0.00278626	8.62602	V9
-23.2229	-134.961	116	SRF	20-180	0.527171	18.4826	V9
-23.2317	-134.961	115	SRF	0.8-5/2000	6.52821	9.81898	V9
-23.2318	-134.928	115	SRF	20-180	0.770055	19.0559	V9
-23.2319	-134.962	115	SRF	180-2000	0.0573928	32.9024	V9
-23.2329	-134.961	116	SRF	0.8-5/2000	6.86541	5.78162	V9
-23.233	-134.961	116	SRF	180-2000	0.0161737	24.9327	V9
-23.2488	-129.461	112	DCM	180-2000	0.00578762	13.3877	V9
-23.2545	-129.446	112	SRF	180-2000	0.0118456	12.5796	V9
-23.2811	-129.395	112	SRF	0.8-5/2000	0.141015	4.94222	V9
-23.2811	-129.395	112	SRF	3/5-20	0.157929	21.4251	V9
23.36	37.2183	32	SRF	0.8-5/2000	0.289355	11.3797	V9
23.36	37.2183	32	SRF	3/5-20	0.352203	7.93779	V9
23.36	37.2183	32	SRF	20-180	0.153852	20.6164	V9
23.3733	37.2167	32	SRF	180-2000	0.0249199	35.2686	V9
23.41	37.2383	32	DCM	20-180	0.321136	51.0545	V9
23.4183	37.245	32	DCM	0.8-5/2000	0.203139	38.1205	V9
23.4183	37.245	32	DCM	3/5-20	0.0873206	18.124	V9
23.4183	37.245	32	DCM	180-2000	0.0191555	13.1838	V9
25.5264	-88.394	142	SRF	0.8-5/2000	1.23427	16.1201	V9
25.5264	-88.394	142	SRF	3/5-20	0.0618076	24.1035	V9
25.5593	-88.4126	142	SRF	180-2000	0.0012171	10	V9
25.5773	-88.4308	142	DCM	180-2000	0.0772473	10.3499	V9
25.5877	-88.4275	142	SRF	20-180	0.242421	16.3341	V9
25.5921	-88.4388	142	DCM	20-180	3.11903	12.2308	V9
25.6168	-88.4532	142	DCM	0.8-5/2000	0.467442	12.2023	V9
25.6168	-88.4532	142	DCM	3/5-20	5.31407	1.8974	V9
-25.8051	-111.72	98	SRF	0.8-5/2000	0.202905	17.9173	V9
-25.8051	-111.72	98	SRF	3/5-20	0.254054	11.709	V9
-25.8073	-111.736	98	SRF	180-2000	0.014993	16.8328	V9
-25.8105	-111.733	98	SRF	20-180	0.0345363	14.9137	V9
-25.8162	-111.735	98	DCM	20-180	0.0285985	25.6578	V9
-25.8162	-111.735	98	DCM	180-2000	0.0443132	15.2544	V9
-25.826	-111.729	98	DCM	0.8-5/2000	0.126486	24.6467	V9
-25.826	-111.729	98	DCM	3/5-20	0.0087004	20.8501	V9
27.1483	34.8117	31	SRF	180-2000	0.0140027	17.892	V9
27.155	34.83	31	SRF	20-180	0.0686421	31.7702	V9
27.16	34.835	31	SRF	0.8-5/2000	1.92049	11.3311	V9
-28.1237	-107.55	97	SRF	180-2000	0.00216473	7.88648	V9
-28.1698	-107.383	97	SRF	0.8-5/2000	0.175161	5.83125	V9
-28.1698	-107.383	97	SRF	3/5-20	0.0119366	9.88152	V9
-28.1814	-107.599	97	DCM	180-2000	0.000768515	5.2987	V9
-28.1874	-107.638	97	DCM	0.8-5/2000	0.0812945	20.9635	V9
-28.1874	-107.638	97	DCM	3/5-20	0.0821792	1.27768	V9
-28.2025	-107.566	97	SRF	20-180	0.0363766	5.87317	V9
-29.4964	37.9974	64	DCM	20-180	3.84601	64.6384	V9
-29.4985	37.9926	64	SRF	20-180	3.20337	67.2468	V9
-29.4991	37.9938	64	SRF	3/5-20	11.4664	16.4206	V9
-29.5015	37.9946	64	DCM	180-2000	0.0340417	29.9126	V9
-29.5018	37.9887	64	SRF	180-2000	0.0438654	23.1706	V9
-29.5019	37.9889	64	SRF	0.8-5/2000	1.33233	44.2152	V9
-29.5333	37.9117	64	DCM	0.8-5/2000	1.34579	48.8033	V9
-29.5333	37.9117	64	DCM	3/5-20	22.4412	7.52765	V9
-29.6254	-101.363	96	DCM	180-2000	0.00071663	5	V9
29.6394	-79.5395	143	SRF	0.8-5/2000	0.405013	42.0844	V9
-29.646	-101.292	96	SRF	180-2000	0.00922586	8.03822	V9
-29.6597	-101.235	96	SRF	3/5-20	0.414204	5.20423	V9
-29.668	-101.228	96	DCM	0.8-5/2000	0.0793491	34.4574	V9
-29.668	-101.228	96	DCM	3/5-20	0.671267	9.68504	V9
29.6721	-79.5929	143	SRF	180-2000	0.0185591	34.9853	V9
-29.6954	-101.19	96	SRF	20-180	0.0123694	5.86856	V9
29.7186	-79.6636	143	SRF	3/5-20	0.694963	32.8982	V9
-29.7238	-101.16	96	SRF	0.8-5/2000	0.138409	11.2692	V9
29.7812	-79.6299	143	SRF	20-180	0.0394929	38.5237	V9
29.7902	-79.6437	143	DCM	20-180	0.100524	39.5941	V9
29.8103	-79.668	143	DCM	3/5-20	0.335237	50.0049	V9
29.8253	-79.6833	143	DCM	180-2000	0.00260393	13.4302	V9
29.851	-79.7064	143	DCM	0.8-5/2000	0.240955	31.0418	V9
-30.052	-43.2619	78	DCM	180-2000	0.330563	14.3078	V9
-30.1367	-43.2899	78	SRF	0.8-5/2000	0.182655	23.1944	V9
-30.1403	-43.2641	78	DCM	20-180	0.0609309	52.2713	V9
-30.1484	-43.2705	78	DCM	0.8-5/2000	0.213781	37.9704	V9
-30.1506	-43.2877	78	SRF	180-2000	0.00163962	17.9354	V9
-30.1872	-43.2834	78	SRF	20-180	0.094872	28.4838	V9
-30.2163	-43.275	78	SRF	3/5-20	0.189543	29.8662	V9
-31.0266	4.665	68	SRF	0.8-5/2000	0.777676	16.7575	V9
-31.027	4.6802	68	DCM	0.8-5/2000	0.995257	6.73246	V9
-31.027	4.6802	68	DCM	3/5-20	0.886307	19.3835	V9
-31.0292	4.6742	68	DCM	180-2000	0.00400608	12.4749	V9
-31.0507	4.6603	68	SRF	180-2000	2.56701	14.9417	V9
-31.0551	4.668	68	SRF	20-180	0.302053	28.6765	V9
-31.3727	-93.9387	95	SRF	3/5-20	0.226601	12.8207	V9
-31.409	-93.9464	95	SRF	180-2000	0.0551942	13.1339	V9
-31.4424	-93.9597	95	SRF	0.8-5/2000	2.25242	1.21133	V9
-31.4424	-93.9597	95	SRF	20-180	0.0554553	7.57346	V9
31.471	-159.101	132	DCM	3/5-20	0.152845	42.5364	V9
31.4794	-159.09	132	DCM	20-180	0.147837	44.9967	V9
31.4868	-159.075	132	SRF	3/5-20	0.300868	15.2727	V9
31.4901	-159.067	132	SRF	20-180	0.261652	13.6259	V9
31.5024	-159.039	132	SRF	180-2000	0.0121775	17.5101	V9
31.5168	-159.046	132	DCM	0.8-5/2000	0.355456	36.0794	V9
31.5213	-158.996	132	SRF	0.8-5/2000	0.515583	13.0209	V9
31.5237	-159.035	132	DCM	180-2000	0.00182213	11.6434	V9
31.6948	-64.2489	148	SRF	0.8-5/2000	0.444288	24.4425	V9
31.7432	-64.1967	148	SRF	180-2000	0.00738378	18.3108	V9
31.7913	-64.1522	148	SRF	20-180	0.0682393	36.9921	V9
31.8103	-64.1348	148	SRF	3/5-20	0.404412	41.5345	V9
-32.12	17.6987	67	SRF	3/5-20	73.8567	2.65874	V9
-32.1745	17.6991	67	SRF	20-180	1.89945	9.95231	V9
-32.2188	17.7054	67	SRF	180-2000	0.0861752	10.9272	V9
-32.2401	17.7103	67	SRF	0.8-5/2000	15.17	9.33815	V9
32.6744	-121.992	134	SRF	180-2000	0.00326298	9.01802	V9
-32.7404	-87.0992	94	SRF	180-2000	0.113991	15.8449	V9
32.7526	-122.001	134	SRF	0.8-5/2000	1.49591	19.4408	V9
-32.7954	-87.0839	94	SRF	20-180	0.119755	16.2044	V9
-32.7969	-87.086	94	SRF	3/5-20	0.250426	12.761	V9
-32.7971	-87.0693	94	SRF	0.8-5/2000	0.395057	6.30133	V9
32.931	-121.865	135	DCM	0.8-5/2000	1.41657	15.4443	V9
32.9701	-66.5548	147	SRF	3/5-20	0.147656	28.2978	V9
32.9903	-121.846	135	DCM	3/5-20	2.75889	30.627	V9
32.9909	-121.852	135	DCM	20-180	0.256571	21.9799	V9
32.9916	-121.854	135	DCM	180-2000	0.0100168	25.6852	V9
32.9986	-121.77	135	SRF	0.8-5/2000	0.931125	21.5204	V9
32.9997	-66.5655	147	SRF	20-180	0.0695482	14.4641	V9
33.0007	-121.87	135	SRF	3/5-20	0.684212	28.2061	V9
33.008	-121.758	135	SRF	180-2000	0.00577676	15.9007	V9
33.0096	-66.547	147	SRF	180-2000	0.00189951	7.91851	V9
33.02	-121.741	135	SRF	20-180	1.11374	28.8468	V9
33.061	-66.5435	147	SRF	0.8-5/2000	0.39333	25.9211	V9
-33.6737	-71.9641	92	SRF	3/5-20	8.35006	19.587	V9
-33.6771	-71.9719	92	SRF	20-180	1.47395	24.4585	V9
-33.688	-71.9903	92	SRF	180-2000	31.6865	10.9381	V9
-33.6895	-71.998	92	SRF	0.8-5/2000	11.8594	14.6496	V9
-33.9116	-73.0537	93	DCM	0.8-5/2000	1.3847	18.6116	V9
-33.9116	-73.0537	93	DCM	3/5-20	0.351583	4.81194	V9
-33.9116	-73.0537	93	DCM	20-180	0.945218	8.55366	V9
33.9178	32.8849	30	SRF	20-180	0.0947433	9.79295	V9
33.9179	32.898	30	SRF	0.8-5/2000	0.146266	18.6063	V9
33.9179	32.898	30	SRF	3/5-20	0.012832	12.5419	V9
33.9184	32.86	30	SRF	180-2000	0.00556897	9.5748	V9
33.9189	32.8532	30	DCM	20-180	0.0396298	12.2926	V9
33.9235	32.8118	30	DCM	0.8-5/2000	0.0736747	11.2684	V9
33.9235	32.8118	30	DCM	3/5-20	0.0882644	3.76246	V9
-33.9477	-73.0635	93	DCM	180-2000	0.0866662	9.71479	V9
-34.0374	-73.09	93	SRF	180-2000	0.0516473	3.59988	V9
34.0533	-49.8355	149	SRF	3/5-20	3.17517	18.4716	V9
-34.0614	-73.1066	93	SRF	0.8-5/2000	2.37462	11.822	V9
-34.0614	-73.1066	93	SRF	3/5-20	0.141259	10.9056	V9
-34.0614	-73.1066	93	SRF	20-180	1.6045	3.33775	V9
34.0639	-49.844	149	SRF	20-180	0.234203	35.7237	V9
34.0823	-49.8695	149	SRF	180-2000	0.0797166	2.35609	V9
34.1132	-49.9181	149	SRF	0.8-5/2000	1.6524	18.1593	V9
-34.161	-73.0995	91	SRF	0.8-5/2000	0.681961	17.8265	V9
-34.1673	-73.0902	91	SRF	180-2000	0.0206853	8.4172	V9
-34.1684	-73.0906	91	SRF	20-180	1.58951	19.474	V9
-34.173	-73.0814	91	SRF	3/5-20	1.55803	19.8005	V9
34.2116	13.7684	19	SRF	0.8-5/2000	0.301842	8.73731	V9
34.2116	13.7684	19	SRF	3/5-20	0.401109	23.3601	V9
34.217	13.9616	19	SRF	20-180	0.000717184	3.78929	V9
34.4064	15.043	20	SRF	180-2000	0.00138539	8.48528	V9
34.453	14.9538	20	SRF	0.8-5/2000	0.204648	14.5028	V9
34.453	14.9538	20	SRF	3/5-20	0.00832758	9.02152	V9
34.4933	14.9133	20	SRF	20-180	0.182436	3.12185	V9
34.6712	-71.3093	146	SRF	0.8-5/2000	0.343415	36.6036	V9
34.7631	-71.2422	146	SRF	180-2000	0.0011714	7.22109	V9
34.7942	-71.2229	146	SRF	20-180	0.165561	15.8166	V9
34.8217	-71.21	146	SRF	3/5-20	0.271411	54.4431	V9
-34.8901	18.0459	66	DCM	0.8-5/2000	2.76391	15.4483	V9
-34.8901	18.0459	66	DCM	3/5-20	9.21494	1.53629	V9
-34.8986	18.03	66	SRF	20-180	3.27519	10.8199	V9
-34.9363	17.9366	66	SRF	180-2000	0.853744	1.9845	V9
-34.9449	17.9189	66	SRF	0.8-5/2000	3.04097	10.0659	V9
-34.9449	17.9189	66	SRF	3/5-20	1.67215	11.2957	V9
-35.1728	26.2868	65	SRF	0.8-5/2000	2.05788	44.0196	V9
-35.1728	26.2868	65	SRF	3/5-20	2.52358	18.744	V9
-35.1808	26.2879	65	SRF	180-2000	0.0241095	30.6466	V9
-35.2351	26.3022	65	SRF	20-180	3.15584	73.9206	V9
-35.2421	26.3048	65	DCM	0.8-5/2000	2.62936	33.9357	V9
-35.2421	26.3048	65	DCM	3/5-20	2.37332	28.5469	V9
35.3671	-127.742	133	SRF	0.8-5/2000	0.186556	10.3829	V9
35.3802	-127.803	133	DCM	180-2000	0.00724884	10.8537	V9
35.3888	-127.742	133	SRF	3/5-20	0.208751	24.1864	V9
35.3915	-127.778	133	DCM	20-180	0.0539555	25.3649	V9
35.4	-127.743	133	SRF	20-180	0.0770559	22.4855	V9
35.4002	-127.75	133	DCM	0.8-5/2000	1.03439	5.40845	V9
35.4135	-127.705	133	DCM	3/5-20	1.02181	13.8808	V9
35.4155	-127.741	133	SRF	180-2000	0.00314325	7.87466	V9
35.7405	14.3238	18	SRF	180-2000	0.00300457	9.39109	V9
35.7444	14.3083	18	SRF	20-180	0.115265	10.1331	V9
35.7528	14.2765	18	DCM	0.8-5/2000	0.181089	10.0682	V9
35.7528	14.2765	18	DCM	3/5-20	0.0666444	15.0156	V9
35.7528	14.2765	18	DCM	20-180	0.320562	10.1753	V9
35.7528	14.2765	18	DCM	180-2000	0.04848	13.4355	V9
35.759	14.2574	18	SRF	0.8-5/2000	0.341199	9.42549	V9
35.759	14.2574	18	SRF	3/5-20	0.586254	13.2699	V9
35.7867	-37.0916	150	DCM	180-2000	0.18648	7.70494	V9
35.8427	-37.1526	150	DCM	0.8-5/2000	1.94892	13.4339	V9
35.8605	-37.178	150	DCM	20-180	0.187659	12.7444	V9
35.8641	-37.1831	150	SRF	3/5-20	0.504316	23.9922	V9
35.8777	-37.1969	150	DCM	3/5-20	0.65361	25.0089	V9
35.8913	-37.2369	150	SRF	20-180	0.220438	12.9749	V9
35.9167	-37.2761	150	SRF	180-2000	0.154882	7.9724	V9
35.9346	-37.3032	150	SRF	0.8-5/2000	1.46743	10.6724	V9
36.0088	-4.5184	5	SRF	0.8-5/2000	0.602404	24.7435	V9
36.0088	-4.5184	5	SRF	3/5-20	0.0581762	15.7617	V9
36.0322	-4.4493	5	DCM	180-2000	0.0168146	19.8916	V9
36.0322	-4.4493	5	SRF	180-2000	0.00992873	5.83321	V9
36.0469	-4.3555	5	DCM	0.8-5/2000	0.259819	15.9638	V9
36.0469	-4.3555	5	DCM	3/5-20	0.159098	21.8917	V9
36.1399	-28.9689	151	SRF	3/5-20	0.491526	14.6235	V9
36.15	-28.9989	151	SRF	20-180	0.0917165	35.06	V9
36.1631	-29.0143	151	SRF	180-2000	0.00573686	6.59043	V9
36.1715	-29.023	151	SRF	0.8-5/2000	0.606729	19.0897	V9
36.1736	-29.003	151	DCM	20-180	0.0499596	16.709	V9
36.1765	-28.9694	151	DCM	180-2000	0.221342	5.85043	V9
36.1811	-28.9373	151	DCM	0.8-5/2000	0.896395	21.3307	V9
36.253	14.3033	17	DCM	20-180	0.231276	9.33555	V9
36.2749	14.3068	17	SRF	20-180	0.0234907	7.13622	V9
36.3385	-72.7366	144	SRF	20-180	0.404597	43.1819	V9
36.345	-72.7586	144	SRF	180-2000	0.00640013	14.8443	V9
36.3489	-72.7896	144	SRF	3/5-20	3.19587	25.3473	V9
36.3698	-72.9669	144	SRF	0.8-5/2000	0.670387	38.5417	V9
36.5103	-3.9747	6	DCM	0.8-5/2000	31.3692	27.0815	V9
36.5103	-3.9747	6	DCM	3/5-20	20.3243	39.549	V9
36.5158	-3.9942	6	SRF	180-2000	0.647376	39.7616	V9
36.5229	-4.0023	6	SRF	0.8-5/2000	53.227	30.0927	V9
36.5229	-4.0023	6	SRF	3/5-20	82.2272	20.0221	V9
36.5533	-6.5669	4	DCM	0.8-5/2000	4.21877	14.3814	V9
36.5533	-6.5669	4	SRF	0.8-5/2000	0.597984	19.1074	V9
36.5533	-6.5669	4	DCM	3/5-20	1.47487	18.5624	V9
36.5533	-6.5669	4	SRF	3/5-20	0.323881	40.5152	V9
36.5533	-6.5669	4	DCM	180-2000	0.489612	6.90686	V9
36.5533	-6.5669	4	SRF	180-2000	0.0307706	48.5403	V9
37.0112	1.946	7	DCM	20-180	0.759049	17.2184	V9
37.018	1.9476	7	DCM	180-2000	0.0596291	14.6504	V9
37.0242	1.9486	7	SRF	180-2000	0.0221447	11.8862	V9
37.0299	1.9575	7	SRF	20-180	0.480885	16.5247	V9
37.051	1.9378	7	SRF	0.8-5/2000	1.30938	10.7552	V9
37.051	1.9378	7	SRF	3/5-20	5.41317	8.37094	V9
37.0541	1.9478	7	DCM	0.8-5/2000	0.639195	32.5011	V9
37.0541	1.9478	7	DCM	3/5-20	0.510855	10.5831	V9
37.4532	15.4596	16	DCM	0.8-5/2000	1.2817	24.6375	V9
37.4532	15.4596	16	DCM	3/5-20	0.00812413	16.3374	V9
37.4956	15.4945	16	SRF	0.8-5/2000	2.12129	8.85172	V9
37.4956	15.4945	16	SRF	3/5-20	0.83769	7.32105	V9
37.5057	17.2174	21	SRF	0.8-5/2000	0.237037	12.3605	V9
37.5057	17.2174	21	SRF	3/5-20	23.6374	1.39498	V9
37.5152	17.3171	21	SRF	20-180	0.300697	5.69083	V9
38.0017	3.9718	8	SRF	20-180	0.24194	12.1458	V9
38.002	3.9679	8	DCM	20-180	0.329086	33.4385	V9
38.0022	3.9906	8	SRF	180-2000	0.0590776	26.9458	V9
38.0026	3.9992	8	SRF	0.8-5/2000	2.23492	12.6266	V9
38.0066	3.9841	8	DCM	180-2000	0.0170864	27.9634	V9
38.0093	3.9712	8	DCM	0.8-5/2000	4.47112	22.6713	V9
38.0093	3.9712	8	DCM	3/5-20	0.299988	26.3455	V9
38.4367	20.1875	26	SRF	180-2000	0.0600043	17.2971	V9
38.4735	20.1718	26	SRF	20-180	0.69096	6.5006	V9
38.4761	20.1705	26	SRF	0.8-5/2000	0.31334	17.0167	V9
39.0609	5.9422	9	DCM	0.8-5/2000	1.77182	5.06659	V9
39.0856	5.7927	9	SRF	180-2000	0.151486	6.30381	V9
39.0862	5.78	9	DCM	180-2000	0.0010195	10.1362	V9
39.1633	5.916	9	SRF	0.8-5/2000	0.582449	2.1792	V9
39.1633	5.916	9	SRF	3/5-20	1.6941	27.3053	V9
39.194	-70.0499	145	SRF	3/5-20	6.36055	8.08888	V9
39.2077	-70.034	145	SRF	20-180	2.32783	10.7657	V9
39.2143	19.406	25	SRF	180-2000	0.00546756	2.49915	V9
39.2214	-70.0322	145	SRF	180-2000	0.0648316	20.0633	V9
39.2305	-70.0377	145	SRF	0.8-5/2000	5.42575	7.65334	V9
39.3833	19.4183	25	DCM	180-2000	0.0231675	10.7273	V9
39.3885	19.3906	25	SRF	20-180	1.48214	4.41575	V9
39.3888	19.3905	25	SRF	0.8-5/2000	0.191846	9.73254	V9
39.3888	19.3905	25	SRF	3/5-20	0.426454	11.9523	V9
39.3991	19.3997	25	DCM	0.8-5/2000	0.125256	17.7346	V9
39.3991	19.3997	25	DCM	3/5-20	0.337661	25.8847	V9
39.4046	19.3886	25	DCM	20-180	1.07386	11.1673	V9
39.5705	17.4101	22	DCM	0.8-5/2000	0.582739	14.7942	V9
39.5705	17.4101	22	DCM	3/5-20	1.49742	26.8422	V9
-39.5788	-76.9941	90	SRF	20-180	0.0537717	19.0595	V9
-39.6049	-76.9812	90	SRF	180-2000	0.0118769	13.9862	V9
-39.6466	-76.9634	90	SRF	0.8-5/2000	0.595809	9.5789	V9
-39.6466	-76.9634	90	SRF	3/5-20	0.0836143	36.1005	V9
39.814	17.4138	22	SRF	20-180	1.35193	11.5476	V9
39.8312	17.3952	22	SRF	180-2000	0.956297	7.21077	V9
39.8386	17.4155	22	SRF	0.8-5/2000	1.00319	9.21846	V9
39.8386	17.4155	22	SRF	3/5-20	0.927218	27.4841	V9
39.8607	17.4105	22	DCM	180-2000	0.166174	22.9374	V9
39.8661	17.3868	22	DCM	20-180	3.73024	13.7202	V9
39.91	12.8266	14	SRF	20-180	0.158481	13.7704	V9
-40.6083	-51.9557	80	DCM	180-2000	0.0332531	29.563	V9
-40.6154	-51.9351	80	DCM	20-180	4.72046	46.6927	V9
-40.6241	-51.9229	80	DCM	0.8-5/2000	12.6207	32.3977	V9
-40.6241	-51.9229	80	DCM	3/5-20	3.17525	43.7639	V9
-40.6297	-52.0503	80	SRF	20-180	8.30512	29.2053	V9
40.6433	2.8751	10	SRF	0.8-5/2000	0.658558	2.20604	V9
-40.6487	-52.1511	80	SRF	180-2000	0.239242	32.4562	V9
-40.6511	-52.182	80	SRF	0.8-5/2000	11.958	22.3592	V9
40.6769	2.8658	10	DCM	20-180	0.134321	24.6567	V9
40.6769	2.8662	10	SRF	20-180	0.0667196	8.58216	V9
40.688	2.8652	10	SRF	180-2000	0.0153113	36.8784	V9
40.69	2.8658	10	DCM	180-2000	0.00201116	5.11075	V9
40.7003	2.873	10	DCM	0.8-5/2000	0.805447	11.3593	V9
40.7003	2.873	10	DCM	3/5-20	1.88283	25.8413	V9
41.6663	2.7994	11	SRF	20-180	0.0281247	12.9663	V9
41.6666	2.7962	11	SRF	180-2000	0.0323726	29.9737	V9
41.6686	2.7996	11	SRF	0.8-5/2000	1.27269	11.1164	V9
41.6686	2.7996	11	SRF	3/5-20	42.6416	1.5241	V9
42.1646	17.736	23	DCM	180-2000	0.810047	2.01425	V9
42.1694	17.7179	23	DCM	20-180	0.737871	20.5895	V9
42.1735	17.7252	23	DCM	0.8-5/2000	0.973331	13.252	V9
42.1735	17.7252	23	DCM	3/5-20	0.140985	6.48835	V9
42.1735	17.7175	23	SRF	20-180	0.454197	13.8302	V9
42.1916	17.7175	23	SRF	180-2000	0.162061	4.0188	V9
42.2038	17.715	23	SRF	0.8-5/2000	0.256226	11.0842	V9
42.2038	17.715	23	SRF	3/5-20	0.951387	24.277	V9
42.4552	17.9348	24	SRF	0.8-5/2000	0.495758	13.8303	V9
42.456	17.9393	24	SRF	20-180	0.860656	9.30107	V9
42.4593	17.9594	24	SRF	180-2000	0.00310615	10.9541	V9
43.3346	7.9026	12	DCM	20-180	0.245977	14.0071	V9
43.3529	7.8988	12	SRF	20-180	0.0895882	7.27023	V9
43.6792	-16.8344	152	SRF	0.8-5/2000	0.278138	22.0031	V9
43.6825	-16.8412	152	SRF	180-2000	0.015037	22.9106	V9
43.6858	-16.8474	152	SRF	3/5-20	2.21409	15.9325	V9
43.6904	-16.8544	152	SRF	20-180	0.332448	32.5238	V9
-44.5342	-52.455	81	SRF	0.8-5/2000	4.07079	5.49317	V9
-44.5342	-52.455	81	SRF	3/5-20	3.8931	17.2456	V9
-44.5455	-52.3242	81	DCM	180-2000	3.40115	8.22772	V9
-44.5582	-52.2718	81	DCM	20-180	1.68443	4.74944	V9
-44.5838	-52.1952	81	DCM	3/5-20	5.75464	15.2873	V9
-44.5913	-52.1804	81	DCM	0.8-5/2000	3.72984	7.13889	V9
-44.6241	-52.1505	81	SRF	20-180	2.63444	5.69623	V9
-44.6474	-52.1308	81	SRF	180-2000	0.0101901	9.1313	V9
-47.1863	-58.2902	82	SRF	0.8-5/2000	12.3809	8.18516	V9
-47.1899	-58.2724	82	SRF	180-2000	0.578597	16.595	V9
-47.1966	-58.2349	82	SRF	20-180	9.47249	6.65809	V9
-47.2002	-58.2034	82	SRF	3/5-20	17.1132	4.00382	V9
-47.2007	-57.9446	82	DCM	0.8-5/2000	6.8459	14.0789	V9
-47.2007	-57.9446	82	DCM	3/5-20	3.54869	4.5168	V9
-47.2007	-57.9446	82	DCM	20-180	9.01607	3.11487	V9
-47.2116	-58.0266	82	DCM	180-2000	1.79156	16.1653	V9
-54.3739	-65.1342	83	SRF	0.8-5/2000	13.6078	16.5424	V9
-54.3739	-65.1342	83	SRF	3/5-20	0.0302632	29.6823	V9
-54.3739	-65.1342	83	SRF	20-180	2.9082	8.26237	V9
-54.3826	-65.051	83	SRF	180-2000	0.0278247	20.5221	V9
54.5131	-16.6374	155	DCM	20-180	0.0250484	10.0295	V9
54.5237	-16.6827	155	DCM	180-2000	0.512092	14.1123	V9
54.5305	-16.9377	155	SRF	0.8-5/2000	5.04181	6.49332	V9
54.5305	-16.9377	155	SRF	3/5-20	19.0954	7.06881	V9
54.5451	-16.7943	155	DCM	0.8-5/2000	1.72343	8.96136	V9
54.5451	-16.7943	155	DCM	3/5-20	21.6029	8.96918	V9
54.5636	-16.8471	155	SRF	20-180	0.520702	7.80587	V9
54.5651	-16.8346	155	SRF	180-2000	0.0970043	14.2321	V9
-57.7338	-67.1084	89	SRF	0.8-5/2000	2.66257	11.7975	V9
-57.7338	-67.1084	89	SRF	3/5-20	6.55054	4.18407	V9
-57.7558	-67.0324	89	SRF	180-2000	0.0902888	22.6412	V9
-57.7739	-66.9698	89	SRF	20-180	1.68551	10.7884	V9
-60.2287	-60.6476	84	SRF	0.8-5/2000	25.3903	6.71261	V9
-60.2584	-60.6226	84	SRF	180-2000	0.678115	2.99445	V9
-60.3046	-60.5715	84	SRF	20-180	22.9177	14.7082	V9
-60.4016	-60.4488	84	SRF	3/5-20	64.6808	3.65576	V9
61.5214	-55.9973	210	SRF	20-180	6.31272	8.36916	V9
61.5267	-55.9954	210	SRF	180-2000	0.0643635	12.0629	V9
61.5427	-55.9869	210	SRF	0.8-5/2000	3.0864	11.9711	V9
61.5427	-55.9869	210	SRF	3/5-20	4.75105	12.0844	V9
-62.0385	-49.529	85	SRF	0.8-5/2000	14.4933	4.64096	V9
-62.0385	-49.529	85	SRF	3/5-20	37.8927	1.51474	V9
-62.0773	-49.4534	85	SRF	180-2000	35.613	3.26176	V9
-62.14	-49.3273	85	SRF	20-180	48.5748	6.8504	V9
-62.1943	-49.2502	85	DCM	180-2000	1.05368	2.49283	V9
-62.2024	-49.2382	85	DCM	20-180	20.3257	12.2201	V9
-62.21	-49.2245	85	DCM	3/5-20	12.6809	4.94939	V9
-62.2231	-49.2139	85	DCM	0.8-5/2000	7.2803	7.04304	V9
-63.3815	-56.8047	88	SRF	20-180	63.0416	10.5754	V9
-63.3944	-56.7958	88	SRF	180-2000	75.2327	3.53406	V9
-63.4015	-56.7938	88	SRF	0.8-5/2000	27.284	8.52668	V9
-63.4015	-56.7938	88	SRF	3/5-20	6.82309	10.3321	V9
-63.8767	-56.091	87	SRF	180-2000	94.5325	5.976	V9
-63.8768	-56.0916	87	SRF	0.8-5/2000	31.6127	14.9	V9
-63.8768	-56.0916	87	SRF	3/5-20	19.4406	19.3097	V9
-63.8768	-56.0916	87	SRF	20-180	83.8274	8.64234	V9
-64.3183	-53.1081	86	DCM	0.8-5/2000	34.2107	2.03766	V9
-64.3183	-53.1081	86	DCM	3/5-20	89.9837	2.27959	V9
-64.3327	-53.0731	86	SRF	180-2000	17.5385	8.24209	V9
-64.3369	-53.1308	86	DCM	180-2000	1.64822	10.7536	V9
-64.3373	-52.9847	86	SRF	20-180	78.9573	16.6298	V9
-64.358	-53.0534	86	SRF	3/5-20	65.2977	4.79503	V9
-64.3595	-53.0063	86	SRF	0.8-5/2000	44.8054	3.4458	V9
64.7127	-53.0106	209	SRF	0.8-5/2000	14.8953	10.9389	V9
64.7127	-53.0106	209	SRF	3/5-20	17.4708	11.4007	V9
64.7534	-53.0893	209	SRF	180-2000	0.184269	13.1441	V9
64.7656	-53.1291	209	SRF	20-180	32.7073	7.11359	V9
67.1179	0.392	158	SRF	20-180	0.415238	5.54054	V9
67.1188	0.3271	158	SRF	180-2000	0.0207163	14.6799	V9
67.141	0.2355	158	SRF	0.8-5/2000	3.95838	5.05717	V9
67.141	0.2355	158	SRF	3/5-20	23.2165	1.44996	V9
67.1574	0.364	158	DCM	180-2000	0.0302519	4.33875	V9
67.161	0.3964	158	DCM	0.8-5/2000	10.3228	1.52056	V9
67.161	0.3964	158	DCM	3/5-20	22.0988	1.36672	V9
67.1853	0.5075	158	DCM	20-180	0.277722	9.29596	V9
69.1136	-51.5086	208	SRF	0.8-5/2000	3.41745	14.7951	V9
69.1136	-51.5086	208	SRF	3/5-20	2.73523	15.6789	V9
69.1163	-51.5714	208	SRF	180-2000	0.167947	17.1571	V9
69.1186	-51.6096	208	SRF	20-180	0.986077	11.5991	V9
70.9372	-53.5195	206	SRF	20-180	13.1038	5.46373	V9
70.9574	-53.5989	206	SRF	0.8-5/2000	3.00095	19.4	V9
70.9574	-53.5989	206	SRF	3/5-20	4.07193	18.4691	V9
70.971	-53.5868	206	SRF	180-2000	0.156848	10.9633	V9
71.0704	174.992	193	SRF	0.8-5/2000	26.4075	4.63584	V9
71.0704	174.992	193	SRF	3/5-20	32.1209	4.31428	V9
71.1065	174.91	193	SRF	180-2000	2.51059	5.2147	V9
71.1493	174.817	193	SRF	20-180	25.676	2.48435	V9
71.5402	160.943	191	SRF	20-180	16.5667	11.1905	V9
71.5719	160.938	191	SRF	180-2000	0.978813	4.42387	V9
71.5955	160.938	191	SRF	0.8-5/2000	9.61804	12.7567	V9
71.5955	160.938	191	SRF	3/5-20	13.3023	11.9064	V9
71.8895	-154.91	196	SRF	0.8-5/2000	10.3649	12.5887	V9
71.8895	-154.91	196	SRF	3/5-20	10.3795	13.5547	V9
71.912	-154.915	196	SRF	180-2000	1.88067	3.64333	V9
71.9199	-154.934	196	SRF	20-180	18.9698	5.51437	V9
72.4376	-71.8843	205	SRF	180-2000	0.354592	17.0162	V9
72.4688	-71.8979	205	SRF	20-180	46.0637	13.7134	V9
72.4693	-71.892	205	SRF	0.8-5/2000	24.6835	15.564	V9
72.4693	-71.892	205	SRF	3/5-20	35.4136	15.0948	V9
72.5123	44.0733	168	DCM	20-180	1.00254	4.53106	V9
72.5128	44.0775	168	SRF	0.8-5/2000	1.97587	4.40116	V9
72.5128	44.0775	168	SRF	3/5-20	1.64874	5.38067	V9
72.5432	44.102	168	DCM	0.8-5/2000	5.12505	4.67636	V9
72.5432	44.102	168	DCM	3/5-20	4.38242	5.60365	V9
72.5977	44.1348	168	SRF	180-2000	0.0972183	12.5371	V9
72.6025	44.1798	168	DCM	180-2000	0.216396	10.5226	V9
72.6406	44.1545	168	SRF	20-180	0.988041	3.50548	V9
73.3275	-168.814	194	DCM	0.8-5/2000	26.4415	3.99196	V9
73.3275	-168.814	194	DCM	3/5-20	31.1954	2.78141	V9
73.3626	-168.693	194	DCM	180-2000	0.449776	12.223	V9
73.3727	-168.657	194	DCM	20-180	18.8808	14.9651	V9
73.3802	-168.232	194	SRF	180-2000	27.4921	4.52269	V9
73.3826	-168.32	194	SRF	20-180	16.8518	11.7412	V9
73.3833	-168.133	194	SRF	0.8-5/2000	16.8484	7.42911	V9
73.3833	-168.133	194	SRF	3/5-20	14.7908	9.58473	V9
74.2987	-85.7806	201	SRF	0.8-5/2000	15.726	7.20935	V9
74.2987	-85.7806	201	SRF	3/5-20	24.7101	6.78047	V9
74.3207	-85.7363	201	DCM	20-180	50.316	10.6696	V9
74.3207	-85.7363	201	DCM	180-2000	36.6857	12.6069	V9
74.3253	-85.9172	201	SRF	20-180	18.2555	3.4603	V9
74.3253	-85.9172	201	SRF	180-2000	6.85308	3.74367	V9
74.3386	-85.6208	201	DCM	0.8-5/2000	31.9718	12.2475	V9
74.3386	-85.6208	201	DCM	3/5-20	42.0414	13.3082	V9
74.8023	76.1478	180	SRF	0.8-5/2000	3.80812	8.81618	V9
74.8023	76.1478	180	SRF	3/5-20	2.45764	5.26148	V9
74.8039	76.0932	180	SRF	20-180	4.59527	8.32061	V9
74.8063	76.1759	180	SRF	180-2000	13.9281	2.22711	V9
74.8203	76.2723	180	DCM	20-180	36.3241	3.56608	V9
74.8237	76.3349	180	DCM	180-2000	1.15697	6.10071	V9
74.8283	76.2096	180	DCM	0.8-5/2000	47.8694	1.56032	V9
74.8283	76.2096	180	DCM	3/5-20	35.6899	1.56738	V9
76.1825	1.3918	163	SRF	0.8-5/2000	5.26194	9.69413	V9
76.1825	1.3918	163	SRF	3/5-20	5.00041	8.54749	V9
76.1872	1.5879	163	SRF	20-180	1.1675	4.82471	V9
76.1872	1.5879	163	SRF	180-2000	31.615	3.9063	V9
77.1604	73.2057	178	SRF	0.8-5/2000	0.242085	10.9153	V9
77.1604	73.2057	178	SRF	3/5-20	1.05505	6.84022	V9
77.2302	73.1903	178	SRF	20-180	0.489755	9.89263	V9
77.3047	73.2462	178	SRF	180-2000	0.0230486	10.9241	V9
77.9028	117.154	189	SRF	0.8-5/2000	5.13104	10.5967	V9
77.9028	117.154	189	SRF	3/5-20	6.50768	8.06657	V9
77.9352	116.946	189	SRF	180-2000	0.105264	12.8094	V9
77.9378	116.81	189	SRF	20-180	20.3911	1.74533	V9
77.9401	116.904	189	DCM	180-2000	0.104742	15.8605	V9
77.9464	116.764	189	DCM	20-180	15.5101	3.44338	V9
77.9668	116.656	189	DCM	0.8-5/2000	14.8903	5.59319	V9
77.9668	116.656	189	DCM	3/5-20	19.5171	6.61824	V9
78.2518	91.8557	188	SRF	0.8-5/2000	46.0617	9.16648	V9
78.2518	91.8557	188	SRF	3/5-20	28.5197	8.95222	V9
78.2943	91.7398	188	SRF	180-2000	63.6732	5.90387	V9
78.3208	91.6222	188	DCM	180-2000	45.6652	5.85797	V9
78.3322	91.6427	188	DCM	20-180	67.9011	5.94126	V9
78.3389	91.6572	188	SRF	20-180	78.0971	5.79182	V9
78.3555	91.6084	188	DCM	0.8-5/2000	46.5963	8.74302	V9
78.3555	91.6084	188	DCM	3/5-20	36.4338	6.91378	V9
78.9299	79.2276	173	SRF	180-2000	74.7633	4.02497	V9
78.9319	79.0846	173	DCM	180-2000	0.346284	6.3987	V9
78.9354	79.0604	173	DCM	0.8-5/2000	66.8484	3.68997	V9
78.9354	79.0604	173	DCM	3/5-20	24.0943	7.22755	V9
78.9354	79.3763	173	SRF	20-180	32.1206	14.33	V9
78.9564	79.4201	173	SRF	0.8-5/2000	3.924	13.643	V9
78.9564	79.4201	173	SRF	3/5-20	2.94857	13.2456	V9
79.2009	66.6071	175	SRF	20-180	47.4175	1.63127	V9
79.2233	66.3435	175	SRF	0.8-5/2000	59.2638	4.7332	V9
79.2233	66.3435	175	SRF	3/5-20	39.8377	3.68409	V9
79.2263	66.397	175	SRF	180-2000	17.3991	1.80579	V9

## Sheet: Fig3a
PLS Abiotic factors						PLS Biotic factors
Predictors	t1	t2				Predictors	t1	t2
Temperature	-0.906398	-0.242699				Prochlorococcus	-0.51669	-0.202151
Ammonium/DIN	-0.506783	0.229206				Synechococcus	-0.0298184	0.04479
Ammonium	0.169456	-0.591222				Copepoda	0.330602	0.305672
Nitrite	0.207345	-0.755572				Centroheliozoa	0.387165	-0.671225
Nitrate	0.789625	-0.390075				Choanoflagellida	0.605261	-0.624294
Iron	-0.143514	0.699719				Chrysophyceae	0.425691	-0.782609
Silicon	0.635379	-0.143924				Dictyochophyceae	0.532197	-0.728443
Phosphate	0.67413	-0.571266				Nassellaria	-0.909937	-0.013693
Chlorophyll_a	0.670259	0.124679				Phaeodarea	-0.257394	-0.016491
Absolute_latitude	0.791243	0.455157				Spumellaria	-0.120349	-0.492734
Responses	t1	t2				Rhizaria	-0.142772	0.118301
Diatom_Shannon	-0.422428	-0.142272				Responses	t1	t2
Diatom_relative_abundance	0.591491	0.137025				Diatom_relative_abundance	0.718496	0.407532
Spearman rho correlations between diatom relative abundance or diatom Shannon and abiotic factors						Spearman rho correlations between diatom relative abundance and abiotic factors
Variable1	Variable2	Spearman rho correlation coefficient	p_value (two tailed)			Variable1	Variable2	Spearman rho correlation coefficient	p_value (two tailed)
Diatom_relative_abundance	Temperature	-0.335463	0			Diatom_relative_abundance	Prochlorococcus	-0.387997	0
Diatom_relative_abundance	Ammonium/DIN	-0.374111	0			Diatom_relative_abundance	Synechococcus	-0.184461	2.05948e-09
Diatom_relative_abundance	Ammonium	0.0262821	0.315097			Diatom_relative_abundance	Copepoda	0.203059	3.85498e-11
Diatom_relative_abundance	Nitrite	0.1158	8.97883e-06			Diatom_relative_abundance	Centroheliozoa	0.315618	0
Diatom_relative_abundance	Nitrate	0.424536	0			Diatom_relative_abundance	Choanoflagellida	0.43889	0
Diatom_relative_abundance	Iron	-0.113708	1.3025e-05			Diatom_relative_abundance	Chrysophyceae	0.317932	0
Diatom_relative_abundance	Silicon	0.250175	0			Diatom_relative_abundance	Dictyochophyceae	0.35599	0
Diatom_relative_abundance	Phosphate	0.352613	0			Diatom_relative_abundance	Nassellaria	-0.835294	0
Diatom_relative_abundance	Chlorophyll_a	0.469103	0			Diatom_relative_abundance	Phaeodarea	-0.338217	0
Diatom_relative_abundance	Absolute_latitude	0.278156	0			Diatom_relative_abundance	Spumellaria	-0.225968	1.65645e-13
Diatom_Shannon	Temperature	0.357535	0			Diatom_relative_abundance	Rhizaria	-0.279298	0
Diatom_Shannon	Ammonium/DIN	0.249864	0
Diatom_Shannon	Ammonium	0.184938	1.00919e-12
Diatom_Shannon	Nitrite	-0.0889905	0.000655208
Diatom_Shannon	Nitrate	-0.214456	0
Diatom_Shannon	Iron	-0.0448537	0.0863429
Diatom_Shannon	Silicon	0.00663191	0.814361
Diatom_Shannon	Phosphate	-0.144791	2.67184e-07
Diatom_Shannon	Chlorophyll_a	-0.179508	6.69065e-12
Diatom_Shannon	Absolute_latitude	-0.384076	0

## Sheet: Fig3b
Variable	NMDS1	NMDS2	p-value		station_sizefraction	NMDS1	NMDS2	0.8-5/2000	3/5-20	20-180	180-2000
Temperature	-0.573795	0.609925	<0.05		100_V9	-0.274999	-0.213583	0.961085	12.728	3.2037	0.00701451
Ammonium/DIN	0.224409	0.393422	<0.05		100_V4	-0.320059	-0.111183	2.47108	25.0818	2.97395	0.119568
Nitrate	0.156688	-0.61947	<0.05		100_V9	-0.216348	-0.104973	2.3703	15.612	3.25715	0.0672112
Iron	0.75	-0.11502	<0.05		102_V4	-0.24228	-0.19231	0.751438	8.48633	2.3255	0.0176713
Silicon	0.206376	-0.418145	<0.05		102_V9	-0.242508	-0.142344	1.75369	15.9099	3.34618	0.0798348
Chlorophyll_a	0.230856	-0.686438	<0.05		102_V9	-0.116698	-0.15061	0.873049	4.69783	2.05514	0.0187464
Absolute_latitude	0.650682	-0.515513	<0.05		106_V4	0.0449689	0.0842674	2.09306	2.31182	1.1354	0.0575304
Prochlorococcus	-0.678399	0.335272	<0.05		106_V9	0.0321428	0.17238	2.47792	2.1309	0.714934	0.0586154
Synechococcus	0.172297	-0.471885	<0.05		106_V4	-0.190085	0.0586431	1.90207	5.22637	0.807731	0.00287172
Phosphate	0.0071841	-0.376542	0.05 < p < 0.1		106_V9	-0.138371	0.124255	2.17732	3.96982	0.564718	0.0180674
Copepoda	-0.359855	0.0800251	0.05 < p < 0.1		109_V4	0.0428186	0.0163699	1.86997	2.74462	1.58647	0.0638255
					109_V9	0.0658774	0.00299778	0.701713	1.03429	0.617367	0.0523179
Size_fraction	NMDS1	NMDS2			110_V4	0.035858	0.14525	5.37229	5.67375	1.65256	0.452337
0.8-5/2000	0.102092	0.234184			110_V9	0.230165	0.33949	7.14966	2.09261	0.866116	0.627368
3/5-20	-0.299375	-0.034841			111_V4	-0.111387	-0.0358188	0.485881	1.49039	0.474678	0.00254275
20-180	0.211046	-0.11277			111_V9	-0.0585228	-0.0654671	0.46757	1.42727	0.60811	0.0129464
180-2000	0.535197	-0.449861			111_V4	-0.0623947	-0.0352617	1.17379	2.98158	1.26805	0.00289628
					111_V9	0.0119626	-0.0272924	1.13501	2.24673	1.25592	0.0371853
					112_V9	0.561975	0.238594	0.0973999	0.00278626	0.0530756	0.00578762
					112_V4	0.14736	-0.0838169	0.0965885	0.135599	0.200654	0.00226599
					112_V9	0.0546187	0.097763	0.141015	0.157929	0.0614692	0.0118456
					122_V4	-0.0945212	-0.121762	3.02203	13.358	5.92364	0.0670428
					122_V9	-0.0320224	-0.101445	2.84023	9.01714	5.12016	0.0715817
					125_V4	-0.169011	-0.120151	0.558192	3.14741	0.943201	0.00637677
					125_V9	-0.0969782	-0.0117915	0.635663	1.78968	0.487077	0.0249594
					126_V4	-0.17671	-0.234695	1.36058	14.4263	3.51023	0.87573
					126_V9	-0.155309	-0.230042	1.68324	13.6175	3.05035	1.24248
					128_V4	-0.37782	-0.0563359	1.74421	14.3079	0.971589	0.0119424
					128_V9	-0.372349	-0.0244091	1.85603	12.6878	0.694118	0.0172992
					128_V4	-0.474502	-0.00603072	2.11248	16.8089	0.275395	0.0281697
					128_V9	-0.4356	0.0220488	2.30494	14.6934	0.291306	0.0261334
					129_V4	-0.531414	-0.106767	0.416814	9.1079	0.356668	0.0164524
					129_V9	-0.443533	-0.0960647	0.657736	8.91202	0.422863	0.0473119
					129_V4	-0.0670922	-0.0446741	0.784856	2.26321	0.834853	0.0272791
					129_V9	-0.0173833	0.0597539	0.973893	1.60369	0.484424	0.0651708
					131_V4	-0.269484	-0.0419486	0.129539	0.738742	0.0879231	0.00200399
					131_V9	-0.165104	-0.0203819	0.173754	0.64993	0.114757	0.0098829
					132_V4	-0.0371795	0.0293698	0.352195	0.641804	0.252136	0.00307891
					132_V9	0.186386	0.195412	0.355456	0.152845	0.147837	0.00182213
					132_V4	0.0130967	-0.13019	0.102092	0.301835	0.237564	0.00319735
					132_V9	0.158539	0.134724	0.515583	0.300868	0.261652	0.0121775
					133_V4	-0.207644	0.266404	0.619335	0.874711	0.0210497	0.0108187
					133_V9	-0.13827	0.299233	1.03439	1.02181	0.0539555	0.00724884
					133_V4	-0.038401	-0.0161564	0.123207	0.2708	0.12173	0.000762125
					133_V9	0.00707676	0.116096	0.186556	0.208751	0.0770559	0.00314325
					135_V4	-0.254677	0.0699831	0.827765	2.65434	0.217352	0.00497893
					135_V9	-0.183983	0.144203	1.41657	2.75889	0.256571	0.0100168
					135_V4	0.0509896	0.059555	0.665003	0.785271	0.49143	0.00307824
					135_V9	0.212491	0.055856	0.931125	0.684212	1.11374	0.00577676
					136_V4	-0.143205	0.0808166	0.534663	1.16709	0.197713	0.00394589
					136_V9	-0.0444406	0.155039	0.57722	0.688711	0.153713	0.0102624
					137_V4	-0.383019	-0.218308	0.171179	3.96631	0.607011	0.00232155
					137_V9	-0.363533	-0.0989402	0.2357	2.55432	0.214531	0.0126683
					137_V4	-0.0284032	0.117539	0.92091	1.1581	0.363289	0.00888327
					137_V9	0.0749129	0.17009	1.16678	0.834679	0.421823	0.00986392
					138_V4	-0.158149	0.030147	0.22203	0.646022	0.101687	0.00782267
					138_V9	-0.100608	0.112167	0.288878	0.502543	0.0848895	0.00764691
					138_V9	-0.101831	0.272841	0.393529	0.376048	0.0346022	0.0026214
					139_V4	0.0831251	-0.114979	1.16735	2.26042	2.59675	0.00968044
					139_V9	0.168629	0.016183	1.69871	1.58933	2.13338	0.0198035
					140_V4	-0.167885	-0.102788	4.92259	26.9506	7.16788	0.144183
					140_V9	-0.0777967	-0.115345	7.35878	29.4827	13.9657	0.157069
					141_V9	0.165857	0.0806455	5.17834	4.9367	2.22008	1.3429
					142_V9	0.41741	0.461195	1.23427	0.0618076	0.242421	0.0012171
					143_V4	-0.0537361	0.0871519	0.298451	0.465123	0.131422	0.00413039
					143_V9	-0.0404346	0.104417	0.240955	0.335237	0.100524	0.00260393
					143_V9	-0.166861	0.193398	0.405013	0.694963	0.0394929	0.0185591
					144_V9	-0.250179	-0.0206553	0.670387	3.19587	0.404597	0.00640013
					145_V4	-0.0833703	-0.0044647	4.77248	11.4616	4.06469	0.00457518
					145_V9	-0.00318185	0.111999	5.42575	6.36055	2.32783	0.0648316
					147_V4	-0.0236201	0.11662	0.445351	0.561709	0.200492	0.00110682
					147_V9	0.121376	0.307852	0.39333	0.147656	0.0695482	0.00189951
					148_V4	-0.230697	-0.0284076	0.245071	1.09515	0.173874	0.000722477
					148_V9	-0.0366839	0.22905	0.444288	0.404412	0.0682393	0.00738378
					150_V4	-0.400192	0.0660096	0.490331	2.37211	0.051332	0.00325363
					150_V9	0.204608	0.353721	1.94892	0.65361	0.187659	0.18648
					150_V4	-0.291248	0.0846139	0.376784	1.2604	0.080912	0.000775497
					150_V9	0.223063	0.302076	1.46743	0.504316	0.220438	0.154882
					151_V4	-0.223525	0.166528	0.443898	0.914856	0.0465198	0.0061807
					151_V9	-0.0258217	0.24562	0.606729	0.491526	0.0917165	0.00573686
					152_V9	-0.264307	-0.102513	0.278138	2.21409	0.332448	0.015037
					155_V4	-0.47235	-0.255147	1.88622	13.1341	0.0116256	1.24098
					155_V9	-0.586901	-0.141328	1.72343	21.6029	0.0250484	0.512092
					155_V4	-0.220687	-0.0937925	3.46544	22.0883	4.22723	0.114657
					155_V9	-0.338615	0.0893128	5.04181	19.0954	0.520702	0.0970043
					158_V4	-0.330951	0.254143	8.39203	16.5772	0.152337	0.0155833
					158_V9	-0.324955	0.227491	10.3228	22.0988	0.277722	0.0302519
					158_V4	-0.488389	0.0317853	3.06226	21.0801	0.275357	0.00637738
					158_V9	-0.440052	0.0430465	3.95838	23.2165	0.415238	0.0207163
					163_V9	0.411263	-0.658243	5.26194	5.00041	1.1675	31.615
					168_V9	0.0197391	0.210752	5.12505	4.38242	1.00254	0.216396
					168_V4	-0.0477968	0.284451	2.43055	2.11453	0.195088	0.0797465
					168_V9	0.106268	0.104117	1.97587	1.64874	0.988041	0.0972183
					173_V9	0.719153	-0.590283	3.924	2.94857	32.1206	74.7633
					175_V4	0.311179	-0.0552086	52.7591	36.417	44.5996	26.6594
					175_V9	0.273041	-0.00146553	59.2638	39.8377	47.4175	17.3991
					178_V9	-0.0599218	-0.130455	0.242085	1.05505	0.489755	0.0230486
					18_V9	-0.103845	0.107248	0.341199	0.586254	0.115265	0.00300457
					180_V4	0.187903	0.0443651	40.9597	31.0485	37.3191	2.20895
					180_V9	0.152438	0.0752624	47.8694	35.6899	36.3241	1.15697
					180_V4	0.474965	-0.379172	3.14501	2.15163	4.38165	10.764
					180_V9	0.482595	-0.399532	3.80812	2.45764	4.59527	13.9281
					188_V4	0.379659	-0.216192	34.0113	27.7508	61.6669	38.8631
					188_V9	0.363227	-0.181608	46.5963	36.4338	67.9011	45.6652
					188_V9	0.429931	-0.230338	46.0617	28.5197	78.0971	63.6732
					191_V9	0.161407	-0.071402	9.61804	13.3023	16.5667	0.978813
					193_V4	0.131891	0.00135349	27.5237	31.7106	25.0746	3.07023
					193_V9	0.121455	-0.00330174	26.4075	32.1209	25.676	2.51059
					196_V4	0.288568	-0.10668	11.513	10.7511	25.5343	2.30364
					196_V9	0.249754	-0.0818142	10.3649	10.3795	18.9698	1.88067
					201_V9	0.294401	-0.210073	31.9718	42.0414	50.316	36.6857
					201_V4	0.232229	-0.1688	17.6587	26.1733	23.9485	13.9287
					201_V9	0.165579	-0.108737	15.726	24.7101	18.2555	6.85308
					205_V4	0.0212819	-0.0932368	19.1202	46.7821	34.9332	0.466179
					205_V9	0.127056	-0.068581	24.6835	35.4136	46.0637	0.354592
					206_V9	0.233634	-0.262479	3.00095	4.07193	13.1038	0.156848
					208_V4	0.0446243	0.124336	3.10787	2.94368	1.29693	0.0678113
					208_V9	0.0670165	0.173729	3.41745	2.73523	0.986077	0.167947
					22_V4	0.0110335	-0.154441	0.477134	1.60572	1.30741	0.0238939
					22_V9	0.33001	-0.175729	1.00319	0.927218	1.35193	0.956297
					23_V9	0.549794	-0.0401633	0.973331	0.140985	0.737871	0.810047
					23_V4	-0.147048	-0.158017	0.239314	1.62337	0.453732	0.0492786
					23_V9	0.028223	-0.199834	0.256226	0.951387	0.454197	0.162061
					25_V9	0.174475	-0.39399	0.191846	0.426454	1.48214	0.00546756
					30_V9	0.463778	0.211151	0.146266	0.012832	0.0947433	0.00556897
					32_V4	0.134762	-0.154082	0.102813	0.227029	0.25714	0.0225853
					32_V9	0.36043	0.016624	0.203139	0.0873206	0.321136	0.0191555
					32_V9	0.0595584	0.0663892	0.289355	0.352203	0.153852	0.0249199
					34_V9	-0.109929	-0.115249	0.356913	1.72428	0.637007	0.017958
					34_V4	-0.297689	-0.053477	1.07095	7.02804	0.703563	0.0248811
					34_V9	0.305894	0.211539	1.30476	0.288964	0.539195	0.0315768
					36_V9	0.613367	-0.171381	0.95075	0.20832	4.77641	0.238576
					38_V9	0.0834889	0.254764	1.41572	0.788076	0.25063	0.0391701
					39_V9	0.172148	-0.0408698	0.815273	0.934624	1.43523	0.0177824
					39_V9	0.763517	-0.37101	0.844155	0.00295173	1.67041	2.60298
					41_V9	0.465145	0.135951	0.610038	0.0973873	0.866668	0.0185981
					41_V4	0.170068	0.0747206	0.377141	0.271624	0.242691	0.026764
					41_V9	0.531327	0.18512	0.463857	0.0253717	0.367339	0.0317315
					42_V4	0.0342548	-0.309987	0.197191	0.960192	1.34126	0.0145462
					42_V9	-0.366504	-0.103689	0.310668	3.44308	0.268958	0.0276382
					42_V9	-0.158834	0.065607	0.38411	0.938184	0.153858	0.00253238
					46_V4	-0.0707719	-0.172827	1.89023	10.533	4.21933	0.519061
					46_V9	0.16613	-0.0553964	3.08561	4.03623	3.49294	0.745535
					51_V4	-0.212751	-0.00827473	0.404137	1.60126	0.249939	0.00289806
					51_V9	0.14981	0.256854	0.548598	0.233329	0.112857	0.0187935
					51_V4	-0.292828	0.037961	0.274935	1.13806	0.066388	0.00702798
					51_V9	-0.146121	0.189337	0.435188	0.659327	0.0552393	0.0079943
					52_V9	-0.506748	-0.083785	0.813775	11.7132	0.283608	0.0574676
					52_V9	-0.0705983	0.0912968	0.811466	1.31505	0.352591	0.00516201
					58_V4	-0.175555	0.10752	3.01692	6.59281	0.927514	0.00358516
					58_V9	-0.154271	-0.0066874	1.01914	3.38768	0.678512	0.0224287
					64_V9	-0.333869	-0.192437	1.34579	22.4412	3.84601	0.0340417
					64_V4	-0.464956	-0.155734	0.867954	20.5505	1.24772	0.275402
					64_V9	-0.207866	-0.160849	1.33233	11.4664	3.20337	0.0438654
					66_V9	0.322561	-0.0235759	3.04097	1.67215	3.27519	0.853744
					70_V4	-0.317776	-0.0161781	0.950528	5.37727	0.417002	0.00896623
					70_V9	-0.284572	0.0461116	0.87584	3.38149	0.247438	0.005896
					71_V9	-0.150192	0.126616	0.426526	0.799106	0.103626	0.00350532
					72_V9	0.148454	0.377614	0.237683	0.0671381	0.02452	0.00352164
					76_V4	0.172021	0.127365	0.281247	0.163539	0.172861	0.0028465
					76_V9	0.33185	0.628653	0.918979	0.0425251	0.0708084	0.000215517
					80_V4	0.120103	0.101707	8.22168	6.50789	5.42729	0.045053
					80_V9	0.273473	0.247907	12.6207	3.17525	4.72046	0.0332531
					81_V4	-0.0247545	-0.304033	3.27691	8.8569	1.23439	3.47118
					81_V9	0.16585	-0.224463	3.72984	5.75464	1.68443	3.40115
					81_V9	0.0790766	0.0972106	4.07079	3.8931	2.63444	0.0101901
					82_V9	0.34629	-0.038796	6.8459	3.54869	9.01607	1.79156
					82_V9	0.0509654	0.0276974	12.3809	17.1132	9.47249	0.578597
					83_V9	0.588828	0.535383	13.6078	0.0302632	2.9082	0.0278247
					84_V9	-0.0640381	-0.0204089	25.3903	64.6808	22.9177	0.678115
					85_V9	0.179734	-0.151716	7.2803	12.6809	20.3257	1.05368
					85_V9	0.294921	-0.32605	14.4933	37.8927	48.5748	35.613
					86_V4	0.147358	-0.163725	24.2387	52.3127	66.7486	5.07069
					86_V9	0.213653	-0.130466	44.8054	65.2977	78.9573	17.5385
					89_V4	-0.135638	-0.090375	2.52492	11.7244	3.43838	0.108186
					89_V9	-0.092165	0.0159624	2.66257	6.55054	1.68551	0.0902888
					91_V4	0.135437	-0.339891	0.676651	1.83913	4.54785	0.0355356
					91_V9	0.064411	-0.123727	0.681961	1.55803	1.58951	0.0206853
					96_V4	-0.455488	-0.0627977	0.0568906	0.595578	0.0170614	0.00316703
					96_V9	-0.283542	0.12674	0.138409	0.414204	0.0123694	0.00922586
					97_V9	0.392458	0.389046	0.175161	0.0119366	0.0363766	0.00216473
					98_V4	0.00450641	-0.180317	0.0243064	0.103486	0.0600849	0.00737474
					98_V9	-0.0503926	0.191594	0.202905	0.254054	0.0345363	0.014993

## Sheet: Fig4ab
Latitude	Longitude	Station	Depth	size_fraction	method	Diatom_class	% eukaryotic reads
36.5533	-6.5669	4	DCM	0.8-5/2000	V9	Araphid_pennate	0.0305176
36.5533	-6.5669	4	DCM	0.8-5/2000	V9	Raphid_pennate	1.28512
36.5533	-6.5669	4	DCM	0.8-5/2000	V9	Coscinodiscophyceae	0.247596
36.5533	-6.5669	4	DCM	0.8-5/2000	V9	Mediophyceae	1.28901
36.0469	-4.3555	5	DCM	0.8-5/2000	V9	Araphid_pennate	0.00880743
36.0469	-4.3555	5	DCM	0.8-5/2000	V9	Raphid_pennate	0.0827595
36.0469	-4.3555	5	DCM	0.8-5/2000	V9	Coscinodiscophyceae	0.150182
36.0469	-4.3555	5	DCM	0.8-5/2000	V9	Mediophyceae	0.00865558
36.5103	-3.9747	6	DCM	0.8-5/2000	V9	Araphid_pennate	0.136202
36.5103	-3.9747	6	DCM	0.8-5/2000	V9	Raphid_pennate	4.95547
36.5103	-3.9747	6	DCM	0.8-5/2000	V9	Coscinodiscophyceae	18.7451
36.5103	-3.9747	6	DCM	0.8-5/2000	V9	Mediophyceae	5.53265
37.0541	1.9478	7	DCM	0.8-5/2000	V9	Araphid_pennate	0.0112658
37.0541	1.9478	7	DCM	0.8-5/2000	V9	Raphid_pennate	0.340531
37.0541	1.9478	7	DCM	0.8-5/2000	V9	Coscinodiscophyceae	0.137667
37.0541	1.9478	7	DCM	0.8-5/2000	V9	Mediophyceae	0.0876496
38.0093	3.9712	8	DCM	0.8-5/2000	V9	Araphid_pennate	0.267843
38.0093	3.9712	8	DCM	0.8-5/2000	V9	Raphid_pennate	2.08025
38.0093	3.9712	8	DCM	0.8-5/2000	V9	Coscinodiscophyceae	1.84965
38.0093	3.9712	8	DCM	0.8-5/2000	V9	Mediophyceae	0.218256
39.0609	5.9422	9	DCM	0.8-5/2000	V9	Araphid_pennate	0.00390133
39.0609	5.9422	9	DCM	0.8-5/2000	V9	Raphid_pennate	0.446702
39.0609	5.9422	9	DCM	0.8-5/2000	V9	Coscinodiscophyceae	0.0339593
39.0609	5.9422	9	DCM	0.8-5/2000	V9	Mediophyceae	1.23051
40.7003	2.873	10	DCM	0.8-5/2000	V9	Araphid_pennate	0.00411189
40.7003	2.873	10	DCM	0.8-5/2000	V9	Raphid_pennate	0.509875
40.7003	2.873	10	DCM	0.8-5/2000	V9	Coscinodiscophyceae	0.12892
40.7003	2.873	10	DCM	0.8-5/2000	V9	Mediophyceae	0.0633715
37.4532	15.4596	16	DCM	0.8-5/2000	V9	Araphid_pennate	0.018006
37.4532	15.4596	16	DCM	0.8-5/2000	V9	Raphid_pennate	0.853036
37.4532	15.4596	16	DCM	0.8-5/2000	V9	Coscinodiscophyceae	0.215056
37.4532	15.4596	16	DCM	0.8-5/2000	V9	Mediophyceae	0.144847
35.7528	14.2765	18	DCM	0.8-5/2000	V9	Araphid_pennate	0.00731049
35.7528	14.2765	18	DCM	0.8-5/2000	V9	Raphid_pennate	0.155565
35.7528	14.2765	18	DCM	0.8-5/2000	V9	Coscinodiscophyceae	0.00291181
35.7528	14.2765	18	DCM	0.8-5/2000	V9	Mediophyceae	0.00737244
39.5705	17.4101	22	DCM	0.8-5/2000	V9	Araphid_pennate	0.158331
39.5705	17.4101	22	DCM	0.8-5/2000	V9	Raphid_pennate	0.238872
39.5705	17.4101	22	DCM	0.8-5/2000	V9	Coscinodiscophyceae	0.0235357
39.5705	17.4101	22	DCM	0.8-5/2000	V9	Mediophyceae	0.146563
42.1735	17.7252	23	DCM	0.8-5/2000	V9	Araphid_pennate	0.0643417
42.1735	17.7252	23	DCM	0.8-5/2000	V9	Raphid_pennate	0.413687
42.1735	17.7252	23	DCM	0.8-5/2000	V9	Coscinodiscophyceae	0.0579507
42.1735	17.7252	23	DCM	0.8-5/2000	V9	Mediophyceae	0.403582
39.3991	19.3997	25	DCM	0.8-5/2000	V9	Araphid_pennate	0.00939215
39.3991	19.3997	25	DCM	0.8-5/2000	V9	Raphid_pennate	0.0728931
39.3991	19.3997	25	DCM	0.8-5/2000	V9	Coscinodiscophyceae	0.00398959
39.3991	19.3997	25	DCM	0.8-5/2000	V9	Mediophyceae	0.0251012
33.9235	32.8118	30	DCM	0.8-5/2000	V9	Araphid_pennate	0.000503636
33.9235	32.8118	30	DCM	0.8-5/2000	V9	Raphid_pennate	0.0270524
33.9235	32.8118	30	DCM	0.8-5/2000	V9	Coscinodiscophyceae	0.000791427
33.9235	32.8118	30	DCM	0.8-5/2000	V9	Mediophyceae	0.00841791
23.4183	37.245	32	DCM	0.8-5/2000	V9	Araphid_pennate	0.0045599
23.4183	37.245	32	DCM	0.8-5/2000	V9	Raphid_pennate	0.118021
23.4183	37.245	32	DCM	0.8-5/2000	V9	Coscinodiscophyceae	0.00706337
23.4183	37.245	32	DCM	0.8-5/2000	V9	Mediophyceae	0.0258394
22.1233	38.1983	33	DCM	0.8-5/2000	V9	Araphid_pennate	0.0069579
22.1233	38.1983	33	DCM	0.8-5/2000	V9	Raphid_pennate	0.113805
22.1233	38.1983	33	DCM	0.8-5/2000	V9	Coscinodiscophyceae	0.0317804
22.1233	38.1983	33	DCM	0.8-5/2000	V9	Mediophyceae	0.141001
18.4417	39.8567	34	DCM	0.8-5/2000	V9	Araphid_pennate	0.0132776
18.4417	39.8567	34	DCM	0.8-5/2000	V9	Raphid_pennate	0.234161
18.4417	39.8567	34	DCM	0.8-5/2000	V9	Coscinodiscophyceae	0.028138
18.4417	39.8567	34	DCM	0.8-5/2000	V9	Mediophyceae	0.0507363
20.8222	63.5133	36	DCM	0.8-5/2000	V9	Araphid_pennate	0.0062032
20.8222	63.5133	36	DCM	0.8-5/2000	V9	Raphid_pennate	0.561321
20.8222	63.5133	36	DCM	0.8-5/2000	V9	Coscinodiscophyceae	0.161835
20.8222	63.5133	36	DCM	0.8-5/2000	V9	Mediophyceae	0.0107522
19.0284	64.5126	38	DCM	0.8-5/2000	V9	Araphid_pennate	0.00288944
19.0284	64.5126	38	DCM	0.8-5/2000	V9	Raphid_pennate	1.15763
19.0284	64.5126	38	DCM	0.8-5/2000	V9	Coscinodiscophyceae	0.186679
19.0284	64.5126	38	DCM	0.8-5/2000	V9	Mediophyceae	0.021774
18.5839	66.4727	39	DCM	0.8-5/2000	V9	Araphid_pennate	0.00115872
18.5839	66.4727	39	DCM	0.8-5/2000	V9	Raphid_pennate	0.634281
18.5839	66.4727	39	DCM	0.8-5/2000	V9	Coscinodiscophyceae	0.0215521
18.5839	66.4727	39	DCM	0.8-5/2000	V9	Mediophyceae	0.0217839
14.5536	70.0128	41	DCM	0.8-5/2000	V9	Araphid_pennate	0.0022631
14.5536	70.0128	41	DCM	0.8-5/2000	V9	Raphid_pennate	0.484303
14.5536	70.0128	41	DCM	0.8-5/2000	V9	Coscinodiscophyceae	0.0233632
14.5536	70.0128	41	DCM	0.8-5/2000	V9	Mediophyceae	0.0238291
5.9998	73.9067	42	DCM	0.8-5/2000	V9	Araphid_pennate	0.0104464
5.9998	73.9067	42	DCM	0.8-5/2000	V9	Raphid_pennate	0.233633
5.9998	73.9067	42	DCM	0.8-5/2000	V9	Coscinodiscophyceae	0.00534696
5.9998	73.9067	42	DCM	0.8-5/2000	V9	Mediophyceae	0.00539647
-2.0465	72.1568	47	DCM	0.8-5/2000	V9	Araphid_pennate	0.0181297
-2.0465	72.1568	47	DCM	0.8-5/2000	V9	Raphid_pennate	0.114172
-2.0465	72.1568	47	DCM	0.8-5/2000	V9	Coscinodiscophyceae	0.034761
-2.0465	72.1568	47	DCM	0.8-5/2000	V9	Mediophyceae	0.0922965
-21.4612	56.7654	50	DCM	0.8-5/2000	V9	Araphid_pennate	0.00371432
-21.4612	56.7654	50	DCM	0.8-5/2000	V9	Raphid_pennate	0.128887
-21.4612	56.7654	50	DCM	0.8-5/2000	V9	Coscinodiscophyceae	0.127401
-21.4612	56.7654	50	DCM	0.8-5/2000	V9	Mediophyceae	0.116444
-21.4689	54.3066	51	DCM	0.8-5/2000	V9	Araphid_pennate	0.0130676
-21.4689	54.3066	51	DCM	0.8-5/2000	V9	Raphid_pennate	0.410662
-21.4689	54.3066	51	DCM	0.8-5/2000	V9	Coscinodiscophyceae	0.0128256
-21.4689	54.3066	51	DCM	0.8-5/2000	V9	Mediophyceae	0.0326691
-16.9534	53.9601	52	DCM	0.8-5/2000	V9	Araphid_pennate	0.0182509
-16.9534	53.9601	52	DCM	0.8-5/2000	V9	Raphid_pennate	0.543411
-16.9534	53.9601	52	DCM	0.8-5/2000	V9	Coscinodiscophyceae	0.0242749
-16.9534	53.9601	52	DCM	0.8-5/2000	V9	Mediophyceae	0.0199209
-17.2855	42.2866	58	DCM	0.8-5/2000	V9	Araphid_pennate	0.00341455
-17.2855	42.2866	58	DCM	0.8-5/2000	V9	Raphid_pennate	0.709543
-17.2855	42.2866	58	DCM	0.8-5/2000	V9	Coscinodiscophyceae	0.0145687
-17.2855	42.2866	58	DCM	0.8-5/2000	V9	Mediophyceae	0.0188938
-29.5333	37.9117	64	DCM	0.8-5/2000	V9	Araphid_pennate	0.0445769
-29.5333	37.9117	64	DCM	0.8-5/2000	V9	Raphid_pennate	0.822621
-29.5333	37.9117	64	DCM	0.8-5/2000	V9	Coscinodiscophyceae	0.195467
-29.5333	37.9117	64	DCM	0.8-5/2000	V9	Mediophyceae	0.15462
-35.2421	26.3048	65	DCM	0.8-5/2000	V9	Araphid_pennate	0.0652054
-35.2421	26.3048	65	DCM	0.8-5/2000	V9	Raphid_pennate	0.817285
-35.2421	26.3048	65	DCM	0.8-5/2000	V9	Coscinodiscophyceae	0.355451
-35.2421	26.3048	65	DCM	0.8-5/2000	V9	Mediophyceae	1.32636
-34.8901	18.0459	66	DCM	0.8-5/2000	V9	Araphid_pennate	0.00749766
-34.8901	18.0459	66	DCM	0.8-5/2000	V9	Raphid_pennate	0.47655
-34.8901	18.0459	66	DCM	0.8-5/2000	V9	Coscinodiscophyceae	0.0858706
-34.8901	18.0459	66	DCM	0.8-5/2000	V9	Mediophyceae	1.65506
-31.027	4.6802	68	DCM	0.8-5/2000	V9	Araphid_pennate	0.0100262
-31.027	4.6802	68	DCM	0.8-5/2000	V9	Raphid_pennate	0.170461
-31.027	4.6802	68	DCM	0.8-5/2000	V9	Coscinodiscophyceae	0.0385442
-31.027	4.6802	68	DCM	0.8-5/2000	V9	Mediophyceae	0.0789759
-8.7296	-17.9604	72	DCM	0.8-5/2000	V9	Araphid_pennate	0.0171275
-8.7296	-17.9604	72	DCM	0.8-5/2000	V9	Raphid_pennate	0.102578
-8.7296	-17.9604	72	DCM	0.8-5/2000	V9	Coscinodiscophyceae	0.0238022
-8.7296	-17.9604	72	DCM	0.8-5/2000	V9	Mediophyceae	0.0353723
-21.0292	-35.3498	76	DCM	0.8-5/2000	V9	Araphid_pennate	0.0212957
-21.0292	-35.3498	76	DCM	0.8-5/2000	V9	Raphid_pennate	0.260311
-21.0292	-35.3498	76	DCM	0.8-5/2000	V9	Coscinodiscophyceae	0.0336389
-21.0292	-35.3498	76	DCM	0.8-5/2000	V9	Mediophyceae	0.569144
-30.1484	-43.2705	78	DCM	0.8-5/2000	V9	Araphid_pennate	0.00583219
-30.1484	-43.2705	78	DCM	0.8-5/2000	V9	Raphid_pennate	0.12825
-30.1484	-43.2705	78	DCM	0.8-5/2000	V9	Coscinodiscophyceae	0.0280784
-30.1484	-43.2705	78	DCM	0.8-5/2000	V9	Mediophyceae	0.0292357
-40.6241	-51.9229	80	DCM	0.8-5/2000	V9	Araphid_pennate	0.375294
-40.6241	-51.9229	80	DCM	0.8-5/2000	V9	Raphid_pennate	3.90681
-40.6241	-51.9229	80	DCM	0.8-5/2000	V9	Coscinodiscophyceae	3.7951
-40.6241	-51.9229	80	DCM	0.8-5/2000	V9	Mediophyceae	4.31848
-44.5913	-52.1804	81	DCM	0.8-5/2000	V9	Araphid_pennate	0.0442797
-44.5913	-52.1804	81	DCM	0.8-5/2000	V9	Raphid_pennate	2.64089
-44.5913	-52.1804	81	DCM	0.8-5/2000	V9	Coscinodiscophyceae	0.0662303
-44.5913	-52.1804	81	DCM	0.8-5/2000	V9	Mediophyceae	0.232626
-47.2007	-57.9446	82	DCM	0.8-5/2000	V9	Araphid_pennate	0.0290394
-47.2007	-57.9446	82	DCM	0.8-5/2000	V9	Raphid_pennate	3.04699
-47.2007	-57.9446	82	DCM	0.8-5/2000	V9	Coscinodiscophyceae	0.415963
-47.2007	-57.9446	82	DCM	0.8-5/2000	V9	Mediophyceae	3.09813
-62.2231	-49.2139	85	DCM	0.8-5/2000	V9	Araphid_pennate	0.0753041
-62.2231	-49.2139	85	DCM	0.8-5/2000	V9	Raphid_pennate	4.08528
-62.2231	-49.2139	85	DCM	0.8-5/2000	V9	Coscinodiscophyceae	1.82418
-62.2231	-49.2139	85	DCM	0.8-5/2000	V9	Mediophyceae	1.28644
-64.3183	-53.1081	86	DCM	0.8-5/2000	V9	Araphid_pennate	0.0476042
-64.3183	-53.1081	86	DCM	0.8-5/2000	V9	Raphid_pennate	33.2087
-64.3183	-53.1081	86	DCM	0.8-5/2000	V9	Coscinodiscophyceae	0.182961
-64.3183	-53.1081	86	DCM	0.8-5/2000	V9	Mediophyceae	0.425149
-33.9116	-73.0537	93	DCM	0.8-5/2000	V9	Araphid_pennate	0.00819659
-33.9116	-73.0537	93	DCM	0.8-5/2000	V9	Raphid_pennate	0.633754
-33.9116	-73.0537	93	DCM	0.8-5/2000	V9	Coscinodiscophyceae	0.378613
-33.9116	-73.0537	93	DCM	0.8-5/2000	V9	Mediophyceae	0.346001
-29.668	-101.228	96	DCM	0.8-5/2000	V9	Araphid_pennate	0.00567528
-29.668	-101.228	96	DCM	0.8-5/2000	V9	Raphid_pennate	0.0345598
-29.668	-101.228	96	DCM	0.8-5/2000	V9	Coscinodiscophyceae	0.00808234
-29.668	-101.228	96	DCM	0.8-5/2000	V9	Mediophyceae	0.0240447
-28.1874	-107.638	97	DCM	0.8-5/2000	V9	Araphid_pennate	0.00742063
-28.1874	-107.638	97	DCM	0.8-5/2000	V9	Raphid_pennate	0.0305582
-28.1874	-107.638	97	DCM	0.8-5/2000	V9	Coscinodiscophyceae	0.0173769
-28.1874	-107.638	97	DCM	0.8-5/2000	V9	Mediophyceae	0.0160481
-25.826	-111.729	98	DCM	0.8-5/2000	V9	Araphid_pennate	0.00323869
-25.826	-111.729	98	DCM	0.8-5/2000	V9	Raphid_pennate	0.0345164
-25.826	-111.729	98	DCM	0.8-5/2000	V9	Coscinodiscophyceae	0.0112245
-25.826	-111.729	98	DCM	0.8-5/2000	V9	Mediophyceae	0.0746229
-12.9723	-96.0122	100	DCM	0.8-5/2000	V9	Araphid_pennate	0.0565658
-12.9723	-96.0122	100	DCM	0.8-5/2000	V9	Raphid_pennate	0.525406
-12.9723	-96.0122	100	DCM	0.8-5/2000	V9	Coscinodiscophyceae	0.00798107
-12.9723	-96.0122	100	DCM	0.8-5/2000	V9	Mediophyceae	0.245296
-5.2669	-85.2732	102	DCM	0.8-5/2000	V9	Araphid_pennate	0.0843314
-5.2669	-85.2732	102	DCM	0.8-5/2000	V9	Raphid_pennate	1.06555
-5.2669	-85.2732	102	DCM	0.8-5/2000	V9	Coscinodiscophyceae	0.0958603
-5.2669	-85.2732	102	DCM	0.8-5/2000	V9	Mediophyceae	0.405197
0.0307	-84.612	106	DCM	0.8-5/2000	V9	Araphid_pennate	0.0700632
0.0307	-84.612	106	DCM	0.8-5/2000	V9	Raphid_pennate	1.611
0.0307	-84.612	106	DCM	0.8-5/2000	V9	Coscinodiscophyceae	0.0566069
0.0307	-84.612	106	DCM	0.8-5/2000	V9	Mediophyceae	0.4796
2.0299	-84.5546	109	DCM	0.8-5/2000	V9	Araphid_pennate	0.0733303
2.0299	-84.5546	109	DCM	0.8-5/2000	V9	Raphid_pennate	0.430874
2.0299	-84.5546	109	DCM	0.8-5/2000	V9	Coscinodiscophyceae	0.0274882
2.0299	-84.5546	109	DCM	0.8-5/2000	V9	Mediophyceae	0.120406
-1.9002	-84.6265	110	DCM	0.8-5/2000	V9	Araphid_pennate	0.201514
-1.9002	-84.6265	110	DCM	0.8-5/2000	V9	Raphid_pennate	1.79045
-1.9002	-84.6265	110	DCM	0.8-5/2000	V9	Coscinodiscophyceae	0.0831263
-1.9002	-84.6265	110	DCM	0.8-5/2000	V9	Mediophyceae	0.266278
-16.9587	-100.675	111	DCM	0.8-5/2000	V9	Araphid_pennate	0.0148218
-16.9587	-100.675	111	DCM	0.8-5/2000	V9	Raphid_pennate	0.245835
-16.9587	-100.675	111	DCM	0.8-5/2000	V9	Coscinodiscophyceae	0.00359422
-16.9587	-100.675	111	DCM	0.8-5/2000	V9	Mediophyceae	0.120575
-23.2189	-129.5	112	DCM	0.8-5/2000	V9	Araphid_pennate	0.000249743
-23.2189	-129.5	112	DCM	0.8-5/2000	V9	Raphid_pennate	0.0213531
-23.2189	-129.5	112	DCM	0.8-5/2000	V9	Coscinodiscophyceae	0.00312179
-23.2189	-129.5	112	DCM	0.8-5/2000	V9	Mediophyceae	0.0648084
-9.0063	-139.139	122	DCM	0.8-5/2000	V9	Araphid_pennate	0.201674
-9.0063	-139.139	122	DCM	0.8-5/2000	V9	Raphid_pennate	0.424951
-9.0063	-139.139	122	DCM	0.8-5/2000	V9	Coscinodiscophyceae	0.0248397
-9.0063	-139.139	122	DCM	0.8-5/2000	V9	Mediophyceae	0.247124
-6.628	-152.461	127	DCM	0.8-5/2000	V9	Araphid_pennate	0.11636
-6.628	-152.461	127	DCM	0.8-5/2000	V9	Raphid_pennate	0.492995
-6.628	-152.461	127	DCM	0.8-5/2000	V9	Coscinodiscophyceae	0.0616212
-6.628	-152.461	127	DCM	0.8-5/2000	V9	Mediophyceae	0.140201
0.0222	-153.686	128	DCM	0.8-5/2000	V9	Araphid_pennate	0.100696
0.0222	-153.686	128	DCM	0.8-5/2000	V9	Raphid_pennate	1.12547
0.0222	-153.686	128	DCM	0.8-5/2000	V9	Coscinodiscophyceae	0.0259384
0.0222	-153.686	128	DCM	0.8-5/2000	V9	Mediophyceae	0.227517
6.6112	-153.054	129	DCM	0.8-5/2000	V9	Araphid_pennate	0.0448829
6.6112	-153.054	129	DCM	0.8-5/2000	V9	Raphid_pennate	0.387681
6.6112	-153.054	129	DCM	0.8-5/2000	V9	Coscinodiscophyceae	0.0175086
6.6112	-153.054	129	DCM	0.8-5/2000	V9	Mediophyceae	0.0585673
22.7901	-157.944	131	DCM	0.8-5/2000	V9	Araphid_pennate	0.00383792
22.7901	-157.944	131	DCM	0.8-5/2000	V9	Raphid_pennate	0.11361
22.7901	-157.944	131	DCM	0.8-5/2000	V9	Coscinodiscophyceae	0.00465121
22.7901	-157.944	131	DCM	0.8-5/2000	V9	Mediophyceae	0.0284521
31.5168	-159.046	132	DCM	0.8-5/2000	V9	Araphid_pennate	0.0082618
31.5168	-159.046	132	DCM	0.8-5/2000	V9	Raphid_pennate	0.11906
31.5168	-159.046	132	DCM	0.8-5/2000	V9	Coscinodiscophyceae	0.0119075
31.5168	-159.046	132	DCM	0.8-5/2000	V9	Mediophyceae	0.0646605
35.4002	-127.75	133	DCM	0.8-5/2000	V9	Araphid_pennate	0.00668534
35.4002	-127.75	133	DCM	0.8-5/2000	V9	Raphid_pennate	0.789529
35.4002	-127.75	133	DCM	0.8-5/2000	V9	Coscinodiscophyceae	0.0122749
35.4002	-127.75	133	DCM	0.8-5/2000	V9	Mediophyceae	0.0350901
32.931	-121.865	135	DCM	0.8-5/2000	V9	Araphid_pennate	0.0126612
32.931	-121.865	135	DCM	0.8-5/2000	V9	Raphid_pennate	0.852309
32.931	-121.865	135	DCM	0.8-5/2000	V9	Coscinodiscophyceae	0.110965
32.931	-121.865	135	DCM	0.8-5/2000	V9	Mediophyceae	0.0999108
14.2075	-116.647	137	DCM	0.8-5/2000	V9	Araphid_pennate	0.00591685
14.2075	-116.647	137	DCM	0.8-5/2000	V9	Raphid_pennate	0.0995766
14.2075	-116.647	137	DCM	0.8-5/2000	V9	Coscinodiscophyceae	0.0274932
14.2075	-116.647	137	DCM	0.8-5/2000	V9	Mediophyceae	0.0473723
6.3378	-102.954	138	DCM	0.8-5/2000	V9	Araphid_pennate	0.0148762
6.3378	-102.954	138	DCM	0.8-5/2000	V9	Raphid_pennate	0.155987
6.3378	-102.954	138	DCM	0.8-5/2000	V9	Coscinodiscophyceae	0.0041613
6.3378	-102.954	138	DCM	0.8-5/2000	V9	Mediophyceae	0.0478904
25.6168	-88.4532	142	DCM	0.8-5/2000	V9	Araphid_pennate	0.0144478
25.6168	-88.4532	142	DCM	0.8-5/2000	V9	Raphid_pennate	0.362006
25.6168	-88.4532	142	DCM	0.8-5/2000	V9	Coscinodiscophyceae	0.031087
25.6168	-88.4532	142	DCM	0.8-5/2000	V9	Mediophyceae	0.0292202
29.851	-79.7064	143	DCM	0.8-5/2000	V9	Araphid_pennate	0.0138267
29.851	-79.7064	143	DCM	0.8-5/2000	V9	Raphid_pennate	0.118242
29.851	-79.7064	143	DCM	0.8-5/2000	V9	Coscinodiscophyceae	0.00842627
29.851	-79.7064	143	DCM	0.8-5/2000	V9	Mediophyceae	0.0419254
35.8427	-37.1526	150	DCM	0.8-5/2000	V9	Araphid_pennate	0.0415262
35.8427	-37.1526	150	DCM	0.8-5/2000	V9	Raphid_pennate	0.257592
35.8427	-37.1526	150	DCM	0.8-5/2000	V9	Coscinodiscophyceae	0.0255009
35.8427	-37.1526	150	DCM	0.8-5/2000	V9	Mediophyceae	1.40268
36.1811	-28.9373	151	DCM	0.8-5/2000	V9	Araphid_pennate	0.015376
36.1811	-28.9373	151	DCM	0.8-5/2000	V9	Raphid_pennate	0.2104
36.1811	-28.9373	151	DCM	0.8-5/2000	V9	Coscinodiscophyceae	0.0834351
36.1811	-28.9373	151	DCM	0.8-5/2000	V9	Mediophyceae	0.385252
54.5451	-16.7943	155	DCM	0.8-5/2000	V9	Araphid_pennate	0.00384105
54.5451	-16.7943	155	DCM	0.8-5/2000	V9	Raphid_pennate	1.423
54.5451	-16.7943	155	DCM	0.8-5/2000	V9	Coscinodiscophyceae	0.04674
54.5451	-16.7943	155	DCM	0.8-5/2000	V9	Mediophyceae	0.213114
67.161	0.3964	158	DCM	0.8-5/2000	V9	Araphid_pennate	0
67.161	0.3964	158	DCM	0.8-5/2000	V9	Raphid_pennate	10.1677
67.161	0.3964	158	DCM	0.8-5/2000	V9	Coscinodiscophyceae	0.0199209
67.161	0.3964	158	DCM	0.8-5/2000	V9	Mediophyceae	0.128968
72.5432	44.102	168	DCM	0.8-5/2000	V9	Araphid_pennate	0.0196847
72.5432	44.102	168	DCM	0.8-5/2000	V9	Raphid_pennate	0.111371
72.5432	44.102	168	DCM	0.8-5/2000	V9	Coscinodiscophyceae	0.0324415
72.5432	44.102	168	DCM	0.8-5/2000	V9	Mediophyceae	2.35485
78.9354	79.0604	173	DCM	0.8-5/2000	V9	Araphid_pennate	0.55435
78.9354	79.0604	173	DCM	0.8-5/2000	V9	Raphid_pennate	2.17499
78.9354	79.0604	173	DCM	0.8-5/2000	V9	Coscinodiscophyceae	0.0684776
78.9354	79.0604	173	DCM	0.8-5/2000	V9	Mediophyceae	64.0451
74.8283	76.2096	180	DCM	0.8-5/2000	V9	Araphid_pennate	0.0348548
74.8283	76.2096	180	DCM	0.8-5/2000	V9	Raphid_pennate	0.491576
74.8283	76.2096	180	DCM	0.8-5/2000	V9	Coscinodiscophyceae	0.0245906
74.8283	76.2096	180	DCM	0.8-5/2000	V9	Mediophyceae	47.2745
78.3555	91.6084	188	DCM	0.8-5/2000	V9	Araphid_pennate	14.4423
78.3555	91.6084	188	DCM	0.8-5/2000	V9	Raphid_pennate	6.59567
78.3555	91.6084	188	DCM	0.8-5/2000	V9	Coscinodiscophyceae	0.0317661
78.3555	91.6084	188	DCM	0.8-5/2000	V9	Mediophyceae	25.4864
77.9668	116.656	189	DCM	0.8-5/2000	V9	Araphid_pennate	0.0213295
77.9668	116.656	189	DCM	0.8-5/2000	V9	Raphid_pennate	0.84272
77.9668	116.656	189	DCM	0.8-5/2000	V9	Coscinodiscophyceae	1.75407
77.9668	116.656	189	DCM	0.8-5/2000	V9	Mediophyceae	12.0475
73.3275	-168.814	194	DCM	0.8-5/2000	V9	Araphid_pennate	0.0172699
73.3275	-168.814	194	DCM	0.8-5/2000	V9	Raphid_pennate	0.482418
73.3275	-168.814	194	DCM	0.8-5/2000	V9	Coscinodiscophyceae	0.0365063
73.3275	-168.814	194	DCM	0.8-5/2000	V9	Mediophyceae	25.8219
74.3386	-85.6208	201	DCM	0.8-5/2000	V9	Araphid_pennate	0.00188437
74.3386	-85.6208	201	DCM	0.8-5/2000	V9	Raphid_pennate	6.77921
74.3386	-85.6208	201	DCM	0.8-5/2000	V9	Coscinodiscophyceae	0.0226743
74.3386	-85.6208	201	DCM	0.8-5/2000	V9	Mediophyceae	24.708
36.5533	-6.5669	4	SRF	0.8-5/2000	V9	Araphid_pennate	0.00290876
36.5533	-6.5669	4	SRF	0.8-5/2000	V9	Raphid_pennate	0.31696
36.5533	-6.5669	4	SRF	0.8-5/2000	V9	Coscinodiscophyceae	0.069904
36.5533	-6.5669	4	SRF	0.8-5/2000	V9	Mediophyceae	0.0904529
36.0088	-4.5184	5	SRF	0.8-5/2000	V9	Araphid_pennate	0.00463291
36.0088	-4.5184	5	SRF	0.8-5/2000	V9	Raphid_pennate	0.332944
36.0088	-4.5184	5	SRF	0.8-5/2000	V9	Coscinodiscophyceae	0.200968
36.0088	-4.5184	5	SRF	0.8-5/2000	V9	Mediophyceae	0.0430735
36.5229	-4.0023	6	SRF	0.8-5/2000	V9	Araphid_pennate	0.463484
36.5229	-4.0023	6	SRF	0.8-5/2000	V9	Raphid_pennate	8.43804
36.5229	-4.0023	6	SRF	0.8-5/2000	V9	Coscinodiscophyceae	20.3242
36.5229	-4.0023	6	SRF	0.8-5/2000	V9	Mediophyceae	12.9838
37.051	1.9378	7	SRF	0.8-5/2000	V9	Araphid_pennate	0.0281852
37.051	1.9378	7	SRF	0.8-5/2000	V9	Raphid_pennate	0.936636
37.051	1.9378	7	SRF	0.8-5/2000	V9	Coscinodiscophyceae	0.0925949
37.051	1.9378	7	SRF	0.8-5/2000	V9	Mediophyceae	0.240993
38.0026	3.9992	8	SRF	0.8-5/2000	V9	Araphid_pennate	0.0782618
38.0026	3.9992	8	SRF	0.8-5/2000	V9	Raphid_pennate	1.48519
38.0026	3.9992	8	SRF	0.8-5/2000	V9	Coscinodiscophyceae	0.57256
38.0026	3.9992	8	SRF	0.8-5/2000	V9	Mediophyceae	0.0593974
39.1633	5.916	9	SRF	0.8-5/2000	V9	Araphid_pennate	0.00888976
39.1633	5.916	9	SRF	0.8-5/2000	V9	Raphid_pennate	0.56243
39.1633	5.916	9	SRF	0.8-5/2000	V9	Coscinodiscophyceae	0.0019001
39.1633	5.916	9	SRF	0.8-5/2000	V9	Mediophyceae	0.00366448
40.6433	2.8751	10	SRF	0.8-5/2000	V9	Araphid_pennate	0.00625259
40.6433	2.8751	10	SRF	0.8-5/2000	V9	Raphid_pennate	0.604611
40.6433	2.8751	10	SRF	0.8-5/2000	V9	Coscinodiscophyceae	0.00421686
40.6433	2.8751	10	SRF	0.8-5/2000	V9	Mediophyceae	0.0181761
41.6686	2.7996	11	SRF	0.8-5/2000	V9	Araphid_pennate	0.026069
41.6686	2.7996	11	SRF	0.8-5/2000	V9	Raphid_pennate	0.140084
41.6686	2.7996	11	SRF	0.8-5/2000	V9	Coscinodiscophyceae	0.135274
41.6686	2.7996	11	SRF	0.8-5/2000	V9	Mediophyceae	0.309503
37.4956	15.4945	16	SRF	0.8-5/2000	V9	Araphid_pennate	0.0169801
37.4956	15.4945	16	SRF	0.8-5/2000	V9	Raphid_pennate	0.660026
37.4956	15.4945	16	SRF	0.8-5/2000	V9	Coscinodiscophyceae	0.122281
37.4956	15.4945	16	SRF	0.8-5/2000	V9	Mediophyceae	1.23442
35.759	14.2574	18	SRF	0.8-5/2000	V9	Araphid_pennate	0.0084983
35.759	14.2574	18	SRF	0.8-5/2000	V9	Raphid_pennate	0.277015
35.759	14.2574	18	SRF	0.8-5/2000	V9	Coscinodiscophyceae	0.0131947
35.759	14.2574	18	SRF	0.8-5/2000	V9	Mediophyceae	0.0298186
34.2116	13.7684	19	SRF	0.8-5/2000	V9	Araphid_pennate	0.00354989
34.2116	13.7684	19	SRF	0.8-5/2000	V9	Raphid_pennate	0.258026
34.2116	13.7684	19	SRF	0.8-5/2000	V9	Coscinodiscophyceae	0.0248492
34.2116	13.7684	19	SRF	0.8-5/2000	V9	Mediophyceae	0.00415844
34.453	14.9538	20	SRF	0.8-5/2000	V9	Araphid_pennate	0.00464443
34.453	14.9538	20	SRF	0.8-5/2000	V9	Raphid_pennate	0.148084
34.453	14.9538	20	SRF	0.8-5/2000	V9	Coscinodiscophyceae	0.00508443
34.453	14.9538	20	SRF	0.8-5/2000	V9	Mediophyceae	0.0276711
37.5057	17.2174	21	SRF	0.8-5/2000	V9	Araphid_pennate	0.0294647
37.5057	17.2174	21	SRF	0.8-5/2000	V9	Raphid_pennate	0.105105
37.5057	17.2174	21	SRF	0.8-5/2000	V9	Coscinodiscophyceae	0.00820907
37.5057	17.2174	21	SRF	0.8-5/2000	V9	Mediophyceae	0.0473488
39.8386	17.4155	22	SRF	0.8-5/2000	V9	Araphid_pennate	0.033097
39.8386	17.4155	22	SRF	0.8-5/2000	V9	Raphid_pennate	0.0799672
39.8386	17.4155	22	SRF	0.8-5/2000	V9	Coscinodiscophyceae	0.0630419
39.8386	17.4155	22	SRF	0.8-5/2000	V9	Mediophyceae	0.253127
42.2038	17.715	23	SRF	0.8-5/2000	V9	Araphid_pennate	0.0248319
42.2038	17.715	23	SRF	0.8-5/2000	V9	Raphid_pennate	0.0788086
42.2038	17.715	23	SRF	0.8-5/2000	V9	Coscinodiscophyceae	0.00339805
42.2038	17.715	23	SRF	0.8-5/2000	V9	Mediophyceae	0.137294
42.4552	17.9348	24	SRF	0.8-5/2000	V9	Araphid_pennate	0.0289417
42.4552	17.9348	24	SRF	0.8-5/2000	V9	Raphid_pennate	0.0817691
42.4552	17.9348	24	SRF	0.8-5/2000	V9	Coscinodiscophyceae	0.0878712
42.4552	17.9348	24	SRF	0.8-5/2000	V9	Mediophyceae	0.267014
39.3888	19.3905	25	SRF	0.8-5/2000	V9	Araphid_pennate	0.0181841
39.3888	19.3905	25	SRF	0.8-5/2000	V9	Raphid_pennate	0.0615401
39.3888	19.3905	25	SRF	0.8-5/2000	V9	Coscinodiscophyceae	0.00452618
39.3888	19.3905	25	SRF	0.8-5/2000	V9	Mediophyceae	0.060349
38.4761	20.1705	26	SRF	0.8-5/2000	V9	Araphid_pennate	0.0407912
38.4761	20.1705	26	SRF	0.8-5/2000	V9	Raphid_pennate	0.0790187
38.4761	20.1705	26	SRF	0.8-5/2000	V9	Coscinodiscophyceae	0.0860261
38.4761	20.1705	26	SRF	0.8-5/2000	V9	Mediophyceae	0.0438676
33.9179	32.898	30	SRF	0.8-5/2000	V9	Araphid_pennate	0.00289499
33.9179	32.898	30	SRF	0.8-5/2000	V9	Raphid_pennate	0.0325342
33.9179	32.898	30	SRF	0.8-5/2000	V9	Coscinodiscophyceae	0.0235735
33.9179	32.898	30	SRF	0.8-5/2000	V9	Mediophyceae	0.0272956
27.16	34.835	31	SRF	0.8-5/2000	V9	Araphid_pennate	0.0219091
27.16	34.835	31	SRF	0.8-5/2000	V9	Raphid_pennate	0.576421
27.16	34.835	31	SRF	0.8-5/2000	V9	Coscinodiscophyceae	0.0419848
27.16	34.835	31	SRF	0.8-5/2000	V9	Mediophyceae	1.23919
23.36	37.2183	32	SRF	0.8-5/2000	V9	Araphid_pennate	0.000983496
23.36	37.2183	32	SRF	0.8-5/2000	V9	Raphid_pennate	0.203428
23.36	37.2183	32	SRF	0.8-5/2000	V9	Coscinodiscophyceae	0.00476219
23.36	37.2183	32	SRF	0.8-5/2000	V9	Mediophyceae	0.00481396
21.9467	38.2517	33	SRF	0.8-5/2000	V9	Araphid_pennate	0.0213599
21.9467	38.2517	33	SRF	0.8-5/2000	V9	Raphid_pennate	0.609422
21.9467	38.2517	33	SRF	0.8-5/2000	V9	Coscinodiscophyceae	0.0377331
21.9467	38.2517	33	SRF	0.8-5/2000	V9	Mediophyceae	1.21693
18.4417	39.8567	34	SRF	0.8-5/2000	V9	Araphid_pennate	0.0356271
18.4417	39.8567	34	SRF	0.8-5/2000	V9	Raphid_pennate	0.971176
18.4417	39.8567	34	SRF	0.8-5/2000	V9	Coscinodiscophyceae	0.0487352
18.4417	39.8567	34	SRF	0.8-5/2000	V9	Mediophyceae	0.108562
20.8183	63.5047	36	SRF	0.8-5/2000	V9	Araphid_pennate	0.021381
20.8183	63.5047	36	SRF	0.8-5/2000	V9	Raphid_pennate	0.387029
20.8183	63.5047	36	SRF	0.8-5/2000	V9	Coscinodiscophyceae	0.359787
20.8183	63.5047	36	SRF	0.8-5/2000	V9	Mediophyceae	0.0380951
19.0393	64.4913	38	SRF	0.8-5/2000	V9	Araphid_pennate	9.33024e-05
19.0393	64.4913	38	SRF	0.8-5/2000	V9	Raphid_pennate	0.125398
19.0393	64.4913	38	SRF	0.8-5/2000	V9	Coscinodiscophyceae	0.0202466
19.0393	64.4913	38	SRF	0.8-5/2000	V9	Mediophyceae	0.0111963
18.5918	66.622	39	SRF	0.8-5/2000	V9	Araphid_pennate	0.00160143
18.5918	66.622	39	SRF	0.8-5/2000	V9	Raphid_pennate	0.576916
18.5918	66.622	39	SRF	0.8-5/2000	V9	Coscinodiscophyceae	0.0732655
18.5918	66.622	39	SRF	0.8-5/2000	V9	Mediophyceae	0.0640573
14.6059	69.9776	41	SRF	0.8-5/2000	V9	Araphid_pennate	0
14.6059	69.9776	41	SRF	0.8-5/2000	V9	Raphid_pennate	0.237743
14.6059	69.9776	41	SRF	0.8-5/2000	V9	Coscinodiscophyceae	8.3069e-05
14.6059	69.9776	41	SRF	0.8-5/2000	V9	Mediophyceae	0.00431959
6.0001	73.8955	42	SRF	0.8-5/2000	V9	Araphid_pennate	0.000220468
6.0001	73.8955	42	SRF	0.8-5/2000	V9	Raphid_pennate	0.211153
6.0001	73.8955	42	SRF	0.8-5/2000	V9	Coscinodiscophyceae	0.0022598
6.0001	73.8955	42	SRF	0.8-5/2000	V9	Mediophyceae	0.00600775
4.6599	73.4856	43	SRF	0.8-5/2000	V9	Araphid_pennate	0.0145974
4.6599	73.4856	43	SRF	0.8-5/2000	V9	Raphid_pennate	3.68228
4.6599	73.4856	43	SRF	0.8-5/2000	V9	Coscinodiscophyceae	0.0104699
4.6599	73.4856	43	SRF	0.8-5/2000	V9	Mediophyceae	0.717993
2.815	71.534	44	SRF	0.8-5/2000	V9	Araphid_pennate	0.00299454
2.815	71.534	44	SRF	0.8-5/2000	V9	Raphid_pennate	0.202856
2.815	71.534	44	SRF	0.8-5/2000	V9	Coscinodiscophyceae	0.00821083
2.815	71.534	44	SRF	0.8-5/2000	V9	Mediophyceae	0.0169047
0.0033	71.6428	45	SRF	0.8-5/2000	V9	Araphid_pennate	0.000125513
0.0033	71.6428	45	SRF	0.8-5/2000	V9	Raphid_pennate	0.239479
0.0033	71.6428	45	SRF	0.8-5/2000	V9	Coscinodiscophyceae	0.00213372
0.0033	71.6428	45	SRF	0.8-5/2000	V9	Mediophyceae	0.00840938
-0.6625	73.161	46	SRF	0.8-5/2000	V9	Araphid_pennate	0.0242075
-0.6625	73.161	46	SRF	0.8-5/2000	V9	Raphid_pennate	2.2301
-0.6625	73.161	46	SRF	0.8-5/2000	V9	Coscinodiscophyceae	0.0230548
-0.6625	73.161	46	SRF	0.8-5/2000	V9	Mediophyceae	0.714077
-2.0465	72.1568	47	SRF	0.8-5/2000	V9	Araphid_pennate	0.000124344
-2.0465	72.1568	47	SRF	0.8-5/2000	V9	Raphid_pennate	0.213499
-2.0465	72.1568	47	SRF	0.8-5/2000	V9	Coscinodiscophyceae	0.00410337
-2.0465	72.1568	47	SRF	0.8-5/2000	V9	Mediophyceae	0.015543
-9.3921	66.4228	48	SRF	0.8-5/2000	V9	Araphid_pennate	0.00817385
-9.3921	66.4228	48	SRF	0.8-5/2000	V9	Raphid_pennate	0.165722
-9.3921	66.4228	48	SRF	0.8-5/2000	V9	Coscinodiscophyceae	0.0522767
-9.3921	66.4228	48	SRF	0.8-5/2000	V9	Mediophyceae	0.0488634
-16.8084	59.5043	49	SRF	0.8-5/2000	V9	Araphid_pennate	0.357205
-16.8084	59.5043	49	SRF	0.8-5/2000	V9	Raphid_pennate	12.0621
-16.8084	59.5043	49	SRF	0.8-5/2000	V9	Coscinodiscophyceae	0.405046
-16.8084	59.5043	49	SRF	0.8-5/2000	V9	Mediophyceae	0.45329
-21.4966	56.9011	50	SRF	0.8-5/2000	V9	Araphid_pennate	0.00780412
-21.4966	56.9011	50	SRF	0.8-5/2000	V9	Raphid_pennate	0.130222
-21.4966	56.9011	50	SRF	0.8-5/2000	V9	Coscinodiscophyceae	0.0062739
-21.4966	56.9011	50	SRF	0.8-5/2000	V9	Mediophyceae	0.212394
-21.5043	54.3563	51	SRF	0.8-5/2000	V9	Araphid_pennate	0.0161509
-21.5043	54.3563	51	SRF	0.8-5/2000	V9	Raphid_pennate	0.199313
-21.5043	54.3563	51	SRF	0.8-5/2000	V9	Coscinodiscophyceae	0.015086
-21.5043	54.3563	51	SRF	0.8-5/2000	V9	Mediophyceae	0.0383363
-16.957	53.9801	52	SRF	0.8-5/2000	V9	Araphid_pennate	0.00732494
-16.957	53.9801	52	SRF	0.8-5/2000	V9	Raphid_pennate	0.446974
-16.957	53.9801	52	SRF	0.8-5/2000	V9	Coscinodiscophyceae	0.000228904
-16.957	53.9801	52	SRF	0.8-5/2000	V9	Mediophyceae	0.00618042
-13.0833	46.971	53	SRF	0.8-5/2000	V9	Araphid_pennate	0.00492344
-13.0833	46.971	53	SRF	0.8-5/2000	V9	Raphid_pennate	2.34294
-13.0833	46.971	53	SRF	0.8-5/2000	V9	Coscinodiscophyceae	0.130061
-13.0833	46.971	53	SRF	0.8-5/2000	V9	Mediophyceae	0.198784
-12.807	45.2247	54	SRF	0.8-5/2000	V9	Araphid_pennate	0.011151
-12.807	45.2247	54	SRF	0.8-5/2000	V9	Raphid_pennate	2.37899
-12.807	45.2247	54	SRF	0.8-5/2000	V9	Coscinodiscophyceae	0.378784
-12.807	45.2247	54	SRF	0.8-5/2000	V9	Mediophyceae	0.401086
-17.0248	42.7401	57	SRF	0.8-5/2000	V9	Araphid_pennate	0.0413711
-17.0248	42.7401	57	SRF	0.8-5/2000	V9	Raphid_pennate	2.15105
-17.0248	42.7401	57	SRF	0.8-5/2000	V9	Coscinodiscophyceae	0.204825
-17.0248	42.7401	57	SRF	0.8-5/2000	V9	Mediophyceae	0.342898
-17.5869	42.1893	58	SRF	0.8-5/2000	V9	Araphid_pennate	0.00681274
-17.5869	42.1893	58	SRF	0.8-5/2000	V9	Raphid_pennate	0.567587
-17.5869	42.1893	58	SRF	0.8-5/2000	V9	Coscinodiscophyceae	0.0830303
-17.5869	42.1893	58	SRF	0.8-5/2000	V9	Mediophyceae	0.0410894
-22.3368	40.3412	62	SRF	0.8-5/2000	V9	Araphid_pennate	0.0338373
-22.3368	40.3412	62	SRF	0.8-5/2000	V9	Raphid_pennate	1.66308
-22.3368	40.3412	62	SRF	0.8-5/2000	V9	Coscinodiscophyceae	0.131788
-22.3368	40.3412	62	SRF	0.8-5/2000	V9	Mediophyceae	0.0715333
-29.5019	37.9889	64	SRF	0.8-5/2000	V9	Araphid_pennate	0.0521479
-29.5019	37.9889	64	SRF	0.8-5/2000	V9	Raphid_pennate	0.713977
-29.5019	37.9889	64	SRF	0.8-5/2000	V9	Coscinodiscophyceae	0.318008
-29.5019	37.9889	64	SRF	0.8-5/2000	V9	Mediophyceae	0.148606
-35.1728	26.2868	65	SRF	0.8-5/2000	V9	Araphid_pennate	0.0446047
-35.1728	26.2868	65	SRF	0.8-5/2000	V9	Raphid_pennate	0.731548
-35.1728	26.2868	65	SRF	0.8-5/2000	V9	Coscinodiscophyceae	0.325754
-35.1728	26.2868	65	SRF	0.8-5/2000	V9	Mediophyceae	0.885722
-34.9449	17.9189	66	SRF	0.8-5/2000	V9	Araphid_pennate	0.00357442
-34.9449	17.9189	66	SRF	0.8-5/2000	V9	Raphid_pennate	0.437795
-34.9449	17.9189	66	SRF	0.8-5/2000	V9	Coscinodiscophyceae	0.0165138
-34.9449	17.9189	66	SRF	0.8-5/2000	V9	Mediophyceae	2.08925
-32.2401	17.7103	67	SRF	0.8-5/2000	V9	Araphid_pennate	0.0326821
-32.2401	17.7103	67	SRF	0.8-5/2000	V9	Raphid_pennate	2.82856
-32.2401	17.7103	67	SRF	0.8-5/2000	V9	Coscinodiscophyceae	3.54466
-32.2401	17.7103	67	SRF	0.8-5/2000	V9	Mediophyceae	8.09226
-31.0266	4.665	68	SRF	0.8-5/2000	V9	Araphid_pennate	0.00253535
-31.0266	4.665	68	SRF	0.8-5/2000	V9	Raphid_pennate	0.0668351
-31.0266	4.665	68	SRF	0.8-5/2000	V9	Coscinodiscophyceae	0.0402597
-31.0266	4.665	68	SRF	0.8-5/2000	V9	Mediophyceae	0.0479054
-20.4091	-3.1759	70	SRF	0.8-5/2000	V9	Araphid_pennate	0.0674255
-20.4091	-3.1759	70	SRF	0.8-5/2000	V9	Raphid_pennate	0.55526
-20.4091	-3.1759	70	SRF	0.8-5/2000	V9	Coscinodiscophyceae	0.0270529
-20.4091	-3.1759	70	SRF	0.8-5/2000	V9	Mediophyceae	0.124841
-9.3	-9.5587	71	SRF	0.8-5/2000	V9	Araphid_pennate	0.0123851
-9.3	-9.5587	71	SRF	0.8-5/2000	V9	Raphid_pennate	0.226995
-9.3	-9.5587	71	SRF	0.8-5/2000	V9	Coscinodiscophyceae	0.0141055
-9.3	-9.5587	71	SRF	0.8-5/2000	V9	Mediophyceae	0.083032
-8.7789	-17.9099	72	SRF	0.8-5/2000	V9	Araphid_pennate	0.000264007
-8.7789	-17.9099	72	SRF	0.8-5/2000	V9	Raphid_pennate	0.118083
-8.7789	-17.9099	72	SRF	0.8-5/2000	V9	Coscinodiscophyceae	0.00668493
-8.7789	-17.9099	72	SRF	0.8-5/2000	V9	Mediophyceae	0.0381803
-20.9354	-35.1803	76	SRF	0.8-5/2000	V9	Araphid_pennate	0.00410668
-20.9354	-35.1803	76	SRF	0.8-5/2000	V9	Raphid_pennate	0.103307
-20.9354	-35.1803	76	SRF	0.8-5/2000	V9	Coscinodiscophyceae	0.0102582
-20.9354	-35.1803	76	SRF	0.8-5/2000	V9	Mediophyceae	0.0743255
-30.1367	-43.2899	78	SRF	0.8-5/2000	V9	Araphid_pennate	0.00138825
-30.1367	-43.2899	78	SRF	0.8-5/2000	V9	Raphid_pennate	0.117506
-30.1367	-43.2899	78	SRF	0.8-5/2000	V9	Coscinodiscophyceae	0.0069696
-30.1367	-43.2899	78	SRF	0.8-5/2000	V9	Mediophyceae	0.0320942
-40.6511	-52.182	80	SRF	0.8-5/2000	V9	Araphid_pennate	0.480363
-40.6511	-52.182	80	SRF	0.8-5/2000	V9	Raphid_pennate	3.55583
-40.6511	-52.182	80	SRF	0.8-5/2000	V9	Coscinodiscophyceae	5.69713
-40.6511	-52.182	80	SRF	0.8-5/2000	V9	Mediophyceae	1.89853
-44.5342	-52.455	81	SRF	0.8-5/2000	V9	Araphid_pennate	0.0295214
-44.5342	-52.455	81	SRF	0.8-5/2000	V9	Raphid_pennate	3.14293
-44.5342	-52.455	81	SRF	0.8-5/2000	V9	Coscinodiscophyceae	0.0778042
-44.5342	-52.455	81	SRF	0.8-5/2000	V9	Mediophyceae	0.0849776
-47.1863	-58.2902	82	SRF	0.8-5/2000	V9	Araphid_pennate	0.0103163
-47.1863	-58.2902	82	SRF	0.8-5/2000	V9	Raphid_pennate	1.80353
-47.1863	-58.2902	82	SRF	0.8-5/2000	V9	Coscinodiscophyceae	0.328121
-47.1863	-58.2902	82	SRF	0.8-5/2000	V9	Mediophyceae	9.90779
-54.3739	-65.1342	83	SRF	0.8-5/2000	V9	Araphid_pennate	0.045703
-54.3739	-65.1342	83	SRF	0.8-5/2000	V9	Raphid_pennate	0.905278
-54.3739	-65.1342	83	SRF	0.8-5/2000	V9	Coscinodiscophyceae	1.84495
-54.3739	-65.1342	83	SRF	0.8-5/2000	V9	Mediophyceae	8.4821
-60.2287	-60.6476	84	SRF	0.8-5/2000	V9	Araphid_pennate	0.3083
-60.2287	-60.6476	84	SRF	0.8-5/2000	V9	Raphid_pennate	8.6743
-60.2287	-60.6476	84	SRF	0.8-5/2000	V9	Coscinodiscophyceae	0.504303
-60.2287	-60.6476	84	SRF	0.8-5/2000	V9	Mediophyceae	15.1472
-62.0385	-49.529	85	SRF	0.8-5/2000	V9	Araphid_pennate	0.109995
-62.0385	-49.529	85	SRF	0.8-5/2000	V9	Raphid_pennate	11.2989
-62.0385	-49.529	85	SRF	0.8-5/2000	V9	Coscinodiscophyceae	0.508154
-62.0385	-49.529	85	SRF	0.8-5/2000	V9	Mediophyceae	2.565
-64.3595	-53.0063	86	SRF	0.8-5/2000	V9	Araphid_pennate	0.344842
-64.3595	-53.0063	86	SRF	0.8-5/2000	V9	Raphid_pennate	40.9801
-64.3595	-53.0063	86	SRF	0.8-5/2000	V9	Coscinodiscophyceae	0.112086
-64.3595	-53.0063	86	SRF	0.8-5/2000	V9	Mediophyceae	2.30783
-63.8768	-56.0916	87	SRF	0.8-5/2000	V9	Araphid_pennate	0.0505707
-63.8768	-56.0916	87	SRF	0.8-5/2000	V9	Raphid_pennate	0.997997
-63.8768	-56.0916	87	SRF	0.8-5/2000	V9	Coscinodiscophyceae	0.342265
-63.8768	-56.0916	87	SRF	0.8-5/2000	V9	Mediophyceae	29.9125
-63.4015	-56.7938	88	SRF	0.8-5/2000	V9	Araphid_pennate	0.0527544
-63.4015	-56.7938	88	SRF	0.8-5/2000	V9	Raphid_pennate	1.4172
-63.4015	-56.7938	88	SRF	0.8-5/2000	V9	Coscinodiscophyceae	0.329941
-63.4015	-56.7938	88	SRF	0.8-5/2000	V9	Mediophyceae	25.2373
-57.7338	-67.1084	89	SRF	0.8-5/2000	V9	Araphid_pennate	0.00182692
-57.7338	-67.1084	89	SRF	0.8-5/2000	V9	Raphid_pennate	1.63445
-57.7338	-67.1084	89	SRF	0.8-5/2000	V9	Coscinodiscophyceae	0.205564
-57.7338	-67.1084	89	SRF	0.8-5/2000	V9	Mediophyceae	0.366845
-39.6466	-76.9634	90	SRF	0.8-5/2000	V9	Araphid_pennate	0.00318847
-39.6466	-76.9634	90	SRF	0.8-5/2000	V9	Raphid_pennate	0.203048
-39.6466	-76.9634	90	SRF	0.8-5/2000	V9	Coscinodiscophyceae	0.0492764
-39.6466	-76.9634	90	SRF	0.8-5/2000	V9	Mediophyceae	0.0311601
-34.161	-73.0995	91	SRF	0.8-5/2000	V9	Araphid_pennate	0.034946
-34.161	-73.0995	91	SRF	0.8-5/2000	V9	Raphid_pennate	0.305949
-34.161	-73.0995	91	SRF	0.8-5/2000	V9	Coscinodiscophyceae	0.105009
-34.161	-73.0995	91	SRF	0.8-5/2000	V9	Mediophyceae	0.196314
-33.6895	-71.998	92	SRF	0.8-5/2000	V9	Araphid_pennate	0.100191
-33.6895	-71.998	92	SRF	0.8-5/2000	V9	Raphid_pennate	1.07698
-33.6895	-71.998	92	SRF	0.8-5/2000	V9	Coscinodiscophyceae	3.04205
-33.6895	-71.998	92	SRF	0.8-5/2000	V9	Mediophyceae	4.50231
-34.0614	-73.1066	93	SRF	0.8-5/2000	V9	Araphid_pennate	0.0294498
-34.0614	-73.1066	93	SRF	0.8-5/2000	V9	Raphid_pennate	0.287997
-34.0614	-73.1066	93	SRF	0.8-5/2000	V9	Coscinodiscophyceae	0.969135
-34.0614	-73.1066	93	SRF	0.8-5/2000	V9	Mediophyceae	1.04867
-32.7971	-87.0693	94	SRF	0.8-5/2000	V9	Araphid_pennate	0.0152642
-32.7971	-87.0693	94	SRF	0.8-5/2000	V9	Raphid_pennate	0.365292
-32.7971	-87.0693	94	SRF	0.8-5/2000	V9	Coscinodiscophyceae	0.00209883
-32.7971	-87.0693	94	SRF	0.8-5/2000	V9	Mediophyceae	0.00543788
-31.4424	-93.9597	95	SRF	0.8-5/2000	V9	Araphid_pennate	0.000396367
-31.4424	-93.9597	95	SRF	0.8-5/2000	V9	Raphid_pennate	2.24357
-31.4424	-93.9597	95	SRF	0.8-5/2000	V9	Coscinodiscophyceae	0.000792733
-31.4424	-93.9597	95	SRF	0.8-5/2000	V9	Mediophyceae	0.00462428
-29.7238	-101.16	96	SRF	0.8-5/2000	V9	Araphid_pennate	0.00129053
-29.7238	-101.16	96	SRF	0.8-5/2000	V9	Raphid_pennate	0.0596869
-29.7238	-101.16	96	SRF	0.8-5/2000	V9	Coscinodiscophyceae	0.00322632
-29.7238	-101.16	96	SRF	0.8-5/2000	V9	Mediophyceae	0.0725921
-28.1698	-107.383	97	SRF	0.8-5/2000	V9	Araphid_pennate	0.000748151
-28.1698	-107.383	97	SRF	0.8-5/2000	V9	Raphid_pennate	0.127503
-28.1698	-107.383	97	SRF	0.8-5/2000	V9	Coscinodiscophyceae	0.00322445
-28.1698	-107.383	97	SRF	0.8-5/2000	V9	Mediophyceae	0.0313697
-25.8051	-111.72	98	SRF	0.8-5/2000	V9	Araphid_pennate	0.002613
-25.8051	-111.72	98	SRF	0.8-5/2000	V9	Raphid_pennate	0.0771403
-25.8051	-111.72	98	SRF	0.8-5/2000	V9	Coscinodiscophyceae	0.0708919
-25.8051	-111.72	98	SRF	0.8-5/2000	V9	Mediophyceae	0.0480565
-21.146	-104.787	99	SRF	0.8-5/2000	V9	Araphid_pennate	0.00178866
-21.146	-104.787	99	SRF	0.8-5/2000	V9	Raphid_pennate	0.0750268
-21.146	-104.787	99	SRF	0.8-5/2000	V9	Coscinodiscophyceae	0.00409156
-21.146	-104.787	99	SRF	0.8-5/2000	V9	Mediophyceae	0.0445548
-13.0023	-95.9759	100	SRF	0.8-5/2000	V9	Araphid_pennate	0.264691
-13.0023	-95.9759	100	SRF	0.8-5/2000	V9	Raphid_pennate	1.45678
-13.0023	-95.9759	100	SRF	0.8-5/2000	V9	Coscinodiscophyceae	0.00228199
-13.0023	-95.9759	100	SRF	0.8-5/2000	V9	Mediophyceae	0.169411
-5.2529	-85.1545	102	SRF	0.8-5/2000	V9	Araphid_pennate	0.0432654
-5.2529	-85.1545	102	SRF	0.8-5/2000	V9	Raphid_pennate	0.47686
-5.2529	-85.1545	102	SRF	0.8-5/2000	V9	Coscinodiscophyceae	0.0488183
-5.2529	-85.1545	102	SRF	0.8-5/2000	V9	Mediophyceae	0.231513
-0.0283	-84.5862	106	SRF	0.8-5/2000	V9	Araphid_pennate	0.130522
-0.0283	-84.5862	106	SRF	0.8-5/2000	V9	Raphid_pennate	1.43386
-0.0283	-84.5862	106	SRF	0.8-5/2000	V9	Coscinodiscophyceae	0.0561241
-0.0283	-84.5862	106	SRF	0.8-5/2000	V9	Mediophyceae	0.16333
1.9928	-84.5766	109	SRF	0.8-5/2000	V9	Araphid_pennate	0.046613
1.9928	-84.5766	109	SRF	0.8-5/2000	V9	Raphid_pennate	0.568152
1.9928	-84.5766	109	SRF	0.8-5/2000	V9	Coscinodiscophyceae	0.00849532
1.9928	-84.5766	109	SRF	0.8-5/2000	V9	Mediophyceae	0.0156082
-2.0133	-84.589	110	SRF	0.8-5/2000	V9	Araphid_pennate	0.386917
-2.0133	-84.589	110	SRF	0.8-5/2000	V9	Raphid_pennate	5.00578
-2.0133	-84.589	110	SRF	0.8-5/2000	V9	Coscinodiscophyceae	0.140364
-2.0133	-84.589	110	SRF	0.8-5/2000	V9	Mediophyceae	0.870399
-16.9601	-100.633	111	SRF	0.8-5/2000	V9	Araphid_pennate	0.0463059
-16.9601	-100.633	111	SRF	0.8-5/2000	V9	Raphid_pennate	0.696095
-16.9601	-100.633	111	SRF	0.8-5/2000	V9	Coscinodiscophyceae	0.038604
-16.9601	-100.633	111	SRF	0.8-5/2000	V9	Mediophyceae	0.154166
-23.2811	-129.395	112	SRF	0.8-5/2000	V9	Araphid_pennate	0.000951888
-23.2811	-129.395	112	SRF	0.8-5/2000	V9	Raphid_pennate	0.0836301
-23.2811	-129.395	112	SRF	0.8-5/2000	V9	Coscinodiscophyceae	0.00190378
-23.2811	-129.395	112	SRF	0.8-5/2000	V9	Mediophyceae	0.00435149
-23.1108	-134.933	113	SRF	0.8-5/2000	V9	Araphid_pennate	0.0225586
-23.1108	-134.933	113	SRF	0.8-5/2000	V9	Raphid_pennate	0.979625
-23.1108	-134.933	113	SRF	0.8-5/2000	V9	Coscinodiscophyceae	0.0142164
-23.1108	-134.933	113	SRF	0.8-5/2000	V9	Mediophyceae	0.87715
-23.1595	-134.924	114	SRF	0.8-5/2000	V9	Araphid_pennate	0.0210803
-23.1595	-134.924	114	SRF	0.8-5/2000	V9	Raphid_pennate	1.60338
-23.1595	-134.924	114	SRF	0.8-5/2000	V9	Coscinodiscophyceae	0.0398379
-23.1595	-134.924	114	SRF	0.8-5/2000	V9	Mediophyceae	0.926132
-23.2317	-134.961	115	SRF	0.8-5/2000	V9	Araphid_pennate	0.118424
-23.2317	-134.961	115	SRF	0.8-5/2000	V9	Raphid_pennate	3.38238
-23.2317	-134.961	115	SRF	0.8-5/2000	V9	Coscinodiscophyceae	0.117917
-23.2317	-134.961	115	SRF	0.8-5/2000	V9	Mediophyceae	2.88323
-23.2329	-134.961	116	SRF	0.8-5/2000	V9	Araphid_pennate	0.0705063
-23.2329	-134.961	116	SRF	0.8-5/2000	V9	Raphid_pennate	3.52816
-23.2329	-134.961	116	SRF	0.8-5/2000	V9	Coscinodiscophyceae	0.167724
-23.2329	-134.961	116	SRF	0.8-5/2000	V9	Mediophyceae	3.09089
-23.1571	-135.018	117	SRF	0.8-5/2000	V9	Araphid_pennate	0.013677
-23.1571	-135.018	117	SRF	0.8-5/2000	V9	Raphid_pennate	1.16588
-23.1571	-135.018	117	SRF	0.8-5/2000	V9	Coscinodiscophyceae	0.00819028
-23.1571	-135.018	117	SRF	0.8-5/2000	V9	Mediophyceae	2.92377
-23.1571	-135.018	118	SRF	0.8-5/2000	V9	Araphid_pennate	0.028407
-23.1571	-135.018	118	SRF	0.8-5/2000	V9	Raphid_pennate	1.76614
-23.1571	-135.018	118	SRF	0.8-5/2000	V9	Coscinodiscophyceae	0.0162087
-23.1571	-135.018	118	SRF	0.8-5/2000	V9	Mediophyceae	4.52079
-23.0244	-134.923	119	SRF	0.8-5/2000	V9	Araphid_pennate	0.1328
-23.0244	-134.923	119	SRF	0.8-5/2000	V9	Raphid_pennate	2.50121
-23.0244	-134.923	119	SRF	0.8-5/2000	V9	Coscinodiscophyceae	0.00467484
-23.0244	-134.923	119	SRF	0.8-5/2000	V9	Mediophyceae	6.55776
-23.0242	-134.923	120	SRF	0.8-5/2000	V9	Araphid_pennate	0.0994263
-23.0242	-134.923	120	SRF	0.8-5/2000	V9	Raphid_pennate	1.93695
-23.0242	-134.923	120	SRF	0.8-5/2000	V9	Coscinodiscophyceae	0.00710188
-23.0242	-134.923	120	SRF	0.8-5/2000	V9	Mediophyceae	6.48576
-23.073	-135.018	121	SRF	0.8-5/2000	V9	Araphid_pennate	0.0143488
-23.073	-135.018	121	SRF	0.8-5/2000	V9	Raphid_pennate	0.113316
-23.073	-135.018	121	SRF	0.8-5/2000	V9	Coscinodiscophyceae	0.00668299
-23.073	-135.018	121	SRF	0.8-5/2000	V9	Mediophyceae	0.0160195
-8.9971	-139.196	122	SRF	0.8-5/2000	V9	Araphid_pennate	0.356291
-8.9971	-139.196	122	SRF	0.8-5/2000	V9	Raphid_pennate	1.56552
-8.9971	-139.196	122	SRF	0.8-5/2000	V9	Coscinodiscophyceae	0.0385176
-8.9971	-139.196	122	SRF	0.8-5/2000	V9	Mediophyceae	0.365625
-8.9068	-140.283	123	SRF	0.8-5/2000	V9	Araphid_pennate	0.141785
-8.9068	-140.283	123	SRF	0.8-5/2000	V9	Raphid_pennate	3.19088
-8.9068	-140.283	123	SRF	0.8-5/2000	V9	Coscinodiscophyceae	0.0434674
-8.9068	-140.283	123	SRF	0.8-5/2000	V9	Mediophyceae	4.38635
-9.1504	-140.522	124	SRF	0.8-5/2000	V9	Araphid_pennate	0.158546
-9.1504	-140.522	124	SRF	0.8-5/2000	V9	Raphid_pennate	1.54764
-9.1504	-140.522	124	SRF	0.8-5/2000	V9	Coscinodiscophyceae	0.198457
-9.1504	-140.522	124	SRF	0.8-5/2000	V9	Mediophyceae	1.07765
-8.9111	-142.557	125	SRF	0.8-5/2000	V9	Araphid_pennate	0.0331032
-8.9111	-142.557	125	SRF	0.8-5/2000	V9	Raphid_pennate	0.345269
-8.9111	-142.557	125	SRF	0.8-5/2000	V9	Coscinodiscophyceae	0.0330322
-8.9111	-142.557	125	SRF	0.8-5/2000	V9	Mediophyceae	0.111388
-11.9873	-151.05	126	SRF	0.8-5/2000	V9	Araphid_pennate	0.208273
-11.9873	-151.05	126	SRF	0.8-5/2000	V9	Raphid_pennate	1.04356
-11.9873	-151.05	126	SRF	0.8-5/2000	V9	Coscinodiscophyceae	0.0259559
-11.9873	-151.05	126	SRF	0.8-5/2000	V9	Mediophyceae	0.162612
-6.6499	-152.424	127	SRF	0.8-5/2000	V9	Araphid_pennate	0.0796234
-6.6499	-152.424	127	SRF	0.8-5/2000	V9	Raphid_pennate	0.801215
-6.6499	-152.424	127	SRF	0.8-5/2000	V9	Coscinodiscophyceae	0.0894566
-6.6499	-152.424	127	SRF	0.8-5/2000	V9	Mediophyceae	0.182664
0.0003	-153.676	128	SRF	0.8-5/2000	V9	Araphid_pennate	0.121469
0.0003	-153.676	128	SRF	0.8-5/2000	V9	Raphid_pennate	1.61235
0.0003	-153.676	128	SRF	0.8-5/2000	V9	Coscinodiscophyceae	0.0160255
0.0003	-153.676	128	SRF	0.8-5/2000	V9	Mediophyceae	0.164753
6.671	-153.066	129	SRF	0.8-5/2000	V9	Araphid_pennate	0.0656413
6.671	-153.066	129	SRF	0.8-5/2000	V9	Raphid_pennate	0.584022
6.671	-153.066	129	SRF	0.8-5/2000	V9	Coscinodiscophyceae	0.0218167
6.671	-153.066	129	SRF	0.8-5/2000	V9	Mediophyceae	0.0793967
11.2723	-152.371	130	SRF	0.8-5/2000	V9	Araphid_pennate	0.0201642
11.2723	-152.371	130	SRF	0.8-5/2000	V9	Raphid_pennate	0.269129
11.2723	-152.371	130	SRF	0.8-5/2000	V9	Coscinodiscophyceae	0.00201143
11.2723	-152.371	130	SRF	0.8-5/2000	V9	Mediophyceae	0.0644852
22.7598	-157.957	131	SRF	0.8-5/2000	V9	Araphid_pennate	0.00146792
22.7598	-157.957	131	SRF	0.8-5/2000	V9	Raphid_pennate	0.155561
22.7598	-157.957	131	SRF	0.8-5/2000	V9	Coscinodiscophyceae	0.003477
22.7598	-157.957	131	SRF	0.8-5/2000	V9	Mediophyceae	0.0458915
31.5213	-158.996	132	SRF	0.8-5/2000	V9	Araphid_pennate	0.000517071
31.5213	-158.996	132	SRF	0.8-5/2000	V9	Raphid_pennate	0.260002
31.5213	-158.996	132	SRF	0.8-5/2000	V9	Coscinodiscophyceae	0.00737535
31.5213	-158.996	132	SRF	0.8-5/2000	V9	Mediophyceae	0.0462442
35.3671	-127.742	133	SRF	0.8-5/2000	V9	Araphid_pennate	0.00964314
35.3671	-127.742	133	SRF	0.8-5/2000	V9	Raphid_pennate	0.0374276
35.3671	-127.742	133	SRF	0.8-5/2000	V9	Coscinodiscophyceae	0.00696858
35.3671	-127.742	133	SRF	0.8-5/2000	V9	Mediophyceae	0.0102735
32.7526	-122.001	134	SRF	0.8-5/2000	V9	Araphid_pennate	0.0222189
32.7526	-122.001	134	SRF	0.8-5/2000	V9	Raphid_pennate	0.367082
32.7526	-122.001	134	SRF	0.8-5/2000	V9	Coscinodiscophyceae	0.278638
32.7526	-122.001	134	SRF	0.8-5/2000	V9	Mediophyceae	0.262584
32.9986	-121.77	135	SRF	0.8-5/2000	V9	Araphid_pennate	0.0213253
32.9986	-121.77	135	SRF	0.8-5/2000	V9	Raphid_pennate	0.292297
32.9986	-121.77	135	SRF	0.8-5/2000	V9	Coscinodiscophyceae	0.148653
32.9986	-121.77	135	SRF	0.8-5/2000	V9	Mediophyceae	0.131678
17.0854	-118.891	136	SRF	0.8-5/2000	V9	Araphid_pennate	0.054635
17.0854	-118.891	136	SRF	0.8-5/2000	V9	Raphid_pennate	0.241909
17.0854	-118.891	136	SRF	0.8-5/2000	V9	Coscinodiscophyceae	0.00923895
17.0854	-118.891	136	SRF	0.8-5/2000	V9	Mediophyceae	0.0796966
14.2035	-116.626	137	SRF	0.8-5/2000	V9	Araphid_pennate	0.105703
14.2035	-116.626	137	SRF	0.8-5/2000	V9	Raphid_pennate	0.75437
14.2035	-116.626	137	SRF	0.8-5/2000	V9	Coscinodiscophyceae	0.0142782
14.2035	-116.626	137	SRF	0.8-5/2000	V9	Mediophyceae	0.0842941
6.3332	-102.943	138	SRF	0.8-5/2000	V9	Araphid_pennate	0.0111795
6.3332	-102.943	138	SRF	0.8-5/2000	V9	Raphid_pennate	0.217095
6.3332	-102.943	138	SRF	0.8-5/2000	V9	Coscinodiscophyceae	0.00550453
6.3332	-102.943	138	SRF	0.8-5/2000	V9	Mediophyceae	0.0230673
6.4998	-94.9527	139	SRF	0.8-5/2000	V9	Araphid_pennate	0.0380594
6.4998	-94.9527	139	SRF	0.8-5/2000	V9	Raphid_pennate	1.13454
6.4998	-94.9527	139	SRF	0.8-5/2000	V9	Coscinodiscophyceae	0.0653291
6.4998	-94.9527	139	SRF	0.8-5/2000	V9	Mediophyceae	0.266781
7.4122	-79.3017	140	SRF	0.8-5/2000	V9	Araphid_pennate	0.14653
7.4122	-79.3017	140	SRF	0.8-5/2000	V9	Raphid_pennate	0.965107
7.4122	-79.3017	140	SRF	0.8-5/2000	V9	Coscinodiscophyceae	3.77113
7.4122	-79.3017	140	SRF	0.8-5/2000	V9	Mediophyceae	1.93377
9.8481	-80.0454	141	SRF	0.8-5/2000	V9	Araphid_pennate	0.221377
9.8481	-80.0454	141	SRF	0.8-5/2000	V9	Raphid_pennate	1.78039
9.8481	-80.0454	141	SRF	0.8-5/2000	V9	Coscinodiscophyceae	0.362113
9.8481	-80.0454	141	SRF	0.8-5/2000	V9	Mediophyceae	2.33208
25.5264	-88.394	142	SRF	0.8-5/2000	V9	Araphid_pennate	0.0488491
25.5264	-88.394	142	SRF	0.8-5/2000	V9	Raphid_pennate	0.696059
25.5264	-88.394	142	SRF	0.8-5/2000	V9	Coscinodiscophyceae	0.117402
25.5264	-88.394	142	SRF	0.8-5/2000	V9	Mediophyceae	0.307905
29.6394	-79.5395	143	SRF	0.8-5/2000	V9	Araphid_pennate	0.019872
29.6394	-79.5395	143	SRF	0.8-5/2000	V9	Raphid_pennate	0.163596
29.6394	-79.5395	143	SRF	0.8-5/2000	V9	Coscinodiscophyceae	0.0235941
29.6394	-79.5395	143	SRF	0.8-5/2000	V9	Mediophyceae	0.107398
36.3698	-72.9669	144	SRF	0.8-5/2000	V9	Araphid_pennate	0.0524735
36.3698	-72.9669	144	SRF	0.8-5/2000	V9	Raphid_pennate	0.32967
36.3698	-72.9669	144	SRF	0.8-5/2000	V9	Coscinodiscophyceae	0.0553473
36.3698	-72.9669	144	SRF	0.8-5/2000	V9	Mediophyceae	0.142384
39.2305	-70.0377	145	SRF	0.8-5/2000	V9	Araphid_pennate	0.00295583
39.2305	-70.0377	145	SRF	0.8-5/2000	V9	Raphid_pennate	0.354935
39.2305	-70.0377	145	SRF	0.8-5/2000	V9	Coscinodiscophyceae	0.186184
39.2305	-70.0377	145	SRF	0.8-5/2000	V9	Mediophyceae	1.2264
34.6712	-71.3093	146	SRF	0.8-5/2000	V9	Araphid_pennate	0.0126541
34.6712	-71.3093	146	SRF	0.8-5/2000	V9	Raphid_pennate	0.0875644
34.6712	-71.3093	146	SRF	0.8-5/2000	V9	Coscinodiscophyceae	0.029203
34.6712	-71.3093	146	SRF	0.8-5/2000	V9	Mediophyceae	0.165317
33.061	-66.5435	147	SRF	0.8-5/2000	V9	Araphid_pennate	0.0162199
33.061	-66.5435	147	SRF	0.8-5/2000	V9	Raphid_pennate	0.111218
33.061	-66.5435	147	SRF	0.8-5/2000	V9	Coscinodiscophyceae	0.0140408
33.061	-66.5435	147	SRF	0.8-5/2000	V9	Mediophyceae	0.219367
31.6948	-64.2489	148	SRF	0.8-5/2000	V9	Araphid_pennate	0.0116537
31.6948	-64.2489	148	SRF	0.8-5/2000	V9	Raphid_pennate	0.152165
31.6948	-64.2489	148	SRF	0.8-5/2000	V9	Coscinodiscophyceae	0.0359043
31.6948	-64.2489	148	SRF	0.8-5/2000	V9	Mediophyceae	0.0857772
34.1132	-49.9181	149	SRF	0.8-5/2000	V9	Araphid_pennate	0.0941283
34.1132	-49.9181	149	SRF	0.8-5/2000	V9	Raphid_pennate	0.387912
34.1132	-49.9181	149	SRF	0.8-5/2000	V9	Coscinodiscophyceae	0.260252
34.1132	-49.9181	149	SRF	0.8-5/2000	V9	Mediophyceae	0.421307
35.9346	-37.3032	150	SRF	0.8-5/2000	V9	Araphid_pennate	0.0131762
35.9346	-37.3032	150	SRF	0.8-5/2000	V9	Raphid_pennate	0.132535
35.9346	-37.3032	150	SRF	0.8-5/2000	V9	Coscinodiscophyceae	0.0138185
35.9346	-37.3032	150	SRF	0.8-5/2000	V9	Mediophyceae	1.05452
36.1715	-29.023	151	SRF	0.8-5/2000	V9	Araphid_pennate	0.00642534
36.1715	-29.023	151	SRF	0.8-5/2000	V9	Raphid_pennate	0.349734
36.1715	-29.023	151	SRF	0.8-5/2000	V9	Coscinodiscophyceae	0.0535903
36.1715	-29.023	151	SRF	0.8-5/2000	V9	Mediophyceae	0.0668375
43.6792	-16.8344	152	SRF	0.8-5/2000	V9	Araphid_pennate	0.00988685
43.6792	-16.8344	152	SRF	0.8-5/2000	V9	Raphid_pennate	0.134298
43.6792	-16.8344	152	SRF	0.8-5/2000	V9	Coscinodiscophyceae	0.0285998
43.6792	-16.8344	152	SRF	0.8-5/2000	V9	Mediophyceae	0.0654579
54.5305	-16.9377	155	SRF	0.8-5/2000	V9	Araphid_pennate	0.00504966
54.5305	-16.9377	155	SRF	0.8-5/2000	V9	Raphid_pennate	4.37204
54.5305	-16.9377	155	SRF	0.8-5/2000	V9	Coscinodiscophyceae	0.156081
54.5305	-16.9377	155	SRF	0.8-5/2000	V9	Mediophyceae	0.338649
67.141	0.2355	158	SRF	0.8-5/2000	V9	Araphid_pennate	0.000106324
67.141	0.2355	158	SRF	0.8-5/2000	V9	Raphid_pennate	2.84116
67.141	0.2355	158	SRF	0.8-5/2000	V9	Coscinodiscophyceae	0.538958
67.141	0.2355	158	SRF	0.8-5/2000	V9	Mediophyceae	0.529566
76.1825	1.3918	163	SRF	0.8-5/2000	V9	Araphid_pennate	0.00142435
76.1825	1.3918	163	SRF	0.8-5/2000	V9	Raphid_pennate	2.21629
76.1825	1.3918	163	SRF	0.8-5/2000	V9	Coscinodiscophyceae	0.0734727
76.1825	1.3918	163	SRF	0.8-5/2000	V9	Mediophyceae	2.88846
72.5128	44.0775	168	SRF	0.8-5/2000	V9	Araphid_pennate	0.000242596
72.5128	44.0775	168	SRF	0.8-5/2000	V9	Raphid_pennate	0.0469424
72.5128	44.0775	168	SRF	0.8-5/2000	V9	Coscinodiscophyceae	0.0768222
72.5128	44.0775	168	SRF	0.8-5/2000	V9	Mediophyceae	0.443224
78.9564	79.4201	173	SRF	0.8-5/2000	V9	Araphid_pennate	0.0560007
78.9564	79.4201	173	SRF	0.8-5/2000	V9	Raphid_pennate	0.479281
78.9564	79.4201	173	SRF	0.8-5/2000	V9	Coscinodiscophyceae	0.558649
78.9564	79.4201	173	SRF	0.8-5/2000	V9	Mediophyceae	2.81813
79.2233	66.3435	175	SRF	0.8-5/2000	V9	Araphid_pennate	0.00306894
79.2233	66.3435	175	SRF	0.8-5/2000	V9	Raphid_pennate	0.623953
79.2233	66.3435	175	SRF	0.8-5/2000	V9	Coscinodiscophyceae	15.1438
79.2233	66.3435	175	SRF	0.8-5/2000	V9	Mediophyceae	43.4627
77.1604	73.2057	178	SRF	0.8-5/2000	V9	Araphid_pennate	0.000203067
77.1604	73.2057	178	SRF	0.8-5/2000	V9	Raphid_pennate	0.0238168
77.1604	73.2057	178	SRF	0.8-5/2000	V9	Coscinodiscophyceae	0.0282263
77.1604	73.2057	178	SRF	0.8-5/2000	V9	Mediophyceae	0.189026
74.8023	76.1478	180	SRF	0.8-5/2000	V9	Araphid_pennate	0.00064337
74.8023	76.1478	180	SRF	0.8-5/2000	V9	Raphid_pennate	0.772226
74.8023	76.1478	180	SRF	0.8-5/2000	V9	Coscinodiscophyceae	0.452223
74.8023	76.1478	180	SRF	0.8-5/2000	V9	Mediophyceae	1.64239
78.2518	91.8557	188	SRF	0.8-5/2000	V9	Araphid_pennate	14.3536
78.2518	91.8557	188	SRF	0.8-5/2000	V9	Raphid_pennate	5.85152
78.2518	91.8557	188	SRF	0.8-5/2000	V9	Coscinodiscophyceae	0.181638
78.2518	91.8557	188	SRF	0.8-5/2000	V9	Mediophyceae	25.6067
77.9028	117.154	189	SRF	0.8-5/2000	V9	Araphid_pennate	0.111858
77.9028	117.154	189	SRF	0.8-5/2000	V9	Raphid_pennate	0.475985
77.9028	117.154	189	SRF	0.8-5/2000	V9	Coscinodiscophyceae	1.45642
77.9028	117.154	189	SRF	0.8-5/2000	V9	Mediophyceae	2.99655
71.5955	160.938	191	SRF	0.8-5/2000	V9	Araphid_pennate	0.221796
71.5955	160.938	191	SRF	0.8-5/2000	V9	Raphid_pennate	1.53203
71.5955	160.938	191	SRF	0.8-5/2000	V9	Coscinodiscophyceae	0.0321682
71.5955	160.938	191	SRF	0.8-5/2000	V9	Mediophyceae	7.67996
71.0704	174.992	193	SRF	0.8-5/2000	V9	Araphid_pennate	0.146572
71.0704	174.992	193	SRF	0.8-5/2000	V9	Raphid_pennate	3.10416
71.0704	174.992	193	SRF	0.8-5/2000	V9	Coscinodiscophyceae	17.5392
71.0704	174.992	193	SRF	0.8-5/2000	V9	Mediophyceae	4.81779
73.3833	-168.133	194	SRF	0.8-5/2000	V9	Araphid_pennate	0.0923155
73.3833	-168.133	194	SRF	0.8-5/2000	V9	Raphid_pennate	0.530648
73.3833	-168.133	194	SRF	0.8-5/2000	V9	Coscinodiscophyceae	0.0134002
73.3833	-168.133	194	SRF	0.8-5/2000	V9	Mediophyceae	15.197
71.8895	-154.91	196	SRF	0.8-5/2000	V9	Araphid_pennate	0.0311569
71.8895	-154.91	196	SRF	0.8-5/2000	V9	Raphid_pennate	0.928144
71.8895	-154.91	196	SRF	0.8-5/2000	V9	Coscinodiscophyceae	1.97122
71.8895	-154.91	196	SRF	0.8-5/2000	V9	Mediophyceae	7.22846
74.2987	-85.7806	201	SRF	0.8-5/2000	V9	Araphid_pennate	0.0105631
74.2987	-85.7806	201	SRF	0.8-5/2000	V9	Raphid_pennate	1.06913
74.2987	-85.7806	201	SRF	0.8-5/2000	V9	Coscinodiscophyceae	0.00964766
74.2987	-85.7806	201	SRF	0.8-5/2000	V9	Mediophyceae	14.1948
72.4693	-71.892	205	SRF	0.8-5/2000	V9	Araphid_pennate	0.00829911
72.4693	-71.892	205	SRF	0.8-5/2000	V9	Raphid_pennate	5.13592
72.4693	-71.892	205	SRF	0.8-5/2000	V9	Coscinodiscophyceae	0.0408795
72.4693	-71.892	205	SRF	0.8-5/2000	V9	Mediophyceae	18.3199
70.9574	-53.5989	206	SRF	0.8-5/2000	V9	Araphid_pennate	0.000745065
70.9574	-53.5989	206	SRF	0.8-5/2000	V9	Raphid_pennate	0.165972
70.9574	-53.5989	206	SRF	0.8-5/2000	V9	Coscinodiscophyceae	0.388179
70.9574	-53.5989	206	SRF	0.8-5/2000	V9	Mediophyceae	2.18836
69.1136	-51.5086	208	SRF	0.8-5/2000	V9	Araphid_pennate	0.000726663
69.1136	-51.5086	208	SRF	0.8-5/2000	V9	Raphid_pennate	0.155546
69.1136	-51.5086	208	SRF	0.8-5/2000	V9	Coscinodiscophyceae	0.0390379
69.1136	-51.5086	208	SRF	0.8-5/2000	V9	Mediophyceae	2.92353
64.7127	-53.0106	209	SRF	0.8-5/2000	V9	Araphid_pennate	3.50265e-05
64.7127	-53.0106	209	SRF	0.8-5/2000	V9	Raphid_pennate	0.995628
64.7127	-53.0106	209	SRF	0.8-5/2000	V9	Coscinodiscophyceae	1.10939
64.7127	-53.0106	209	SRF	0.8-5/2000	V9	Mediophyceae	12.3654
61.5427	-55.9869	210	SRF	0.8-5/2000	V9	Araphid_pennate	0
61.5427	-55.9869	210	SRF	0.8-5/2000	V9	Raphid_pennate	1.17476
61.5427	-55.9869	210	SRF	0.8-5/2000	V9	Coscinodiscophyceae	0.172395
61.5427	-55.9869	210	SRF	0.8-5/2000	V9	Mediophyceae	1.52807
36.5533	-6.5669	4	DCM	3/5-20	V9	Araphid_pennate	0.0185161
36.5533	-6.5669	4	DCM	3/5-20	V9	Raphid_pennate	0.41239
36.5533	-6.5669	4	DCM	3/5-20	V9	Coscinodiscophyceae	0.614524
36.5533	-6.5669	4	DCM	3/5-20	V9	Mediophyceae	0.395579
36.0469	-4.3555	5	DCM	3/5-20	V9	Araphid_pennate	0.00327026
36.0469	-4.3555	5	DCM	3/5-20	V9	Raphid_pennate	0.018804
36.0469	-4.3555	5	DCM	3/5-20	V9	Coscinodiscophyceae	0.104321
36.0469	-4.3555	5	DCM	3/5-20	V9	Mediophyceae	0.0245269
36.5103	-3.9747	6	DCM	3/5-20	V9	Araphid_pennate	0.200046
36.5103	-3.9747	6	DCM	3/5-20	V9	Raphid_pennate	2.21862
36.5103	-3.9747	6	DCM	3/5-20	V9	Coscinodiscophyceae	9.14403
36.5103	-3.9747	6	DCM	3/5-20	V9	Mediophyceae	6.37341
37.0541	1.9478	7	DCM	3/5-20	V9	Araphid_pennate	0.0084909
37.0541	1.9478	7	DCM	3/5-20	V9	Raphid_pennate	0.153867
37.0541	1.9478	7	DCM	3/5-20	V9	Coscinodiscophyceae	0.286259
37.0541	1.9478	7	DCM	3/5-20	V9	Mediophyceae	0.0562625
38.0093	3.9712	8	DCM	3/5-20	V9	Araphid_pennate	0.0156445
38.0093	3.9712	8	DCM	3/5-20	V9	Raphid_pennate	0.12693
38.0093	3.9712	8	DCM	3/5-20	V9	Coscinodiscophyceae	0.120802
38.0093	3.9712	8	DCM	3/5-20	V9	Mediophyceae	0.024999
40.7003	2.873	10	DCM	3/5-20	V9	Araphid_pennate	0.0171357
40.7003	2.873	10	DCM	3/5-20	V9	Raphid_pennate	0.599
40.7003	2.873	10	DCM	3/5-20	V9	Coscinodiscophyceae	0.734432
40.7003	2.873	10	DCM	3/5-20	V9	Mediophyceae	0.392769
37.4532	15.4596	16	DCM	3/5-20	V9	Araphid_pennate	0.000268566
37.4532	15.4596	16	DCM	3/5-20	V9	Raphid_pennate	0.00154426
37.4532	15.4596	16	DCM	3/5-20	V9	Coscinodiscophyceae	0.00422992
37.4532	15.4596	16	DCM	3/5-20	V9	Mediophyceae	0.00140997
35.7528	14.2765	18	DCM	3/5-20	V9	Araphid_pennate	0.000790249
35.7528	14.2765	18	DCM	3/5-20	V9	Raphid_pennate	0.0375807
35.7528	14.2765	18	DCM	3/5-20	V9	Coscinodiscophyceae	0.00114147
35.7528	14.2765	18	DCM	3/5-20	V9	Mediophyceae	0.0187904
39.5705	17.4101	22	DCM	3/5-20	V9	Araphid_pennate	0.223863
39.5705	17.4101	22	DCM	3/5-20	V9	Raphid_pennate	0.537409
39.5705	17.4101	22	DCM	3/5-20	V9	Coscinodiscophyceae	0.272477
39.5705	17.4101	22	DCM	3/5-20	V9	Mediophyceae	0.271791
42.1735	17.7252	23	DCM	3/5-20	V9	Araphid_pennate	0.000616253
42.1735	17.7252	23	DCM	3/5-20	V9	Raphid_pennate	0.0459451
42.1735	17.7252	23	DCM	3/5-20	V9	Coscinodiscophyceae	0.000616253
42.1735	17.7252	23	DCM	3/5-20	V9	Mediophyceae	0.0929858
39.3991	19.3997	25	DCM	3/5-20	V9	Araphid_pennate	0.0122277
39.3991	19.3997	25	DCM	3/5-20	V9	Raphid_pennate	0.0684309
39.3991	19.3997	25	DCM	3/5-20	V9	Coscinodiscophyceae	0.0373461
39.3991	19.3997	25	DCM	3/5-20	V9	Mediophyceae	0.10202
33.9235	32.8118	30	DCM	3/5-20	V9	Araphid_pennate	0
33.9235	32.8118	30	DCM	3/5-20	V9	Raphid_pennate	0.0764559
33.9235	32.8118	30	DCM	3/5-20	V9	Coscinodiscophyceae	0.0015569
33.9235	32.8118	30	DCM	3/5-20	V9	Mediophyceae	0.00785637
23.4183	37.245	32	DCM	3/5-20	V9	Araphid_pennate	0.00112854
23.4183	37.245	32	DCM	3/5-20	V9	Raphid_pennate	0.0268733
23.4183	37.245	32	DCM	3/5-20	V9	Coscinodiscophyceae	0.0242636
23.4183	37.245	32	DCM	3/5-20	V9	Mediophyceae	0.0135425
18.4417	39.8567	34	DCM	3/5-20	V9	Araphid_pennate	0.0616498
18.4417	39.8567	34	DCM	3/5-20	V9	Raphid_pennate	0.729102
18.4417	39.8567	34	DCM	3/5-20	V9	Coscinodiscophyceae	0.593291
18.4417	39.8567	34	DCM	3/5-20	V9	Mediophyceae	0.265467
20.8222	63.5133	36	DCM	3/5-20	V9	Araphid_pennate	5.69308e-05
20.8222	63.5133	36	DCM	3/5-20	V9	Raphid_pennate	0.00204951
20.8222	63.5133	36	DCM	3/5-20	V9	Coscinodiscophyceae	0.000284654
20.8222	63.5133	36	DCM	3/5-20	V9	Mediophyceae	0.00523764
19.0284	64.5126	38	DCM	3/5-20	V9	Araphid_pennate	0.0381195
19.0284	64.5126	38	DCM	3/5-20	V9	Raphid_pennate	0.171936
19.0284	64.5126	38	DCM	3/5-20	V9	Coscinodiscophyceae	0.12704
19.0284	64.5126	38	DCM	3/5-20	V9	Mediophyceae	0.432668
18.5839	66.4727	39	DCM	3/5-20	V9	Araphid_pennate	0.00205647
18.5839	66.4727	39	DCM	3/5-20	V9	Raphid_pennate	0.0721409
18.5839	66.4727	39	DCM	3/5-20	V9	Coscinodiscophyceae	0.138359
18.5839	66.4727	39	DCM	3/5-20	V9	Mediophyceae	0.666049
14.5536	70.0128	41	DCM	3/5-20	V9	Araphid_pennate	0.00046424
14.5536	70.0128	41	DCM	3/5-20	V9	Raphid_pennate	0.0291955
14.5536	70.0128	41	DCM	3/5-20	V9	Coscinodiscophyceae	0.00577721
14.5536	70.0128	41	DCM	3/5-20	V9	Mediophyceae	0.0594227
5.9998	73.9067	42	DCM	3/5-20	V9	Araphid_pennate	0.217739
5.9998	73.9067	42	DCM	3/5-20	V9	Raphid_pennate	2.23998
5.9998	73.9067	42	DCM	3/5-20	V9	Coscinodiscophyceae	0.478214
5.9998	73.9067	42	DCM	3/5-20	V9	Mediophyceae	0.216263
-21.4612	56.7654	50	DCM	3/5-20	V9	Araphid_pennate	0.0355251
-21.4612	56.7654	50	DCM	3/5-20	V9	Raphid_pennate	0.350701
-21.4612	56.7654	50	DCM	3/5-20	V9	Coscinodiscophyceae	0.0936253
-21.4612	56.7654	50	DCM	3/5-20	V9	Mediophyceae	0.13545
-21.4689	54.3066	51	DCM	3/5-20	V9	Araphid_pennate	0.00097832
-21.4689	54.3066	51	DCM	3/5-20	V9	Raphid_pennate	0.0501389
-21.4689	54.3066	51	DCM	3/5-20	V9	Coscinodiscophyceae	0.1399
-21.4689	54.3066	51	DCM	3/5-20	V9	Mediophyceae	0.0354641
-16.9534	53.9601	52	DCM	3/5-20	V9	Araphid_pennate	6.00806
-16.9534	53.9601	52	DCM	3/5-20	V9	Raphid_pennate	2.01011
-16.9534	53.9601	52	DCM	3/5-20	V9	Coscinodiscophyceae	1.45556
-16.9534	53.9601	52	DCM	3/5-20	V9	Mediophyceae	0.105144
-17.2855	42.2866	58	DCM	3/5-20	V9	Araphid_pennate	0.000694282
-17.2855	42.2866	58	DCM	3/5-20	V9	Raphid_pennate	0.070296
-17.2855	42.2866	58	DCM	3/5-20	V9	Coscinodiscophyceae	0.166975
-17.2855	42.2866	58	DCM	3/5-20	V9	Mediophyceae	0.0284656
-29.5333	37.9117	64	DCM	3/5-20	V9	Araphid_pennate	0.143445
-29.5333	37.9117	64	DCM	3/5-20	V9	Raphid_pennate	1.01827
-29.5333	37.9117	64	DCM	3/5-20	V9	Coscinodiscophyceae	15.7378
-29.5333	37.9117	64	DCM	3/5-20	V9	Mediophyceae	5.40941
-35.2421	26.3048	65	DCM	3/5-20	V9	Araphid_pennate	0.000778072
-35.2421	26.3048	65	DCM	3/5-20	V9	Raphid_pennate	0.607869
-35.2421	26.3048	65	DCM	3/5-20	V9	Coscinodiscophyceae	0.112496
-35.2421	26.3048	65	DCM	3/5-20	V9	Mediophyceae	1.57618
-34.8901	18.0459	66	DCM	3/5-20	V9	Araphid_pennate	0.0030281
-34.8901	18.0459	66	DCM	3/5-20	V9	Raphid_pennate	0.103203
-34.8901	18.0459	66	DCM	3/5-20	V9	Coscinodiscophyceae	0.0367698
-34.8901	18.0459	66	DCM	3/5-20	V9	Mediophyceae	0.414726
-31.027	4.6802	68	DCM	3/5-20	V9	Araphid_pennate	0.0581254
-31.027	4.6802	68	DCM	3/5-20	V9	Raphid_pennate	0.174376
-31.027	4.6802	68	DCM	3/5-20	V9	Coscinodiscophyceae	0.227098
-31.027	4.6802	68	DCM	3/5-20	V9	Mediophyceae	0.399323
-8.6831	-18.0095	72	DCM	3/5-20	V9	Araphid_pennate	0.00141143
-8.6831	-18.0095	72	DCM	3/5-20	V9	Raphid_pennate	0.0277708
-8.6831	-18.0095	72	DCM	3/5-20	V9	Coscinodiscophyceae	0.00526424
-8.6831	-18.0095	72	DCM	3/5-20	V9	Mediophyceae	0.0200651
-21.092	-35.417	76	DCM	3/5-20	V9	Araphid_pennate	0.00347482
-21.092	-35.417	76	DCM	3/5-20	V9	Raphid_pennate	0.0128237
-21.092	-35.417	76	DCM	3/5-20	V9	Coscinodiscophyceae	0.00868704
-21.092	-35.417	76	DCM	3/5-20	V9	Mediophyceae	0.012741
-40.6241	-51.9229	80	DCM	3/5-20	V9	Araphid_pennate	0.101546
-40.6241	-51.9229	80	DCM	3/5-20	V9	Raphid_pennate	0.745177
-40.6241	-51.9229	80	DCM	3/5-20	V9	Coscinodiscophyceae	0.814048
-40.6241	-51.9229	80	DCM	3/5-20	V9	Mediophyceae	1.41445
-44.5838	-52.1952	81	DCM	3/5-20	V9	Araphid_pennate	0.534021
-44.5838	-52.1952	81	DCM	3/5-20	V9	Raphid_pennate	0.875041
-44.5838	-52.1952	81	DCM	3/5-20	V9	Coscinodiscophyceae	0.986595
-44.5838	-52.1952	81	DCM	3/5-20	V9	Mediophyceae	1.17648
-47.2007	-57.9446	82	DCM	3/5-20	V9	Araphid_pennate	0.00819559
-47.2007	-57.9446	82	DCM	3/5-20	V9	Raphid_pennate	0.187986
-47.2007	-57.9446	82	DCM	3/5-20	V9	Coscinodiscophyceae	0.068638
-47.2007	-57.9446	82	DCM	3/5-20	V9	Mediophyceae	3.24904
-62.21	-49.2245	85	DCM	3/5-20	V9	Araphid_pennate	0.382802
-62.21	-49.2245	85	DCM	3/5-20	V9	Raphid_pennate	5.89398
-62.21	-49.2245	85	DCM	3/5-20	V9	Coscinodiscophyceae	1.58172
-62.21	-49.2245	85	DCM	3/5-20	V9	Mediophyceae	4.78739
-64.3183	-53.1081	86	DCM	3/5-20	V9	Araphid_pennate	0.01144
-64.3183	-53.1081	86	DCM	3/5-20	V9	Raphid_pennate	84.8525
-64.3183	-53.1081	86	DCM	3/5-20	V9	Coscinodiscophyceae	0.0209001
-64.3183	-53.1081	86	DCM	3/5-20	V9	Mediophyceae	3.41265
-33.9116	-73.0537	93	DCM	3/5-20	V9	Araphid_pennate	0.00125734
-33.9116	-73.0537	93	DCM	3/5-20	V9	Raphid_pennate	0.0381916
-33.9116	-73.0537	93	DCM	3/5-20	V9	Coscinodiscophyceae	0.0840843
-33.9116	-73.0537	93	DCM	3/5-20	V9	Mediophyceae	0.227263
-29.668	-101.228	96	DCM	3/5-20	V9	Araphid_pennate	0.0305121
-29.668	-101.228	96	DCM	3/5-20	V9	Raphid_pennate	0.505253
-29.668	-101.228	96	DCM	3/5-20	V9	Coscinodiscophyceae	0.00665719
-29.668	-101.228	96	DCM	3/5-20	V9	Mediophyceae	0.018446
-28.1874	-107.638	97	DCM	3/5-20	V9	Araphid_pennate	0
-28.1874	-107.638	97	DCM	3/5-20	V9	Raphid_pennate	9.47857e-05
-28.1874	-107.638	97	DCM	3/5-20	V9	Coscinodiscophyceae	0.07962
-28.1874	-107.638	97	DCM	3/5-20	V9	Mediophyceae	0.00123221
-25.826	-111.729	98	DCM	3/5-20	V9	Araphid_pennate	6.59121e-05
-25.826	-111.729	98	DCM	3/5-20	V9	Raphid_pennate	0.00166977
-25.826	-111.729	98	DCM	3/5-20	V9	Coscinodiscophyceae	0.00114248
-25.826	-111.729	98	DCM	3/5-20	V9	Mediophyceae	0.00551465
-12.9723	-96.0122	100	DCM	3/5-20	V9	Araphid_pennate	0.018124
-12.9723	-96.0122	100	DCM	3/5-20	V9	Raphid_pennate	12.3801
-12.9723	-96.0122	100	DCM	3/5-20	V9	Coscinodiscophyceae	0.022565
-12.9723	-96.0122	100	DCM	3/5-20	V9	Mediophyceae	0.193723
-5.2669	-85.2732	102	DCM	3/5-20	V9	Araphid_pennate	0.251435
-5.2669	-85.2732	102	DCM	3/5-20	V9	Raphid_pennate	4.29296
-5.2669	-85.2732	102	DCM	3/5-20	V9	Coscinodiscophyceae	3.5188
-5.2669	-85.2732	102	DCM	3/5-20	V9	Mediophyceae	7.21823
0.0307	-84.612	106	DCM	3/5-20	V9	Araphid_pennate	0.091112
0.0307	-84.612	106	DCM	3/5-20	V9	Raphid_pennate	0.995009
0.0307	-84.612	106	DCM	3/5-20	V9	Coscinodiscophyceae	0.0907858
0.0307	-84.612	106	DCM	3/5-20	V9	Mediophyceae	0.68616
2.0299	-84.5546	109	DCM	3/5-20	V9	Araphid_pennate	0
2.0299	-84.5546	109	DCM	3/5-20	V9	Raphid_pennate	0.143021
2.0299	-84.5546	109	DCM	3/5-20	V9	Coscinodiscophyceae	0.000182833
2.0299	-84.5546	109	DCM	3/5-20	V9	Mediophyceae	0.00575923
-1.9002	-84.6265	110	DCM	3/5-20	V9	Araphid_pennate	1.93077
-1.9002	-84.6265	110	DCM	3/5-20	V9	Raphid_pennate	6.02913
-1.9002	-84.6265	110	DCM	3/5-20	V9	Coscinodiscophyceae	0.535054
-1.9002	-84.6265	110	DCM	3/5-20	V9	Mediophyceae	2.5417
-16.9587	-100.675	111	DCM	3/5-20	V9	Araphid_pennate	0.0749454
-16.9587	-100.675	111	DCM	3/5-20	V9	Raphid_pennate	0.776826
-16.9587	-100.675	111	DCM	3/5-20	V9	Coscinodiscophyceae	0.074187
-16.9587	-100.675	111	DCM	3/5-20	V9	Mediophyceae	0.249175
-23.2189	-129.5	112	DCM	3/5-20	V9	Araphid_pennate	0.000139313
-23.2189	-129.5	112	DCM	3/5-20	V9	Raphid_pennate	0.00181107
-23.2189	-129.5	112	DCM	3/5-20	V9	Coscinodiscophyceae	0
-23.2189	-129.5	112	DCM	3/5-20	V9	Mediophyceae	0.000139313
-8.9676	-139.357	122	DCM	3/5-20	V9	Araphid_pennate	1.57458
-8.9676	-139.357	122	DCM	3/5-20	V9	Raphid_pennate	4.52718
-8.9676	-139.357	122	DCM	3/5-20	V9	Coscinodiscophyceae	0.140503
-8.9676	-139.357	122	DCM	3/5-20	V9	Mediophyceae	2.95725
-8.903	-140.28	123	DCM	3/5-20	V9	Araphid_pennate	0.242563
-8.903	-140.28	123	DCM	3/5-20	V9	Raphid_pennate	4.55595
-8.903	-140.28	123	DCM	3/5-20	V9	Coscinodiscophyceae	18.091
-8.903	-140.28	123	DCM	3/5-20	V9	Mediophyceae	7.72607
-6.6382	-152.514	127	DCM	3/5-20	V9	Araphid_pennate	1.38456
-6.6382	-152.514	127	DCM	3/5-20	V9	Raphid_pennate	4.73917
-6.6382	-152.514	127	DCM	3/5-20	V9	Coscinodiscophyceae	0.167767
-6.6382	-152.514	127	DCM	3/5-20	V9	Mediophyceae	1.06266
0.001	-153.639	128	DCM	3/5-20	V9	Araphid_pennate	0.560517
0.001	-153.639	128	DCM	3/5-20	V9	Raphid_pennate	4.95506
0.001	-153.639	128	DCM	3/5-20	V9	Coscinodiscophyceae	0.451187
0.001	-153.639	128	DCM	3/5-20	V9	Mediophyceae	3.68484
6.6433	-153.084	129	DCM	3/5-20	V9	Araphid_pennate	0.787477
6.6433	-153.084	129	DCM	3/5-20	V9	Raphid_pennate	3.71542
6.6433	-153.084	129	DCM	3/5-20	V9	Coscinodiscophyceae	0.248353
6.6433	-153.084	129	DCM	3/5-20	V9	Mediophyceae	2.45406
22.7281	-158.091	131	DCM	3/5-20	V9	Araphid_pennate	0.0238472
22.7281	-158.091	131	DCM	3/5-20	V9	Raphid_pennate	0.286728
22.7281	-158.091	131	DCM	3/5-20	V9	Coscinodiscophyceae	0.012423
22.7281	-158.091	131	DCM	3/5-20	V9	Mediophyceae	0.0954513
31.471	-159.101	132	DCM	3/5-20	V9	Araphid_pennate	0.00716295
31.471	-159.101	132	DCM	3/5-20	V9	Raphid_pennate	0.0570929
31.471	-159.101	132	DCM	3/5-20	V9	Coscinodiscophyceae	0.00832166
31.471	-159.101	132	DCM	3/5-20	V9	Mediophyceae	0.034656
35.4135	-127.705	133	DCM	3/5-20	V9	Araphid_pennate	0.0456443
35.4135	-127.705	133	DCM	3/5-20	V9	Raphid_pennate	0.274453
35.4135	-127.705	133	DCM	3/5-20	V9	Coscinodiscophyceae	0.417263
35.4135	-127.705	133	DCM	3/5-20	V9	Mediophyceae	0.232531
32.9903	-121.846	135	DCM	3/5-20	V9	Araphid_pennate	0.109157
32.9903	-121.846	135	DCM	3/5-20	V9	Raphid_pennate	0.572785
32.9903	-121.846	135	DCM	3/5-20	V9	Coscinodiscophyceae	1.0688
32.9903	-121.846	135	DCM	3/5-20	V9	Mediophyceae	0.859343
14.1957	-116.729	137	DCM	3/5-20	V9	Araphid_pennate	0.100963
14.1957	-116.729	137	DCM	3/5-20	V9	Raphid_pennate	0.491556
14.1957	-116.729	137	DCM	3/5-20	V9	Coscinodiscophyceae	0.681243
14.1957	-116.729	137	DCM	3/5-20	V9	Mediophyceae	0.718467
6.3356	-103.04	138	DCM	3/5-20	V9	Araphid_pennate	0.0422404
6.3356	-103.04	138	DCM	3/5-20	V9	Raphid_pennate	0.107279
6.3356	-103.04	138	DCM	3/5-20	V9	Coscinodiscophyceae	0.0183568
6.3356	-103.04	138	DCM	3/5-20	V9	Mediophyceae	0.173403
25.6168	-88.4532	142	DCM	3/5-20	V9	Araphid_pennate	0.0119287
25.6168	-88.4532	142	DCM	3/5-20	V9	Raphid_pennate	4.67036
25.6168	-88.4532	142	DCM	3/5-20	V9	Coscinodiscophyceae	0.149986
25.6168	-88.4532	142	DCM	3/5-20	V9	Mediophyceae	0.339661
29.8103	-79.668	143	DCM	3/5-20	V9	Araphid_pennate	0.0355341
29.8103	-79.668	143	DCM	3/5-20	V9	Raphid_pennate	0.0889609
29.8103	-79.668	143	DCM	3/5-20	V9	Coscinodiscophyceae	0.0216622
29.8103	-79.668	143	DCM	3/5-20	V9	Mediophyceae	0.0777528
35.8777	-37.1969	150	DCM	3/5-20	V9	Araphid_pennate	0.0171358
35.8777	-37.1969	150	DCM	3/5-20	V9	Raphid_pennate	0.0488721
35.8777	-37.1969	150	DCM	3/5-20	V9	Coscinodiscophyceae	0.0929357
35.8777	-37.1969	150	DCM	3/5-20	V9	Mediophyceae	0.451826
54.5451	-16.7943	155	DCM	3/5-20	V9	Araphid_pennate	0.0430485
54.5451	-16.7943	155	DCM	3/5-20	V9	Raphid_pennate	18.4447
54.5451	-16.7943	155	DCM	3/5-20	V9	Coscinodiscophyceae	0.606012
54.5451	-16.7943	155	DCM	3/5-20	V9	Mediophyceae	2.1817
67.161	0.3964	158	DCM	3/5-20	V9	Araphid_pennate	3.3728e-05
67.161	0.3964	158	DCM	3/5-20	V9	Raphid_pennate	21.9004
67.161	0.3964	158	DCM	3/5-20	V9	Coscinodiscophyceae	0.0129516
67.161	0.3964	158	DCM	3/5-20	V9	Mediophyceae	0.174779
72.5432	44.102	168	DCM	3/5-20	V9	Araphid_pennate	0.00167188
72.5432	44.102	168	DCM	3/5-20	V9	Raphid_pennate	0.190283
72.5432	44.102	168	DCM	3/5-20	V9	Coscinodiscophyceae	0.0298605
72.5432	44.102	168	DCM	3/5-20	V9	Mediophyceae	2.04194
78.9354	79.0604	173	DCM	3/5-20	V9	Araphid_pennate	0.619648
78.9354	79.0604	173	DCM	3/5-20	V9	Raphid_pennate	4.78418
78.9354	79.0604	173	DCM	3/5-20	V9	Coscinodiscophyceae	0.114215
78.9354	79.0604	173	DCM	3/5-20	V9	Mediophyceae	18.5712
74.8283	76.2096	180	DCM	3/5-20	V9	Araphid_pennate	0.046355
74.8283	76.2096	180	DCM	3/5-20	V9	Raphid_pennate	0.998808
74.8283	76.2096	180	DCM	3/5-20	V9	Coscinodiscophyceae	0.0250049
74.8283	76.2096	180	DCM	3/5-20	V9	Mediophyceae	34.594
78.3555	91.6084	188	DCM	3/5-20	V9	Araphid_pennate	19.9984
78.3555	91.6084	188	DCM	3/5-20	V9	Raphid_pennate	7.23429
78.3555	91.6084	188	DCM	3/5-20	V9	Coscinodiscophyceae	0.0410363
78.3555	91.6084	188	DCM	3/5-20	V9	Mediophyceae	9.13927
77.9668	116.656	189	DCM	3/5-20	V9	Araphid_pennate	0.0263132
77.9668	116.656	189	DCM	3/5-20	V9	Raphid_pennate	1.23196
77.9668	116.656	189	DCM	3/5-20	V9	Coscinodiscophyceae	3.75185
77.9668	116.656	189	DCM	3/5-20	V9	Mediophyceae	14.2149
73.3275	-168.814	194	DCM	3/5-20	V9	Araphid_pennate	0.0610566
73.3275	-168.814	194	DCM	3/5-20	V9	Raphid_pennate	0.712568
73.3275	-168.814	194	DCM	3/5-20	V9	Coscinodiscophyceae	0.0283353
73.3275	-168.814	194	DCM	3/5-20	V9	Mediophyceae	30.1677
74.3386	-85.6208	201	DCM	3/5-20	V9	Araphid_pennate	0.00290421
74.3386	-85.6208	201	DCM	3/5-20	V9	Raphid_pennate	8.72584
74.3386	-85.6208	201	DCM	3/5-20	V9	Coscinodiscophyceae	0.0344847
74.3386	-85.6208	201	DCM	3/5-20	V9	Mediophyceae	32.714
36.5533	-6.5669	4	SRF	3/5-20	V9	Araphid_pennate	0.00387072
36.5533	-6.5669	4	SRF	3/5-20	V9	Raphid_pennate	0.0487338
36.5533	-6.5669	4	SRF	3/5-20	V9	Coscinodiscophyceae	0.0971411
36.5533	-6.5669	4	SRF	3/5-20	V9	Mediophyceae	0.103857
36.0088	-4.5184	5	SRF	3/5-20	V9	Araphid_pennate	0.000840697
36.0088	-4.5184	5	SRF	3/5-20	V9	Raphid_pennate	0.00226988
36.0088	-4.5184	5	SRF	3/5-20	V9	Coscinodiscophyceae	0.040942
36.0088	-4.5184	5	SRF	3/5-20	V9	Mediophyceae	0.00655744
36.5229	-4.0023	6	SRF	3/5-20	V9	Araphid_pennate	1.3037
36.5229	-4.0023	6	SRF	3/5-20	V9	Raphid_pennate	12.5861
36.5229	-4.0023	6	SRF	3/5-20	V9	Coscinodiscophyceae	22.1217
36.5229	-4.0023	6	SRF	3/5-20	V9	Mediophyceae	13.2555
37.051	1.9378	7	SRF	3/5-20	V9	Araphid_pennate	0.304491
37.051	1.9378	7	SRF	3/5-20	V9	Raphid_pennate	2.31204
37.051	1.9378	7	SRF	3/5-20	V9	Coscinodiscophyceae	2.45832
37.051	1.9378	7	SRF	3/5-20	V9	Mediophyceae	0.14389
39.1633	5.916	9	SRF	3/5-20	V9	Araphid_pennate	0.0259912
39.1633	5.916	9	SRF	3/5-20	V9	Raphid_pennate	0.702368
39.1633	5.916	9	SRF	3/5-20	V9	Coscinodiscophyceae	0.0631373
39.1633	5.916	9	SRF	3/5-20	V9	Mediophyceae	0.824026
41.6686	2.7996	11	SRF	3/5-20	V9	Araphid_pennate	0.23291
41.6686	2.7996	11	SRF	3/5-20	V9	Raphid_pennate	0.99205
41.6686	2.7996	11	SRF	3/5-20	V9	Coscinodiscophyceae	40.7303
41.6686	2.7996	11	SRF	3/5-20	V9	Mediophyceae	0.686174
37.4956	15.4945	16	SRF	3/5-20	V9	Araphid_pennate	0.0204665
37.4956	15.4945	16	SRF	3/5-20	V9	Raphid_pennate	0.360391
37.4956	15.4945	16	SRF	3/5-20	V9	Coscinodiscophyceae	0.00762772
37.4956	15.4945	16	SRF	3/5-20	V9	Mediophyceae	0.432665
35.759	14.2574	18	SRF	3/5-20	V9	Araphid_pennate	0.00717411
35.759	14.2574	18	SRF	3/5-20	V9	Raphid_pennate	0.120366
35.759	14.2574	18	SRF	3/5-20	V9	Coscinodiscophyceae	0.0521809
35.759	14.2574	18	SRF	3/5-20	V9	Mediophyceae	0.157646
34.2116	13.7684	19	SRF	3/5-20	V9	Araphid_pennate	0.000896333
34.2116	13.7684	19	SRF	3/5-20	V9	Raphid_pennate	0.0817157
34.2116	13.7684	19	SRF	3/5-20	V9	Coscinodiscophyceae	0.0838071
34.2116	13.7684	19	SRF	3/5-20	V9	Mediophyceae	0.0873925
34.453	14.9538	20	SRF	3/5-20	V9	Araphid_pennate	0
34.453	14.9538	20	SRF	3/5-20	V9	Raphid_pennate	0.00242713
34.453	14.9538	20	SRF	3/5-20	V9	Coscinodiscophyceae	0.00029293
34.453	14.9538	20	SRF	3/5-20	V9	Mediophyceae	0.000962484
37.5057	17.2174	21	SRF	3/5-20	V9	Araphid_pennate	0.0261215
37.5057	17.2174	21	SRF	3/5-20	V9	Raphid_pennate	0.0329108
37.5057	17.2174	21	SRF	3/5-20	V9	Coscinodiscophyceae	0.0149594
37.5057	17.2174	21	SRF	3/5-20	V9	Mediophyceae	0.0204829
39.8386	17.4155	22	SRF	3/5-20	V9	Araphid_pennate	0.160767
39.8386	17.4155	22	SRF	3/5-20	V9	Raphid_pennate	0.278276
39.8386	17.4155	22	SRF	3/5-20	V9	Coscinodiscophyceae	0.247366
39.8386	17.4155	22	SRF	3/5-20	V9	Mediophyceae	0.180862
42.2038	17.715	23	SRF	3/5-20	V9	Araphid_pennate	0.127201
42.2038	17.715	23	SRF	3/5-20	V9	Raphid_pennate	0.575514
42.2038	17.715	23	SRF	3/5-20	V9	Coscinodiscophyceae	0.0490989
42.2038	17.715	23	SRF	3/5-20	V9	Mediophyceae	0.115669
39.3888	19.3905	25	SRF	3/5-20	V9	Araphid_pennate	0.00814149
39.3888	19.3905	25	SRF	3/5-20	V9	Raphid_pennate	0.0266605
39.3888	19.3905	25	SRF	3/5-20	V9	Coscinodiscophyceae	0.0727574
39.3888	19.3905	25	SRF	3/5-20	V9	Mediophyceae	0.175959
33.9179	32.898	30	SRF	3/5-20	V9	Araphid_pennate	2.61345e-05
33.9179	32.898	30	SRF	3/5-20	V9	Raphid_pennate	0.0022737
33.9179	32.898	30	SRF	3/5-20	V9	Coscinodiscophyceae	0.00415538
33.9179	32.898	30	SRF	3/5-20	V9	Mediophyceae	0.00543597
23.36	37.2183	32	SRF	3/5-20	V9	Araphid_pennate	0.00995527
23.36	37.2183	32	SRF	3/5-20	V9	Raphid_pennate	0.24426
23.36	37.2183	32	SRF	3/5-20	V9	Coscinodiscophyceae	0.0176351
23.36	37.2183	32	SRF	3/5-20	V9	Mediophyceae	0.0415277
18.3967	39.875	34	SRF	3/5-20	V9	Araphid_pennate	9.08693e-05
18.3967	39.875	34	SRF	3/5-20	V9	Raphid_pennate	0.0651533
18.3967	39.875	34	SRF	3/5-20	V9	Coscinodiscophyceae	0.0206273
18.3967	39.875	34	SRF	3/5-20	V9	Mediophyceae	0.203002
20.8183	63.5047	36	SRF	3/5-20	V9	Araphid_pennate	0.00013069
20.8183	63.5047	36	SRF	3/5-20	V9	Raphid_pennate	0.0620779
20.8183	63.5047	36	SRF	3/5-20	V9	Coscinodiscophyceae	0.0431278
20.8183	63.5047	36	SRF	3/5-20	V9	Mediophyceae	0.0968415
19.0393	64.4913	38	SRF	3/5-20	V9	Araphid_pennate	0.00428465
19.0393	64.4913	38	SRF	3/5-20	V9	Raphid_pennate	0.0428705
19.0393	64.4913	38	SRF	3/5-20	V9	Coscinodiscophyceae	0.0135721
19.0393	64.4913	38	SRF	3/5-20	V9	Mediophyceae	0.0785839
18.5918	66.622	39	SRF	3/5-20	V9	Araphid_pennate	1.13093e-05
18.5918	66.622	39	SRF	3/5-20	V9	Raphid_pennate	0.00135712
18.5918	66.622	39	SRF	3/5-20	V9	Coscinodiscophyceae	0.000418445
18.5918	66.622	39	SRF	3/5-20	V9	Mediophyceae	0.001097
14.6059	69.9776	41	SRF	3/5-20	V9	Araphid_pennate	0
14.6059	69.9776	41	SRF	3/5-20	V9	Raphid_pennate	0.0100741
14.6059	69.9776	41	SRF	3/5-20	V9	Coscinodiscophyceae	0.000310928
14.6059	69.9776	41	SRF	3/5-20	V9	Mediophyceae	0.0116909
6.0001	73.8955	42	SRF	3/5-20	V9	Araphid_pennate	0.00536931
6.0001	73.8955	42	SRF	3/5-20	V9	Raphid_pennate	0.0923891
6.0001	73.8955	42	SRF	3/5-20	V9	Coscinodiscophyceae	0.541559
6.0001	73.8955	42	SRF	3/5-20	V9	Mediophyceae	0.295053
4.6599	73.4856	43	SRF	3/5-20	V9	Araphid_pennate	0.107219
4.6599	73.4856	43	SRF	3/5-20	V9	Raphid_pennate	2.10926
4.6599	73.4856	43	SRF	3/5-20	V9	Coscinodiscophyceae	0.0831075
4.6599	73.4856	43	SRF	3/5-20	V9	Mediophyceae	2.69142
0.0033	71.6428	45	SRF	3/5-20	V9	Araphid_pennate	0.000174639
0.0033	71.6428	45	SRF	3/5-20	V9	Raphid_pennate	0.0359466
0.0033	71.6428	45	SRF	3/5-20	V9	Coscinodiscophyceae	0.00186282
0.0033	71.6428	45	SRF	3/5-20	V9	Mediophyceae	0.00232852
-0.6625	73.161	46	SRF	3/5-20	V9	Araphid_pennate	0.0668411
-0.6625	73.161	46	SRF	3/5-20	V9	Raphid_pennate	0.729882
-0.6625	73.161	46	SRF	3/5-20	V9	Coscinodiscophyceae	0.207779
-0.6625	73.161	46	SRF	3/5-20	V9	Mediophyceae	2.09812
-21.4966	56.9011	50	SRF	3/5-20	V9	Araphid_pennate	0.000159827
-21.4966	56.9011	50	SRF	3/5-20	V9	Raphid_pennate	0.00215767
-21.4966	56.9011	50	SRF	3/5-20	V9	Coscinodiscophyceae	0.00191793
-21.4966	56.9011	50	SRF	3/5-20	V9	Mediophyceae	0.00287689
-21.4593	54.3041	51	SRF	3/5-20	V9	Araphid_pennate	0.0263775
-21.4593	54.3041	51	SRF	3/5-20	V9	Raphid_pennate	0.409679
-21.4593	54.3041	51	SRF	3/5-20	V9	Coscinodiscophyceae	0.0200866
-21.4593	54.3041	51	SRF	3/5-20	V9	Mediophyceae	0.0731727
-16.9616	53.9541	52	SRF	3/5-20	V9	Araphid_pennate	0.305699
-16.9616	53.9541	52	SRF	3/5-20	V9	Raphid_pennate	0.852997
-16.9616	53.9541	52	SRF	3/5-20	V9	Coscinodiscophyceae	0.0637384
-16.9616	53.9541	52	SRF	3/5-20	V9	Mediophyceae	0.0123435
-13.0655	46.9692	53	SRF	3/5-20	V9	Araphid_pennate	0.00238226
-13.0655	46.9692	53	SRF	3/5-20	V9	Raphid_pennate	1.9851
-13.0655	46.9692	53	SRF	3/5-20	V9	Coscinodiscophyceae	0.122856
-13.0655	46.9692	53	SRF	3/5-20	V9	Mediophyceae	0.186837
-12.807	45.2247	54	SRF	3/5-20	V9	Araphid_pennate	0.0359479
-12.807	45.2247	54	SRF	3/5-20	V9	Raphid_pennate	0.547444
-12.807	45.2247	54	SRF	3/5-20	V9	Coscinodiscophyceae	0.644929
-12.807	45.2247	54	SRF	3/5-20	V9	Mediophyceae	0.82345
-17.0248	42.7401	57	SRF	3/5-20	V9	Araphid_pennate	0.0878389
-17.0248	42.7401	57	SRF	3/5-20	V9	Raphid_pennate	0.496661
-17.0248	42.7401	57	SRF	3/5-20	V9	Coscinodiscophyceae	0.389494
-17.0248	42.7401	57	SRF	3/5-20	V9	Mediophyceae	0.795037
-17.4962	42.2173	58	SRF	3/5-20	V9	Araphid_pennate	0.0337104
-17.4962	42.2173	58	SRF	3/5-20	V9	Raphid_pennate	1.29364
-17.4962	42.2173	58	SRF	3/5-20	V9	Coscinodiscophyceae	1
-17.4962	42.2173	58	SRF	3/5-20	V9	Mediophyceae	0.582836
-22.3368	40.3412	62	SRF	3/5-20	V9	Araphid_pennate	0.00455928
-22.3368	40.3412	62	SRF	3/5-20	V9	Raphid_pennate	0.31071
-22.3368	40.3412	62	SRF	3/5-20	V9	Coscinodiscophyceae	0.0346311
-22.3368	40.3412	62	SRF	3/5-20	V9	Mediophyceae	0.0202743
-29.4991	37.9938	64	SRF	3/5-20	V9	Araphid_pennate	0.249387
-29.4991	37.9938	64	SRF	3/5-20	V9	Raphid_pennate	1.84581
-29.4991	37.9938	64	SRF	3/5-20	V9	Coscinodiscophyceae	7.96104
-29.4991	37.9938	64	SRF	3/5-20	V9	Mediophyceae	0.930697
-35.1728	26.2868	65	SRF	3/5-20	V9	Araphid_pennate	0.197498
-35.1728	26.2868	65	SRF	3/5-20	V9	Raphid_pennate	1.04742
-35.1728	26.2868	65	SRF	3/5-20	V9	Coscinodiscophyceae	0.232553
-35.1728	26.2868	65	SRF	3/5-20	V9	Mediophyceae	0.784504
-34.9449	17.9189	66	SRF	3/5-20	V9	Araphid_pennate	0.00342457
-34.9449	17.9189	66	SRF	3/5-20	V9	Raphid_pennate	0.519099
-34.9449	17.9189	66	SRF	3/5-20	V9	Coscinodiscophyceae	0.440665
-34.9449	17.9189	66	SRF	3/5-20	V9	Mediophyceae	0.679759
-32.12	17.6987	67	SRF	3/5-20	V9	Araphid_pennate	0.0141676
-32.12	17.6987	67	SRF	3/5-20	V9	Raphid_pennate	0.455699
-32.12	17.6987	67	SRF	3/5-20	V9	Coscinodiscophyceae	63.4036
-32.12	17.6987	67	SRF	3/5-20	V9	Mediophyceae	9.93341
-20.4107	-3.1775	70	SRF	3/5-20	V9	Araphid_pennate	0.114098
-20.4107	-3.1775	70	SRF	3/5-20	V9	Raphid_pennate	0.492185
-20.4107	-3.1775	70	SRF	3/5-20	V9	Coscinodiscophyceae	1.1129
-20.4107	-3.1775	70	SRF	3/5-20	V9	Mediophyceae	1.38236
-9.2612	-9.68	71	SRF	3/5-20	V9	Araphid_pennate	0.037586
-9.2612	-9.68	71	SRF	3/5-20	V9	Raphid_pennate	0.139276
-9.2612	-9.68	71	SRF	3/5-20	V9	Coscinodiscophyceae	0.336314
-9.2612	-9.68	71	SRF	3/5-20	V9	Mediophyceae	0.188852
-8.7277	-17.9235	72	SRF	3/5-20	V9	Araphid_pennate	0
-8.7277	-17.9235	72	SRF	3/5-20	V9	Raphid_pennate	0.0209977
-8.7277	-17.9235	72	SRF	3/5-20	V9	Coscinodiscophyceae	0.157304
-8.7277	-17.9235	72	SRF	3/5-20	V9	Mediophyceae	0.122586
-20.9724	-35.2724	76	SRF	3/5-20	V9	Araphid_pennate	0.00367052
-20.9724	-35.2724	76	SRF	3/5-20	V9	Raphid_pennate	0.0225475
-20.9724	-35.2724	76	SRF	3/5-20	V9	Coscinodiscophyceae	0.00845531
-20.9724	-35.2724	76	SRF	3/5-20	V9	Mediophyceae	0.0285121
-30.2163	-43.275	78	SRF	3/5-20	V9	Araphid_pennate	0.00102706
-30.2163	-43.275	78	SRF	3/5-20	V9	Raphid_pennate	0.0598774
-30.2163	-43.275	78	SRF	3/5-20	V9	Coscinodiscophyceae	0.028963
-30.2163	-43.275	78	SRF	3/5-20	V9	Mediophyceae	0.0678371
-44.5342	-52.455	81	SRF	3/5-20	V9	Araphid_pennate	0.372249
-44.5342	-52.455	81	SRF	3/5-20	V9	Raphid_pennate	1.96908
-44.5342	-52.455	81	SRF	3/5-20	V9	Coscinodiscophyceae	0.216121
-44.5342	-52.455	81	SRF	3/5-20	V9	Mediophyceae	0.364494
-47.2002	-58.2034	82	SRF	3/5-20	V9	Araphid_pennate	0.00594488
-47.2002	-58.2034	82	SRF	3/5-20	V9	Raphid_pennate	2.0728
-47.2002	-58.2034	82	SRF	3/5-20	V9	Coscinodiscophyceae	0.142315
-47.2002	-58.2034	82	SRF	3/5-20	V9	Mediophyceae	13.5065
-54.3739	-65.1342	83	SRF	3/5-20	V9	Araphid_pennate	0.000164474
-54.3739	-65.1342	83	SRF	3/5-20	V9	Raphid_pennate	0.0123355
-54.3739	-65.1342	83	SRF	3/5-20	V9	Coscinodiscophyceae	0.00296053
-54.3739	-65.1342	83	SRF	3/5-20	V9	Mediophyceae	0.0125
-60.4016	-60.4488	84	SRF	3/5-20	V9	Araphid_pennate	0.0596622
-60.4016	-60.4488	84	SRF	3/5-20	V9	Raphid_pennate	23.6078
-60.4016	-60.4488	84	SRF	3/5-20	V9	Coscinodiscophyceae	0.225803
-60.4016	-60.4488	84	SRF	3/5-20	V9	Mediophyceae	39.8425
-62.0385	-49.529	85	SRF	3/5-20	V9	Araphid_pennate	0
-62.0385	-49.529	85	SRF	3/5-20	V9	Raphid_pennate	0.0370625
-62.0385	-49.529	85	SRF	3/5-20	V9	Coscinodiscophyceae	0.00135388
-62.0385	-49.529	85	SRF	3/5-20	V9	Mediophyceae	37.8538
-64.358	-53.0534	86	SRF	3/5-20	V9	Araphid_pennate	0.0852712
-64.358	-53.0534	86	SRF	3/5-20	V9	Raphid_pennate	10.2746
-64.358	-53.0534	86	SRF	3/5-20	V9	Coscinodiscophyceae	4.28635
-64.358	-53.0534	86	SRF	3/5-20	V9	Mediophyceae	50.5105
-63.8768	-56.0916	87	SRF	3/5-20	V9	Araphid_pennate	0.0118511
-63.8768	-56.0916	87	SRF	3/5-20	V9	Raphid_pennate	3.90832
-63.8768	-56.0916	87	SRF	3/5-20	V9	Coscinodiscophyceae	0.385982
-63.8768	-56.0916	87	SRF	3/5-20	V9	Mediophyceae	14.673
-63.4015	-56.7938	88	SRF	3/5-20	V9	Araphid_pennate	0.00258508
-63.4015	-56.7938	88	SRF	3/5-20	V9	Raphid_pennate	0.764393
-63.4015	-56.7938	88	SRF	3/5-20	V9	Coscinodiscophyceae	0.217936
-63.4015	-56.7938	88	SRF	3/5-20	V9	Mediophyceae	5.72142
-57.7338	-67.1084	89	SRF	3/5-20	V9	Araphid_pennate	0
-57.7338	-67.1084	89	SRF	3/5-20	V9	Raphid_pennate	0.8597
-57.7338	-67.1084	89	SRF	3/5-20	V9	Coscinodiscophyceae	0.737497
-57.7338	-67.1084	89	SRF	3/5-20	V9	Mediophyceae	0.246915
-39.6466	-76.9634	90	SRF	3/5-20	V9	Araphid_pennate	0.00950554
-39.6466	-76.9634	90	SRF	3/5-20	V9	Raphid_pennate	0.00894639
-39.6466	-76.9634	90	SRF	3/5-20	V9	Coscinodiscophyceae	0.0183659
-39.6466	-76.9634	90	SRF	3/5-20	V9	Mediophyceae	0.0241724
-34.173	-73.0814	91	SRF	3/5-20	V9	Araphid_pennate	0.0527362
-34.173	-73.0814	91	SRF	3/5-20	V9	Raphid_pennate	0.893356
-34.173	-73.0814	91	SRF	3/5-20	V9	Coscinodiscophyceae	0.387866
-34.173	-73.0814	91	SRF	3/5-20	V9	Mediophyceae	0.162097
-33.6737	-71.9641	92	SRF	3/5-20	V9	Araphid_pennate	0.0575067
-33.6737	-71.9641	92	SRF	3/5-20	V9	Raphid_pennate	1.25757
-33.6737	-71.9641	92	SRF	3/5-20	V9	Coscinodiscophyceae	3.71193
-33.6737	-71.9641	92	SRF	3/5-20	V9	Mediophyceae	2.52584
-34.0614	-73.1066	93	SRF	3/5-20	V9	Araphid_pennate	0.000470864
-34.0614	-73.1066	93	SRF	3/5-20	V9	Raphid_pennate	0.0169511
-34.0614	-73.1066	93	SRF	3/5-20	V9	Coscinodiscophyceae	0.00706296
-34.0614	-73.1066	93	SRF	3/5-20	V9	Mediophyceae	0.116146
-32.7969	-87.086	94	SRF	3/5-20	V9	Araphid_pennate	0.0233881
-32.7969	-87.086	94	SRF	3/5-20	V9	Raphid_pennate	0.187217
-32.7969	-87.086	94	SRF	3/5-20	V9	Coscinodiscophyceae	0.00297258
-32.7969	-87.086	94	SRF	3/5-20	V9	Mediophyceae	0.0169381
-31.3727	-93.9387	95	SRF	3/5-20	V9	Araphid_pennate	0.0187636
-31.3727	-93.9387	95	SRF	3/5-20	V9	Raphid_pennate	0.13876
-31.3727	-93.9387	95	SRF	3/5-20	V9	Coscinodiscophyceae	0.00287507
-31.3727	-93.9387	95	SRF	3/5-20	V9	Mediophyceae	0.0354087
-29.6597	-101.235	96	SRF	3/5-20	V9	Araphid_pennate	0.00115423
-29.6597	-101.235	96	SRF	3/5-20	V9	Raphid_pennate	0.329615
-29.6597	-101.235	96	SRF	3/5-20	V9	Coscinodiscophyceae	0.00148401
-29.6597	-101.235	96	SRF	3/5-20	V9	Mediophyceae	0.0159943
-28.1698	-107.383	97	SRF	3/5-20	V9	Araphid_pennate	0
-28.1698	-107.383	97	SRF	3/5-20	V9	Raphid_pennate	0.00728337
-28.1698	-107.383	97	SRF	3/5-20	V9	Coscinodiscophyceae	0.00151737
-28.1698	-107.383	97	SRF	3/5-20	V9	Mediophyceae	0.00242779
-25.8051	-111.72	98	SRF	3/5-20	V9	Araphid_pennate	0.000915785
-25.8051	-111.72	98	SRF	3/5-20	V9	Raphid_pennate	0.0286183
-25.8051	-111.72	98	SRF	3/5-20	V9	Coscinodiscophyceae	0.0405235
-25.8051	-111.72	98	SRF	3/5-20	V9	Mediophyceae	0.173541
-21.1584	-104.831	99	SRF	3/5-20	V9	Araphid_pennate	0.00162877
-21.1584	-104.831	99	SRF	3/5-20	V9	Raphid_pennate	0.0903061
-21.1584	-104.831	99	SRF	3/5-20	V9	Coscinodiscophyceae	0.00542923
-21.1584	-104.831	99	SRF	3/5-20	V9	Mediophyceae	0.0195452
-12.9488	-96.0293	100	SRF	3/5-20	V9	Araphid_pennate	0.644626
-12.9488	-96.0293	100	SRF	3/5-20	V9	Raphid_pennate	3.66694
-12.9488	-96.0293	100	SRF	3/5-20	V9	Coscinodiscophyceae	0.00823678
-12.9488	-96.0293	100	SRF	3/5-20	V9	Mediophyceae	9.68305
-5.252	-85.2052	102	SRF	3/5-20	V9	Araphid_pennate	0.177777
-5.252	-85.2052	102	SRF	3/5-20	V9	Raphid_pennate	0.807281
-5.252	-85.2052	102	SRF	3/5-20	V9	Coscinodiscophyceae	0.760924
-5.252	-85.2052	102	SRF	3/5-20	V9	Mediophyceae	2.81425
0.0247	-84.6024	106	SRF	3/5-20	V9	Araphid_pennate	0.246091
0.0247	-84.6024	106	SRF	3/5-20	V9	Raphid_pennate	1.2123
0.0247	-84.6024	106	SRF	3/5-20	V9	Coscinodiscophyceae	0.216887
0.0247	-84.6024	106	SRF	3/5-20	V9	Mediophyceae	1.08867
2.0399	-84.5599	109	SRF	3/5-20	V9	Araphid_pennate	0.0172985
2.0399	-84.5599	109	SRF	3/5-20	V9	Raphid_pennate	0.8751
2.0399	-84.5599	109	SRF	3/5-20	V9	Coscinodiscophyceae	0.00378758
2.0399	-84.5599	109	SRF	3/5-20	V9	Mediophyceae	0.0196728
-2.0133	-84.589	110	SRF	3/5-20	V9	Araphid_pennate	0.220624
-2.0133	-84.589	110	SRF	3/5-20	V9	Raphid_pennate	0.71567
-2.0133	-84.589	110	SRF	3/5-20	V9	Coscinodiscophyceae	0.188319
-2.0133	-84.589	110	SRF	3/5-20	V9	Mediophyceae	0.535642
-16.9601	-100.633	111	SRF	3/5-20	V9	Araphid_pennate	0.0815788
-16.9601	-100.633	111	SRF	3/5-20	V9	Raphid_pennate	0.892261
-16.9601	-100.633	111	SRF	3/5-20	V9	Coscinodiscophyceae	0.22538
-16.9601	-100.633	111	SRF	3/5-20	V9	Mediophyceae	0.583732
-23.2811	-129.395	112	SRF	3/5-20	V9	Araphid_pennate	0.00127125
-23.2811	-129.395	112	SRF	3/5-20	V9	Raphid_pennate	0.0627803
-23.2811	-129.395	112	SRF	3/5-20	V9	Coscinodiscophyceae	0.0112457
-23.2811	-129.395	112	SRF	3/5-20	V9	Mediophyceae	0.0640515
-23.1107	-134.933	113	SRF	3/5-20	V9	Araphid_pennate	0.218454
-23.1107	-134.933	113	SRF	3/5-20	V9	Raphid_pennate	1.58318
-23.1107	-134.933	113	SRF	3/5-20	V9	Coscinodiscophyceae	0.0532549
-23.1107	-134.933	113	SRF	3/5-20	V9	Mediophyceae	28.986
-8.996	-139.281	122	SRF	3/5-20	V9	Araphid_pennate	1.00809
-8.996	-139.281	122	SRF	3/5-20	V9	Raphid_pennate	3.7282
-8.996	-139.281	122	SRF	3/5-20	V9	Coscinodiscophyceae	0.0970304
-8.996	-139.281	122	SRF	3/5-20	V9	Mediophyceae	2.34992
-8.8984	-140.309	123	SRF	3/5-20	V9	Araphid_pennate	0.521194
-8.8984	-140.309	123	SRF	3/5-20	V9	Raphid_pennate	7.88775
-8.8984	-140.309	123	SRF	3/5-20	V9	Coscinodiscophyceae	9.96669
-8.8984	-140.309	123	SRF	3/5-20	V9	Mediophyceae	4.55726
-9.1504	-140.522	124	SRF	3/5-20	V9	Araphid_pennate	0.564302
-9.1504	-140.522	124	SRF	3/5-20	V9	Raphid_pennate	1.62316
-9.1504	-140.522	124	SRF	3/5-20	V9	Coscinodiscophyceae	1.66066
-9.1504	-140.522	124	SRF	3/5-20	V9	Mediophyceae	4.13951
-8.9124	-142.56	125	SRF	3/5-20	V9	Araphid_pennate	0.0459889
-8.9124	-142.56	125	SRF	3/5-20	V9	Raphid_pennate	0.389329
-8.9124	-142.56	125	SRF	3/5-20	V9	Coscinodiscophyceae	0.0705603
-8.9124	-142.56	125	SRF	3/5-20	V9	Mediophyceae	0.379574
-11.9668	-151.241	126	SRF	3/5-20	V9	Araphid_pennate	1.03483
-11.9668	-151.241	126	SRF	3/5-20	V9	Raphid_pennate	5.26454
-11.9668	-151.241	126	SRF	3/5-20	V9	Coscinodiscophyceae	1.81835
-11.9668	-151.241	126	SRF	3/5-20	V9	Mediophyceae	1.81681
-6.605	-152.507	127	SRF	3/5-20	V9	Araphid_pennate	0.470632
-6.605	-152.507	127	SRF	3/5-20	V9	Raphid_pennate	2.6827
-6.605	-152.507	127	SRF	3/5-20	V9	Coscinodiscophyceae	0.0787573
-6.605	-152.507	127	SRF	3/5-20	V9	Mediophyceae	0.987509
0.0078	-153.626	128	SRF	3/5-20	V9	Araphid_pennate	0.684762
0.0078	-153.626	128	SRF	3/5-20	V9	Raphid_pennate	4.79863
0.0078	-153.626	128	SRF	3/5-20	V9	Coscinodiscophyceae	2.00008
0.0078	-153.626	128	SRF	3/5-20	V9	Mediophyceae	3.84184
6.671	-153.066	129	SRF	3/5-20	V9	Araphid_pennate	0.145629
6.671	-153.066	129	SRF	3/5-20	V9	Raphid_pennate	0.65429
6.671	-153.066	129	SRF	3/5-20	V9	Coscinodiscophyceae	0.0085297
6.671	-153.066	129	SRF	3/5-20	V9	Mediophyceae	0.408593
22.7091	-158.025	131	SRF	3/5-20	V9	Araphid_pennate	0.000215395
22.7091	-158.025	131	SRF	3/5-20	V9	Raphid_pennate	0.00336016
22.7091	-158.025	131	SRF	3/5-20	V9	Coscinodiscophyceae	0.000560026
22.7091	-158.025	131	SRF	3/5-20	V9	Mediophyceae	0.0030586
31.4868	-159.075	132	SRF	3/5-20	V9	Araphid_pennate	0.0247605
31.4868	-159.075	132	SRF	3/5-20	V9	Raphid_pennate	0.200963
31.4868	-159.075	132	SRF	3/5-20	V9	Coscinodiscophyceae	0.00604616
31.4868	-159.075	132	SRF	3/5-20	V9	Mediophyceae	0.0316704
35.3888	-127.742	133	SRF	3/5-20	V9	Araphid_pennate	0.0390246
35.3888	-127.742	133	SRF	3/5-20	V9	Raphid_pennate	0.015132
35.3888	-127.742	133	SRF	3/5-20	V9	Coscinodiscophyceae	0.0445996
35.3888	-127.742	133	SRF	3/5-20	V9	Mediophyceae	0.0341576
33.0007	-121.87	135	SRF	3/5-20	V9	Araphid_pennate	0.0442178
33.0007	-121.87	135	SRF	3/5-20	V9	Raphid_pennate	0.109758
33.0007	-121.87	135	SRF	3/5-20	V9	Coscinodiscophyceae	0.167311
33.0007	-121.87	135	SRF	3/5-20	V9	Mediophyceae	0.30204
17.0149	-118.917	136	SRF	3/5-20	V9	Araphid_pennate	0.123844
17.0149	-118.917	136	SRF	3/5-20	V9	Raphid_pennate	0.302867
17.0149	-118.917	136	SRF	3/5-20	V9	Coscinodiscophyceae	0.0887856
17.0149	-118.917	136	SRF	3/5-20	V9	Mediophyceae	0.0643073
14.1853	-116.684	137	SRF	3/5-20	V9	Araphid_pennate	0.0849038
14.1853	-116.684	137	SRF	3/5-20	V9	Raphid_pennate	0.299393
14.1853	-116.684	137	SRF	3/5-20	V9	Coscinodiscophyceae	0.0179261
14.1853	-116.684	137	SRF	3/5-20	V9	Mediophyceae	0.333997
6.3305	-102.946	138	SRF	3/5-20	V9	Araphid_pennate	0.0197844
6.3305	-102.946	138	SRF	3/5-20	V9	Raphid_pennate	0.274382
6.3305	-102.946	138	SRF	3/5-20	V9	Coscinodiscophyceae	0.00649853
6.3305	-102.946	138	SRF	3/5-20	V9	Mediophyceae	0.031915
6.4808	-94.9704	139	SRF	3/5-20	V9	Araphid_pennate	0.064344
6.4808	-94.9704	139	SRF	3/5-20	V9	Raphid_pennate	0.730639
6.4808	-94.9704	139	SRF	3/5-20	V9	Coscinodiscophyceae	0.183003
6.4808	-94.9704	139	SRF	3/5-20	V9	Mediophyceae	0.360305
7.4161	-79.3071	140	SRF	3/5-20	V9	Araphid_pennate	0.27183
7.4161	-79.3071	140	SRF	3/5-20	V9	Raphid_pennate	1.50462
7.4161	-79.3071	140	SRF	3/5-20	V9	Coscinodiscophyceae	22.4763
7.4161	-79.3071	140	SRF	3/5-20	V9	Mediophyceae	4.45236
9.8481	-80.0454	141	SRF	3/5-20	V9	Araphid_pennate	0.068799
9.8481	-80.0454	141	SRF	3/5-20	V9	Raphid_pennate	0.224208
9.8481	-80.0454	141	SRF	3/5-20	V9	Coscinodiscophyceae	3.8913
9.8481	-80.0454	141	SRF	3/5-20	V9	Mediophyceae	0.508212
25.5264	-88.394	142	SRF	3/5-20	V9	Araphid_pennate	0.001619
25.5264	-88.394	142	SRF	3/5-20	V9	Raphid_pennate	0.00819022
25.5264	-88.394	142	SRF	3/5-20	V9	Coscinodiscophyceae	0.00857116
25.5264	-88.394	142	SRF	3/5-20	V9	Mediophyceae	0.0390464
29.7186	-79.6636	143	SRF	3/5-20	V9	Araphid_pennate	0.0707607
29.7186	-79.6636	143	SRF	3/5-20	V9	Raphid_pennate	0.147569
29.7186	-79.6636	143	SRF	3/5-20	V9	Coscinodiscophyceae	0.0339275
29.7186	-79.6636	143	SRF	3/5-20	V9	Mediophyceae	0.285242
36.3489	-72.7896	144	SRF	3/5-20	V9	Araphid_pennate	0.238177
36.3489	-72.7896	144	SRF	3/5-20	V9	Raphid_pennate	0.763738
36.3489	-72.7896	144	SRF	3/5-20	V9	Coscinodiscophyceae	0.245231
36.3489	-72.7896	144	SRF	3/5-20	V9	Mediophyceae	1.67539
39.194	-70.0499	145	SRF	3/5-20	V9	Araphid_pennate	0.0036453
39.194	-70.0499	145	SRF	3/5-20	V9	Raphid_pennate	0.0812688
39.194	-70.0499	145	SRF	3/5-20	V9	Coscinodiscophyceae	1.02905
39.194	-70.0499	145	SRF	3/5-20	V9	Mediophyceae	2.47452
34.8217	-71.21	146	SRF	3/5-20	V9	Araphid_pennate	0.00826519
34.8217	-71.21	146	SRF	3/5-20	V9	Raphid_pennate	0.0816839
34.8217	-71.21	146	SRF	3/5-20	V9	Coscinodiscophyceae	0.0781842
34.8217	-71.21	146	SRF	3/5-20	V9	Mediophyceae	0.0633664
32.9701	-66.5548	147	SRF	3/5-20	V9	Araphid_pennate	0.0049187
32.9701	-66.5548	147	SRF	3/5-20	V9	Raphid_pennate	0.0313094
32.9701	-66.5548	147	SRF	3/5-20	V9	Coscinodiscophyceae	0.0201478
32.9701	-66.5548	147	SRF	3/5-20	V9	Mediophyceae	0.0834288
31.8103	-64.1348	148	SRF	3/5-20	V9	Araphid_pennate	0.0525951
31.8103	-64.1348	148	SRF	3/5-20	V9	Raphid_pennate	0.0876585
31.8103	-64.1348	148	SRF	3/5-20	V9	Coscinodiscophyceae	0.0614148
31.8103	-64.1348	148	SRF	3/5-20	V9	Mediophyceae	0.131111
34.0533	-49.8355	149	SRF	3/5-20	V9	Araphid_pennate	0.108682
34.0533	-49.8355	149	SRF	3/5-20	V9	Raphid_pennate	0.65755
34.0533	-49.8355	149	SRF	3/5-20	V9	Coscinodiscophyceae	0.812642
34.0533	-49.8355	149	SRF	3/5-20	V9	Mediophyceae	1.15923
35.8641	-37.1831	150	SRF	3/5-20	V9	Araphid_pennate	0.0115424
35.8641	-37.1831	150	SRF	3/5-20	V9	Raphid_pennate	0.0218024
35.8641	-37.1831	150	SRF	3/5-20	V9	Coscinodiscophyceae	0.0571203
35.8641	-37.1831	150	SRF	3/5-20	V9	Mediophyceae	0.387806
36.1399	-28.9689	151	SRF	3/5-20	V9	Araphid_pennate	0.00526037
36.1399	-28.9689	151	SRF	3/5-20	V9	Raphid_pennate	0.076116
36.1399	-28.9689	151	SRF	3/5-20	V9	Coscinodiscophyceae	0.286132
36.1399	-28.9689	151	SRF	3/5-20	V9	Mediophyceae	0.0968387
43.6858	-16.8474	152	SRF	3/5-20	V9	Araphid_pennate	0.0939913
43.6858	-16.8474	152	SRF	3/5-20	V9	Raphid_pennate	0.539945
43.6858	-16.8474	152	SRF	3/5-20	V9	Coscinodiscophyceae	0.803816
43.6858	-16.8474	152	SRF	3/5-20	V9	Mediophyceae	0.697055
54.5305	-16.9377	155	SRF	3/5-20	V9	Araphid_pennate	0.0340314
54.5305	-16.9377	155	SRF	3/5-20	V9	Raphid_pennate	16.804
54.5305	-16.9377	155	SRF	3/5-20	V9	Coscinodiscophyceae	0.555898
54.5305	-16.9377	155	SRF	3/5-20	V9	Mediophyceae	1.34902
67.141	0.2355	158	SRF	3/5-20	V9	Araphid_pennate	7.73834e-05
67.141	0.2355	158	SRF	3/5-20	V9	Raphid_pennate	22.3649
67.141	0.2355	158	SRF	3/5-20	V9	Coscinodiscophyceae	0.0301408
67.141	0.2355	158	SRF	3/5-20	V9	Mediophyceae	0.788924
76.1825	1.3918	163	SRF	3/5-20	V9	Araphid_pennate	0.0198158
76.1825	1.3918	163	SRF	3/5-20	V9	Raphid_pennate	2.07675
76.1825	1.3918	163	SRF	3/5-20	V9	Coscinodiscophyceae	0.236802
76.1825	1.3918	163	SRF	3/5-20	V9	Mediophyceae	2.6423
72.5128	44.0775	168	SRF	3/5-20	V9	Araphid_pennate	7.10176e-05
72.5128	44.0775	168	SRF	3/5-20	V9	Raphid_pennate	0.0498898
72.5128	44.0775	168	SRF	3/5-20	V9	Coscinodiscophyceae	0.0650166
72.5128	44.0775	168	SRF	3/5-20	V9	Mediophyceae	0.44876
78.9564	79.4201	173	SRF	3/5-20	V9	Araphid_pennate	0.029481
78.9564	79.4201	173	SRF	3/5-20	V9	Raphid_pennate	0.893345
78.9564	79.4201	173	SRF	3/5-20	V9	Coscinodiscophyceae	0.565887
78.9564	79.4201	173	SRF	3/5-20	V9	Mediophyceae	1.45646
79.2233	66.3435	175	SRF	3/5-20	V9	Araphid_pennate	0.00127436
79.2233	66.3435	175	SRF	3/5-20	V9	Raphid_pennate	1.20866
79.2233	66.3435	175	SRF	3/5-20	V9	Coscinodiscophyceae	21.6363
79.2233	66.3435	175	SRF	3/5-20	V9	Mediophyceae	16.974
77.1604	73.2057	178	SRF	3/5-20	V9	Araphid_pennate	0.00130099
77.1604	73.2057	178	SRF	3/5-20	V9	Raphid_pennate	0.103605
77.1604	73.2057	178	SRF	3/5-20	V9	Coscinodiscophyceae	0.073355
77.1604	73.2057	178	SRF	3/5-20	V9	Mediophyceae	0.875857
74.8023	76.1478	180	SRF	3/5-20	V9	Araphid_pennate	0.000283393
74.8023	76.1478	180	SRF	3/5-20	V9	Raphid_pennate	1.19722
74.8023	76.1478	180	SRF	3/5-20	V9	Coscinodiscophyceae	0.253551
74.8023	76.1478	180	SRF	3/5-20	V9	Mediophyceae	0.850263
78.2518	91.8557	188	SRF	3/5-20	V9	Araphid_pennate	9.75031
78.2518	91.8557	188	SRF	3/5-20	V9	Raphid_pennate	4.76004
78.2518	91.8557	188	SRF	3/5-20	V9	Coscinodiscophyceae	0.0832501
78.2518	91.8557	188	SRF	3/5-20	V9	Mediophyceae	13.8959
77.9028	117.154	189	SRF	3/5-20	V9	Araphid_pennate	0.0185431
77.9028	117.154	189	SRF	3/5-20	V9	Raphid_pennate	0.896046
77.9028	117.154	189	SRF	3/5-20	V9	Coscinodiscophyceae	2.8956
77.9028	117.154	189	SRF	3/5-20	V9	Mediophyceae	2.66796
71.5955	160.938	191	SRF	3/5-20	V9	Araphid_pennate	0.309966
71.5955	160.938	191	SRF	3/5-20	V9	Raphid_pennate	2.35277
71.5955	160.938	191	SRF	3/5-20	V9	Coscinodiscophyceae	0.220579
71.5955	160.938	191	SRF	3/5-20	V9	Mediophyceae	10.2698
71.0704	174.992	193	SRF	3/5-20	V9	Araphid_pennate	0.470156
71.0704	174.992	193	SRF	3/5-20	V9	Raphid_pennate	6.26253
71.0704	174.992	193	SRF	3/5-20	V9	Coscinodiscophyceae	20.9036
71.0704	174.992	193	SRF	3/5-20	V9	Mediophyceae	3.96486
73.3833	-168.133	194	SRF	3/5-20	V9	Araphid_pennate	0.310305
73.3833	-168.133	194	SRF	3/5-20	V9	Raphid_pennate	1.30335
73.3833	-168.133	194	SRF	3/5-20	V9	Coscinodiscophyceae	0.0349391
73.3833	-168.133	194	SRF	3/5-20	V9	Mediophyceae	12.3995
71.8895	-154.91	196	SRF	3/5-20	V9	Araphid_pennate	0.00867194
71.8895	-154.91	196	SRF	3/5-20	V9	Raphid_pennate	1.18212
71.8895	-154.91	196	SRF	3/5-20	V9	Coscinodiscophyceae	0.51235
71.8895	-154.91	196	SRF	3/5-20	V9	Mediophyceae	8.51634
74.2987	-85.7806	201	SRF	3/5-20	V9	Araphid_pennate	0.0150923
74.2987	-85.7806	201	SRF	3/5-20	V9	Raphid_pennate	1.62185
74.2987	-85.7806	201	SRF	3/5-20	V9	Coscinodiscophyceae	0.00886608
74.2987	-85.7806	201	SRF	3/5-20	V9	Mediophyceae	22.4049
72.4693	-71.892	205	SRF	3/5-20	V9	Araphid_pennate	0.00979723
72.4693	-71.892	205	SRF	3/5-20	V9	Raphid_pennate	8.43546
72.4693	-71.892	205	SRF	3/5-20	V9	Coscinodiscophyceae	0.0680244
72.4693	-71.892	205	SRF	3/5-20	V9	Mediophyceae	25.3656
70.9574	-53.5989	206	SRF	3/5-20	V9	Araphid_pennate	0.00210517
70.9574	-53.5989	206	SRF	3/5-20	V9	Raphid_pennate	0.259252
70.9574	-53.5989	206	SRF	3/5-20	V9	Coscinodiscophyceae	0.390825
70.9574	-53.5989	206	SRF	3/5-20	V9	Mediophyceae	3.19555
69.1136	-51.5086	208	SRF	3/5-20	V9	Araphid_pennate	0.000941405
69.1136	-51.5086	208	SRF	3/5-20	V9	Raphid_pennate	0.12901
69.1136	-51.5086	208	SRF	3/5-20	V9	Coscinodiscophyceae	0.03133
69.1136	-51.5086	208	SRF	3/5-20	V9	Mediophyceae	2.36986
64.7127	-53.0106	209	SRF	3/5-20	V9	Araphid_pennate	3.33955e-05
64.7127	-53.0106	209	SRF	3/5-20	V9	Raphid_pennate	1.29321
64.7127	-53.0106	209	SRF	3/5-20	V9	Coscinodiscophyceae	1.40248
64.7127	-53.0106	209	SRF	3/5-20	V9	Mediophyceae	14.4194
61.5427	-55.9869	210	SRF	3/5-20	V9	Araphid_pennate	0.000144153
61.5427	-55.9869	210	SRF	3/5-20	V9	Raphid_pennate	1.78519
61.5427	-55.9869	210	SRF	3/5-20	V9	Coscinodiscophyceae	0.255968
61.5427	-55.9869	210	SRF	3/5-20	V9	Mediophyceae	2.37151
37.0112	1.946	7	DCM	20-180	V9	Araphid_pennate	0.0317693
37.0112	1.946	7	DCM	20-180	V9	Raphid_pennate	0.200544
37.0112	1.946	7	DCM	20-180	V9	Coscinodiscophyceae	0.130731
37.0112	1.946	7	DCM	20-180	V9	Mediophyceae	0.126204
38.002	3.9679	8	DCM	20-180	V9	Araphid_pennate	0.00482348
38.002	3.9679	8	DCM	20-180	V9	Raphid_pennate	0.0933578
38.002	3.9679	8	DCM	20-180	V9	Coscinodiscophyceae	0.124166
38.002	3.9679	8	DCM	20-180	V9	Mediophyceae	0.0648836
40.6769	2.8658	10	DCM	20-180	V9	Araphid_pennate	0.00325937
40.6769	2.8658	10	DCM	20-180	V9	Raphid_pennate	0.0123513
40.6769	2.8658	10	DCM	20-180	V9	Coscinodiscophyceae	0.027962
40.6769	2.8658	10	DCM	20-180	V9	Mediophyceae	0.0584972
43.3346	7.9026	12	DCM	20-180	V9	Araphid_pennate	0.00296485
43.3346	7.9026	12	DCM	20-180	V9	Raphid_pennate	0.0067768
43.3346	7.9026	12	DCM	20-180	V9	Coscinodiscophyceae	0.123782
43.3346	7.9026	12	DCM	20-180	V9	Mediophyceae	0.0894749
36.253	14.3033	17	DCM	20-180	V9	Araphid_pennate	0.00139263
36.253	14.3033	17	DCM	20-180	V9	Raphid_pennate	0.0133294
36.253	14.3033	17	DCM	20-180	V9	Coscinodiscophyceae	0.00666472
36.253	14.3033	17	DCM	20-180	V9	Mediophyceae	0.0830603
35.7528	14.2765	18	DCM	20-180	V9	Araphid_pennate	0.00186147
35.7528	14.2765	18	DCM	20-180	V9	Raphid_pennate	0.0258441
35.7528	14.2765	18	DCM	20-180	V9	Coscinodiscophyceae	0.0179653
35.7528	14.2765	18	DCM	20-180	V9	Mediophyceae	0.0990907
39.8661	17.3868	22	DCM	20-180	V9	Araphid_pennate	1.03236
39.8661	17.3868	22	DCM	20-180	V9	Raphid_pennate	0.423137
39.8661	17.3868	22	DCM	20-180	V9	Coscinodiscophyceae	0.842046
39.8661	17.3868	22	DCM	20-180	V9	Mediophyceae	1.15263
42.1694	17.7179	23	DCM	20-180	V9	Araphid_pennate	0.00223312
42.1694	17.7179	23	DCM	20-180	V9	Raphid_pennate	0.0815677
42.1694	17.7179	23	DCM	20-180	V9	Coscinodiscophyceae	0.0492462
42.1694	17.7179	23	DCM	20-180	V9	Mediophyceae	0.573619
39.4046	19.3886	25	DCM	20-180	V9	Araphid_pennate	0.0105455
39.4046	19.3886	25	DCM	20-180	V9	Raphid_pennate	0.100967
39.4046	19.3886	25	DCM	20-180	V9	Coscinodiscophyceae	0.194687
39.4046	19.3886	25	DCM	20-180	V9	Mediophyceae	0.255148
33.9189	32.8532	30	DCM	20-180	V9	Araphid_pennate	0.000579691
33.9189	32.8532	30	DCM	20-180	V9	Raphid_pennate	0.00858997
33.9189	32.8532	30	DCM	20-180	V9	Coscinodiscophyceae	0.000263496
33.9189	32.8532	30	DCM	20-180	V9	Mediophyceae	0.00579691
23.41	37.2383	32	DCM	20-180	V9	Araphid_pennate	0.0167079
23.41	37.2383	32	DCM	20-180	V9	Raphid_pennate	0.0540479
23.41	37.2383	32	DCM	20-180	V9	Coscinodiscophyceae	0.0492912
23.41	37.2383	32	DCM	20-180	V9	Mediophyceae	0.122425
18.4183	39.865	34	DCM	20-180	V9	Araphid_pennate	0.0472455
18.4183	39.865	34	DCM	20-180	V9	Raphid_pennate	0.151125
18.4183	39.865	34	DCM	20-180	V9	Coscinodiscophyceae	0.171669
18.4183	39.865	34	DCM	20-180	V9	Mediophyceae	0.236429
20.8116	63.5128	36	DCM	20-180	V9	Araphid_pennate	0.125909
20.8116	63.5128	36	DCM	20-180	V9	Raphid_pennate	0.134483
20.8116	63.5128	36	DCM	20-180	V9	Coscinodiscophyceae	0.395065
20.8116	63.5128	36	DCM	20-180	V9	Mediophyceae	0.124051
19.0235	64.5256	38	DCM	20-180	V9	Araphid_pennate	0.0033182
19.0235	64.5256	38	DCM	20-180	V9	Raphid_pennate	0.101876
19.0235	64.5256	38	DCM	20-180	V9	Coscinodiscophyceae	0.051185
19.0235	64.5256	38	DCM	20-180	V9	Mediophyceae	0.0316994
18.5745	66.4895	39	DCM	20-180	V9	Araphid_pennate	0.0387394
18.5745	66.4895	39	DCM	20-180	V9	Raphid_pennate	0.12943
18.5745	66.4895	39	DCM	20-180	V9	Coscinodiscophyceae	0.484549
18.5745	66.4895	39	DCM	20-180	V9	Mediophyceae	0.602256
14.5644	70.0096	41	DCM	20-180	V9	Araphid_pennate	0.0395769
14.5644	70.0096	41	DCM	20-180	V9	Raphid_pennate	0.112595
14.5644	70.0096	41	DCM	20-180	V9	Coscinodiscophyceae	0.0648719
14.5644	70.0096	41	DCM	20-180	V9	Mediophyceae	0.443945
5.9994	73.8978	42	DCM	20-180	V9	Araphid_pennate	0.0109901
5.9994	73.8978	42	DCM	20-180	V9	Raphid_pennate	0.107104
5.9994	73.8978	42	DCM	20-180	V9	Coscinodiscophyceae	0.00959138
5.9994	73.8978	42	DCM	20-180	V9	Mediophyceae	0.068938
-21.4689	54.3066	51	DCM	20-180	V9	Araphid_pennate	0.00760997
-21.4689	54.3066	51	DCM	20-180	V9	Raphid_pennate	0.0257016
-21.4689	54.3066	51	DCM	20-180	V9	Coscinodiscophyceae	0.0129226
-21.4689	54.3066	51	DCM	20-180	V9	Mediophyceae	0.0544184
-16.953	53.9825	52	DCM	20-180	V9	Araphid_pennate	0.0125536
-16.953	53.9825	52	DCM	20-180	V9	Raphid_pennate	0.0785363
-16.953	53.9825	52	DCM	20-180	V9	Coscinodiscophyceae	0.0362709
-16.953	53.9825	52	DCM	20-180	V9	Mediophyceae	0.094565
-17.3066	42.2853	58	DCM	20-180	V9	Araphid_pennate	0.00781257
-17.3066	42.2853	58	DCM	20-180	V9	Raphid_pennate	0.0816539
-17.3066	42.2853	58	DCM	20-180	V9	Coscinodiscophyceae	0.157133
-17.3066	42.2853	58	DCM	20-180	V9	Mediophyceae	0.146297
-29.4964	37.9974	64	DCM	20-180	V9	Araphid_pennate	0.0554649
-29.4964	37.9974	64	DCM	20-180	V9	Raphid_pennate	0.257345
-29.4964	37.9974	64	DCM	20-180	V9	Coscinodiscophyceae	0.531011
-29.4964	37.9974	64	DCM	20-180	V9	Mediophyceae	2.49145
-8.6996	-17.9926	72	DCM	20-180	V9	Araphid_pennate	0.00086274
-8.6996	-17.9926	72	DCM	20-180	V9	Raphid_pennate	0.00372341
-8.6996	-17.9926	72	DCM	20-180	V9	Coscinodiscophyceae	0.00299689
-8.6996	-17.9926	72	DCM	20-180	V9	Mediophyceae	0.0130773
-21.0716	-35.3964	76	DCM	20-180	V9	Araphid_pennate	0.0024213
-21.0716	-35.3964	76	DCM	20-180	V9	Raphid_pennate	0.00437016
-21.0716	-35.3964	76	DCM	20-180	V9	Coscinodiscophyceae	0.00383865
-21.0716	-35.3964	76	DCM	20-180	V9	Mediophyceae	0.0542726
-30.1403	-43.2641	78	DCM	20-180	V9	Araphid_pennate	0.00221567
-30.1403	-43.2641	78	DCM	20-180	V9	Raphid_pennate	0.0109399
-30.1403	-43.2641	78	DCM	20-180	V9	Coscinodiscophyceae	0.00567765
-30.1403	-43.2641	78	DCM	20-180	V9	Mediophyceae	0.0306731
-40.6154	-51.9351	80	DCM	20-180	V9	Araphid_pennate	0.265366
-40.6154	-51.9351	80	DCM	20-180	V9	Raphid_pennate	0.849862
-40.6154	-51.9351	80	DCM	20-180	V9	Coscinodiscophyceae	1.08945
-40.6154	-51.9351	80	DCM	20-180	V9	Mediophyceae	2.13094
-44.5582	-52.2718	81	DCM	20-180	V9	Araphid_pennate	0.114124
-44.5582	-52.2718	81	DCM	20-180	V9	Raphid_pennate	0.0617081
-44.5582	-52.2718	81	DCM	20-180	V9	Coscinodiscophyceae	0.244397
-44.5582	-52.2718	81	DCM	20-180	V9	Mediophyceae	0.0627907
-47.2007	-57.9446	82	DCM	20-180	V9	Araphid_pennate	0.00329782
-47.2007	-57.9446	82	DCM	20-180	V9	Raphid_pennate	0.19138
-47.2007	-57.9446	82	DCM	20-180	V9	Coscinodiscophyceae	0.0587224
-47.2007	-57.9446	82	DCM	20-180	V9	Mediophyceae	4.21695
-62.2024	-49.2382	85	DCM	20-180	V9	Araphid_pennate	0.0311959
-62.2024	-49.2382	85	DCM	20-180	V9	Raphid_pennate	2.83695
-62.2024	-49.2382	85	DCM	20-180	V9	Coscinodiscophyceae	10.5309
-62.2024	-49.2382	85	DCM	20-180	V9	Mediophyceae	6.77672
-33.9116	-73.0537	93	DCM	20-180	V9	Araphid_pennate	0.014811
-33.9116	-73.0537	93	DCM	20-180	V9	Raphid_pennate	0.139578
-33.9116	-73.0537	93	DCM	20-180	V9	Coscinodiscophyceae	0.334763
-33.9116	-73.0537	93	DCM	20-180	V9	Mediophyceae	0.453207
-25.8162	-111.735	98	DCM	20-180	V9	Araphid_pennate	0.000973941
-25.8162	-111.735	98	DCM	20-180	V9	Raphid_pennate	0.00283328
-25.8162	-111.735	98	DCM	20-180	V9	Coscinodiscophyceae	0.00681759
-25.8162	-111.735	98	DCM	20-180	V9	Mediophyceae	0.0112889
-12.9119	-96.1101	100	DCM	20-180	V9	Araphid_pennate	0.4668
-12.9119	-96.1101	100	DCM	20-180	V9	Raphid_pennate	1.76227
-12.9119	-96.1101	100	DCM	20-180	V9	Coscinodiscophyceae	0.0358095
-12.9119	-96.1101	100	DCM	20-180	V9	Mediophyceae	0.428669
-5.2686	-85.248	102	DCM	20-180	V9	Araphid_pennate	0.0197687
-5.2686	-85.248	102	DCM	20-180	V9	Raphid_pennate	1.41793
-5.2686	-85.248	102	DCM	20-180	V9	Coscinodiscophyceae	0.485967
-5.2686	-85.248	102	DCM	20-180	V9	Mediophyceae	1.29116
0.1069	-84.6236	106	DCM	20-180	V9	Araphid_pennate	0.0707331
0.1069	-84.6236	106	DCM	20-180	V9	Raphid_pennate	0.274634
0.1069	-84.6236	106	DCM	20-180	V9	Coscinodiscophyceae	0.0783364
0.1069	-84.6236	106	DCM	20-180	V9	Mediophyceae	0.195689
2.0218	-84.5652	109	DCM	20-180	V9	Araphid_pennate	0.237402
2.0218	-84.5652	109	DCM	20-180	V9	Raphid_pennate	0.68464
2.0218	-84.5652	109	DCM	20-180	V9	Coscinodiscophyceae	0.0812258
2.0218	-84.5652	109	DCM	20-180	V9	Mediophyceae	0.222143
-16.9763	-100.679	111	DCM	20-180	V9	Araphid_pennate	0.0392955
-16.9763	-100.679	111	DCM	20-180	V9	Raphid_pennate	0.33956
-16.9763	-100.679	111	DCM	20-180	V9	Coscinodiscophyceae	0.0410985
-16.9763	-100.679	111	DCM	20-180	V9	Mediophyceae	0.119274
-23.2142	-129.631	112	DCM	20-180	V9	Araphid_pennate	0.000622587
-23.2142	-129.631	112	DCM	20-180	V9	Raphid_pennate	0.002646
-23.2142	-129.631	112	DCM	20-180	V9	Coscinodiscophyceae	0.0221019
-23.2142	-129.631	112	DCM	20-180	V9	Mediophyceae	0.0155647
-8.9748	-139.209	122	DCM	20-180	V9	Araphid_pennate	0.458925
-8.9748	-139.209	122	DCM	20-180	V9	Raphid_pennate	1.18953
-8.9748	-139.209	122	DCM	20-180	V9	Coscinodiscophyceae	0.31872
-8.9748	-139.209	122	DCM	20-180	V9	Mediophyceae	0.979114
-8.8923	-140.29	123	DCM	20-180	V9	Araphid_pennate	0.0184648
-8.8923	-140.29	123	DCM	20-180	V9	Raphid_pennate	0.142134
-8.8923	-140.29	123	DCM	20-180	V9	Coscinodiscophyceae	0.275486
-8.8923	-140.29	123	DCM	20-180	V9	Mediophyceae	0.256256
-6.6344	-152.548	127	DCM	20-180	V9	Araphid_pennate	0.125655
-6.6344	-152.548	127	DCM	20-180	V9	Raphid_pennate	0.288791
-6.6344	-152.548	127	DCM	20-180	V9	Coscinodiscophyceae	0.193644
-6.6344	-152.548	127	DCM	20-180	V9	Mediophyceae	0.586895
0.0396	-153.807	128	DCM	20-180	V9	Araphid_pennate	0.0222853
0.0396	-153.807	128	DCM	20-180	V9	Raphid_pennate	0.13804
0.0396	-153.807	128	DCM	20-180	V9	Coscinodiscophyceae	0.0417044
0.0396	-153.807	128	DCM	20-180	V9	Mediophyceae	0.370309
6.6261	-153.07	129	DCM	20-180	V9	Araphid_pennate	0.0529864
6.6261	-153.07	129	DCM	20-180	V9	Raphid_pennate	0.0989178
6.6261	-153.07	129	DCM	20-180	V9	Coscinodiscophyceae	0.060115
6.6261	-153.07	129	DCM	20-180	V9	Mediophyceae	0.141322
22.7384	-158.071	131	DCM	20-180	V9	Araphid_pennate	0.00129878
22.7384	-158.071	131	DCM	20-180	V9	Raphid_pennate	0.00988002
22.7384	-158.071	131	DCM	20-180	V9	Coscinodiscophyceae	0.00454574
22.7384	-158.071	131	DCM	20-180	V9	Mediophyceae	0.0292226
31.4794	-159.09	132	DCM	20-180	V9	Araphid_pennate	0.00207525
31.4794	-159.09	132	DCM	20-180	V9	Raphid_pennate	0.0192702
31.4794	-159.09	132	DCM	20-180	V9	Coscinodiscophyceae	0.00760926
31.4794	-159.09	132	DCM	20-180	V9	Mediophyceae	0.0655187
35.3915	-127.778	133	DCM	20-180	V9	Araphid_pennate	0.00207942
35.3915	-127.778	133	DCM	20-180	V9	Raphid_pennate	0.0160881
35.3915	-127.778	133	DCM	20-180	V9	Coscinodiscophyceae	0.0199187
35.3915	-127.778	133	DCM	20-180	V9	Mediophyceae	0.0080988
32.9909	-121.852	135	DCM	20-180	V9	Araphid_pennate	0.0160672
32.9909	-121.852	135	DCM	20-180	V9	Raphid_pennate	0.0190483
32.9909	-121.852	135	DCM	20-180	V9	Coscinodiscophyceae	0.10373
32.9909	-121.852	135	DCM	20-180	V9	Mediophyceae	0.102618
14.1987	-116.716	137	DCM	20-180	V9	Araphid_pennate	0.0221212
14.1987	-116.716	137	DCM	20-180	V9	Raphid_pennate	0.0558226
14.1987	-116.716	137	DCM	20-180	V9	Coscinodiscophyceae	0.0179642
14.1987	-116.716	137	DCM	20-180	V9	Mediophyceae	0.0644336
6.339	-103.034	138	DCM	20-180	V9	Araphid_pennate	0.00137473
6.339	-103.034	138	DCM	20-180	V9	Raphid_pennate	0.0111697
6.339	-103.034	138	DCM	20-180	V9	Coscinodiscophyceae	0.00618628
6.339	-103.034	138	DCM	20-180	V9	Mediophyceae	0.0426166
25.5921	-88.4388	142	DCM	20-180	V9	Araphid_pennate	0.10226
25.5921	-88.4388	142	DCM	20-180	V9	Raphid_pennate	0.133349
25.5921	-88.4388	142	DCM	20-180	V9	Coscinodiscophyceae	0.0304396
25.5921	-88.4388	142	DCM	20-180	V9	Mediophyceae	2.71724
29.7902	-79.6437	143	DCM	20-180	V9	Araphid_pennate	0.0154569
29.7902	-79.6437	143	DCM	20-180	V9	Raphid_pennate	0.00799866
29.7902	-79.6437	143	DCM	20-180	V9	Coscinodiscophyceae	0.00670158
29.7902	-79.6437	143	DCM	20-180	V9	Mediophyceae	0.0409661
35.8605	-37.178	150	DCM	20-180	V9	Araphid_pennate	0.00407632
35.8605	-37.178	150	DCM	20-180	V9	Raphid_pennate	0.00689269
35.8605	-37.178	150	DCM	20-180	V9	Coscinodiscophyceae	0.0206781
35.8605	-37.178	150	DCM	20-180	V9	Mediophyceae	0.152677
36.1736	-29.003	151	DCM	20-180	V9	Araphid_pennate	0.000171682
36.1736	-29.003	151	DCM	20-180	V9	Raphid_pennate	0.00274692
36.1736	-29.003	151	DCM	20-180	V9	Coscinodiscophyceae	0.0262674
36.1736	-29.003	151	DCM	20-180	V9	Mediophyceae	0.0144213
54.5131	-16.6374	155	DCM	20-180	V9	Araphid_pennate	6.99676e-05
54.5131	-16.6374	155	DCM	20-180	V9	Raphid_pennate	0.0185064
54.5131	-16.6374	155	DCM	20-180	V9	Coscinodiscophyceae	0.000314854
54.5131	-16.6374	155	DCM	20-180	V9	Mediophyceae	0.00566737
67.1853	0.5075	158	DCM	20-180	V9	Araphid_pennate	6.55005e-05
67.1853	0.5075	158	DCM	20-180	V9	Raphid_pennate	0.125466
67.1853	0.5075	158	DCM	20-180	V9	Coscinodiscophyceae	0.0191261
67.1853	0.5075	158	DCM	20-180	V9	Mediophyceae	0.130346
72.5123	44.0733	168	DCM	20-180	V9	Araphid_pennate	0.000513365
72.5123	44.0733	168	DCM	20-180	V9	Raphid_pennate	0.0210801
72.5123	44.0733	168	DCM	20-180	V9	Coscinodiscophyceae	0.589151
72.5123	44.0733	168	DCM	20-180	V9	Mediophyceae	0.180801
74.8203	76.2723	180	DCM	20-180	V9	Araphid_pennate	0.0233842
74.8203	76.2723	180	DCM	20-180	V9	Raphid_pennate	2.30035
74.8203	76.2723	180	DCM	20-180	V9	Coscinodiscophyceae	0.279526
74.8203	76.2723	180	DCM	20-180	V9	Mediophyceae	33.1013
78.3322	91.6427	188	DCM	20-180	V9	Araphid_pennate	38.3725
78.3322	91.6427	188	DCM	20-180	V9	Raphid_pennate	7.47973
78.3322	91.6427	188	DCM	20-180	V9	Coscinodiscophyceae	0.935606
78.3322	91.6427	188	DCM	20-180	V9	Mediophyceae	21.0611
77.9464	116.764	189	DCM	20-180	V9	Araphid_pennate	0.0338135
77.9464	116.764	189	DCM	20-180	V9	Raphid_pennate	0.230521
77.9464	116.764	189	DCM	20-180	V9	Coscinodiscophyceae	10.9341
77.9464	116.764	189	DCM	20-180	V9	Mediophyceae	3.84698
73.3727	-168.657	194	DCM	20-180	V9	Araphid_pennate	0.244959
73.3727	-168.657	194	DCM	20-180	V9	Raphid_pennate	1.23645
73.3727	-168.657	194	DCM	20-180	V9	Coscinodiscophyceae	2.95055
73.3727	-168.657	194	DCM	20-180	V9	Mediophyceae	12.0619
74.3207	-85.7363	201	DCM	20-180	V9	Araphid_pennate	0.0156714
74.3207	-85.7363	201	DCM	20-180	V9	Raphid_pennate	6.84917
74.3207	-85.7363	201	DCM	20-180	V9	Coscinodiscophyceae	0.0106566
74.3207	-85.7363	201	DCM	20-180	V9	Mediophyceae	43.2054
37.0299	1.9575	7	SRF	20-180	V9	Araphid_pennate	0.0367055
37.0299	1.9575	7	SRF	20-180	V9	Raphid_pennate	0.107517
37.0299	1.9575	7	SRF	20-180	V9	Coscinodiscophyceae	0.11977
37.0299	1.9575	7	SRF	20-180	V9	Mediophyceae	0.0711302
38.0017	3.9718	8	SRF	20-180	V9	Araphid_pennate	0.0164236
38.0017	3.9718	8	SRF	20-180	V9	Raphid_pennate	0.0586116
38.0017	3.9718	8	SRF	20-180	V9	Coscinodiscophyceae	0.0210427
38.0017	3.9718	8	SRF	20-180	V9	Mediophyceae	0.0242248
40.6769	2.8662	10	SRF	20-180	V9	Araphid_pennate	0.0037677
40.6769	2.8662	10	SRF	20-180	V9	Raphid_pennate	0.00549456
40.6769	2.8662	10	SRF	20-180	V9	Coscinodiscophyceae	0.0012559
40.6769	2.8662	10	SRF	20-180	V9	Mediophyceae	0.0161697
41.6663	2.7994	11	SRF	20-180	V9	Araphid_pennate	0.000729782
41.6663	2.7994	11	SRF	20-180	V9	Raphid_pennate	0.00252617
41.6663	2.7994	11	SRF	20-180	V9	Coscinodiscophyceae	0.00218934
41.6663	2.7994	11	SRF	20-180	V9	Mediophyceae	0.0090942
43.3529	7.8988	12	SRF	20-180	V9	Araphid_pennate	0.000328764
43.3529	7.8988	12	SRF	20-180	V9	Raphid_pennate	0.00230135
43.3529	7.8988	12	SRF	20-180	V9	Coscinodiscophyceae	0.000164382
43.3529	7.8988	12	SRF	20-180	V9	Mediophyceae	0.0522735
39.91	12.8266	14	SRF	20-180	V9	Araphid_pennate	0.000552971
39.91	12.8266	14	SRF	20-180	V9	Raphid_pennate	0.0606609
39.91	12.8266	14	SRF	20-180	V9	Coscinodiscophyceae	0.000774159
39.91	12.8266	14	SRF	20-180	V9	Mediophyceae	0.0458966
36.2749	14.3068	17	SRF	20-180	V9	Araphid_pennate	0.000179318
36.2749	14.3068	17	SRF	20-180	V9	Raphid_pennate	0.00179318
36.2749	14.3068	17	SRF	20-180	V9	Coscinodiscophyceae	0.000717274
36.2749	14.3068	17	SRF	20-180	V9	Mediophyceae	0.0068141
35.7444	14.3083	18	SRF	20-180	V9	Araphid_pennate	0.00255527
35.7444	14.3083	18	SRF	20-180	V9	Raphid_pennate	0.0218309
35.7444	14.3083	18	SRF	20-180	V9	Coscinodiscophyceae	0.00411065
35.7444	14.3083	18	SRF	20-180	V9	Mediophyceae	0.0326074
34.217	13.9616	19	SRF	20-180	V9	Araphid_pennate	0
34.217	13.9616	19	SRF	20-180	V9	Raphid_pennate	0.000286874
34.217	13.9616	19	SRF	20-180	V9	Coscinodiscophyceae	0
34.217	13.9616	19	SRF	20-180	V9	Mediophyceae	0.000143437
34.4933	14.9133	20	SRF	20-180	V9	Araphid_pennate	3.164e-05
34.4933	14.9133	20	SRF	20-180	V9	Raphid_pennate	0.0041132
34.4933	14.9133	20	SRF	20-180	V9	Coscinodiscophyceae	0.00132888
34.4933	14.9133	20	SRF	20-180	V9	Mediophyceae	0.0176235
37.5152	17.3171	21	SRF	20-180	V9	Araphid_pennate	0.00586011
37.5152	17.3171	21	SRF	20-180	V9	Raphid_pennate	0.00421195
37.5152	17.3171	21	SRF	20-180	V9	Coscinodiscophyceae	0.00512759
37.5152	17.3171	21	SRF	20-180	V9	Mediophyceae	0.0366257
39.814	17.4138	22	SRF	20-180	V9	Araphid_pennate	0.223708
39.814	17.4138	22	SRF	20-180	V9	Raphid_pennate	0.072029
39.814	17.4138	22	SRF	20-180	V9	Coscinodiscophyceae	0.272702
39.814	17.4138	22	SRF	20-180	V9	Mediophyceae	0.645052
42.1735	17.7175	23	SRF	20-180	V9	Araphid_pennate	0.0253765
42.1735	17.7175	23	SRF	20-180	V9	Raphid_pennate	0.0400618
42.1735	17.7175	23	SRF	20-180	V9	Coscinodiscophyceae	0.0388943
42.1735	17.7175	23	SRF	20-180	V9	Mediophyceae	0.246146
42.456	17.9393	24	SRF	20-180	V9	Araphid_pennate	0.0373747
42.456	17.9393	24	SRF	20-180	V9	Raphid_pennate	0.0769122
42.456	17.9393	24	SRF	20-180	V9	Coscinodiscophyceae	0.0920524
42.456	17.9393	24	SRF	20-180	V9	Mediophyceae	0.181336
39.3885	19.3906	25	SRF	20-180	V9	Araphid_pennate	0.00660093
39.3885	19.3906	25	SRF	20-180	V9	Raphid_pennate	0.0557412
39.3885	19.3906	25	SRF	20-180	V9	Coscinodiscophyceae	0.160623
39.3885	19.3906	25	SRF	20-180	V9	Mediophyceae	0.203429
38.4735	20.1718	26	SRF	20-180	V9	Araphid_pennate	0.0208035
38.4735	20.1718	26	SRF	20-180	V9	Raphid_pennate	0.0530071
38.4735	20.1718	26	SRF	20-180	V9	Coscinodiscophyceae	0.0484342
38.4735	20.1718	26	SRF	20-180	V9	Mediophyceae	0.136286
33.9178	32.8849	30	SRF	20-180	V9	Araphid_pennate	0.00010934
33.9178	32.8849	30	SRF	20-180	V9	Raphid_pennate	0.00355356
33.9178	32.8849	30	SRF	20-180	V9	Coscinodiscophyceae	0.000710711
33.9178	32.8849	30	SRF	20-180	V9	Mediophyceae	0.0331301
27.155	34.83	31	SRF	20-180	V9	Araphid_pennate	0.00302621
27.155	34.83	31	SRF	20-180	V9	Raphid_pennate	0.00922273
27.155	34.83	31	SRF	20-180	V9	Coscinodiscophyceae	0.0126332
27.155	34.83	31	SRF	20-180	V9	Mediophyceae	0.0388604
23.36	37.2183	32	SRF	20-180	V9	Araphid_pennate	0.00179087
23.36	37.2183	32	SRF	20-180	V9	Raphid_pennate	0.0154666
23.36	37.2183	32	SRF	20-180	V9	Coscinodiscophyceae	0.0200252
23.36	37.2183	32	SRF	20-180	V9	Mediophyceae	0.025452
21.9467	38.2517	33	SRF	20-180	V9	Araphid_pennate	0.00223648
21.9467	38.2517	33	SRF	20-180	V9	Raphid_pennate	0.00828102
21.9467	38.2517	33	SRF	20-180	V9	Coscinodiscophyceae	0.0100944
21.9467	38.2517	33	SRF	20-180	V9	Mediophyceae	0.0313107
18.3967	39.8767	34	SRF	20-180	V9	Araphid_pennate	0.0540283
18.3967	39.8767	34	SRF	20-180	V9	Raphid_pennate	0.0969195
18.3967	39.8767	34	SRF	20-180	V9	Coscinodiscophyceae	0.107642
18.3967	39.8767	34	SRF	20-180	V9	Mediophyceae	0.255223
20.8183	63.5047	36	SRF	20-180	V9	Araphid_pennate	0.127275
20.8183	63.5047	36	SRF	20-180	V9	Raphid_pennate	0.302859
20.8183	63.5047	36	SRF	20-180	V9	Coscinodiscophyceae	0.834266
20.8183	63.5047	36	SRF	20-180	V9	Mediophyceae	0.220791
19.0393	64.4913	38	SRF	20-180	V9	Araphid_pennate	0.000817923
19.0393	64.4913	38	SRF	20-180	V9	Raphid_pennate	0.00679506
19.0393	64.4913	38	SRF	20-180	V9	Coscinodiscophyceae	0.00962633
19.0393	64.4913	38	SRF	20-180	V9	Mediophyceae	0.00427837
18.5667	66.522	39	SRF	20-180	V9	Araphid_pennate	0.0832055
18.5667	66.522	39	SRF	20-180	V9	Raphid_pennate	0.123102
18.5667	66.522	39	SRF	20-180	V9	Coscinodiscophyceae	0.464085
18.5667	66.522	39	SRF	20-180	V9	Mediophyceae	0.813229
14.6067	69.9775	41	SRF	20-180	V9	Araphid_pennate	0.000426958
14.6067	69.9775	41	SRF	20-180	V9	Raphid_pennate	0.0424629
14.6067	69.9775	41	SRF	20-180	V9	Coscinodiscophyceae	0.0187862
14.6067	69.9775	41	SRF	20-180	V9	Mediophyceae	0.0557374
6.0019	73.8949	42	SRF	20-180	V9	Araphid_pennate	0.00122908
6.0019	73.8949	42	SRF	20-180	V9	Raphid_pennate	0.0262017
6.0019	73.8949	42	SRF	20-180	V9	Coscinodiscophyceae	0.0123467
6.0019	73.8949	42	SRF	20-180	V9	Mediophyceae	0.0341907
4.66	73.4856	43	SRF	20-180	V9	Araphid_pennate	0.0517012
4.66	73.4856	43	SRF	20-180	V9	Raphid_pennate	0.905062
4.66	73.4856	43	SRF	20-180	V9	Coscinodiscophyceae	0.213195
4.66	73.4856	43	SRF	20-180	V9	Mediophyceae	0.936068
0.0023	71.6311	45	SRF	20-180	V9	Araphid_pennate	0
0.0023	71.6311	45	SRF	20-180	V9	Raphid_pennate	0.00477582
0.0023	71.6311	45	SRF	20-180	V9	Coscinodiscophyceae	0.0035063
0.0023	71.6311	45	SRF	20-180	V9	Mediophyceae	0.0119093
-0.6625	73.1611	46	SRF	20-180	V9	Araphid_pennate	0.0888245
-0.6625	73.1611	46	SRF	20-180	V9	Raphid_pennate	1.37605
-0.6625	73.1611	46	SRF	20-180	V9	Coscinodiscophyceae	0.36463
-0.6625	73.1611	46	SRF	20-180	V9	Mediophyceae	1.35221
-2.0461	72.1573	47	SRF	20-180	V9	Araphid_pennate	0.00108759
-2.0461	72.1573	47	SRF	20-180	V9	Raphid_pennate	0.0178545
-2.0461	72.1573	47	SRF	20-180	V9	Coscinodiscophyceae	0.0521135
-2.0461	72.1573	47	SRF	20-180	V9	Mediophyceae	0.0247426
-16.8083	59.5043	49	SRF	20-180	V9	Araphid_pennate	0.120174
-16.8083	59.5043	49	SRF	20-180	V9	Raphid_pennate	0.608354
-16.8083	59.5043	49	SRF	20-180	V9	Coscinodiscophyceae	0.0920015
-16.8083	59.5043	49	SRF	20-180	V9	Mediophyceae	1.0107
-21.4788	56.8291	50	SRF	20-180	V9	Araphid_pennate	0.00084713
-21.4788	56.8291	50	SRF	20-180	V9	Raphid_pennate	0.0308355
-21.4788	56.8291	50	SRF	20-180	V9	Coscinodiscophyceae	0.00965728
-21.4788	56.8291	50	SRF	20-180	V9	Mediophyceae	0.0184674
-21.4752	54.3236	51	SRF	20-180	V9	Araphid_pennate	0.00152122
-21.4752	54.3236	51	SRF	20-180	V9	Raphid_pennate	0.0128353
-21.4752	54.3236	51	SRF	20-180	V9	Coscinodiscophyceae	0.00180645
-21.4752	54.3236	51	SRF	20-180	V9	Mediophyceae	0.0182546
-16.9672	53.9337	52	SRF	20-180	V9	Araphid_pennate	0.0442542
-16.9672	53.9337	52	SRF	20-180	V9	Raphid_pennate	0.0479045
-16.9672	53.9337	52	SRF	20-180	V9	Coscinodiscophyceae	0.00464173
-16.9672	53.9337	52	SRF	20-180	V9	Mediophyceae	0.190266
-13.0781	46.9706	53	SRF	20-180	V9	Araphid_pennate	0.00171609
-13.0781	46.9706	53	SRF	20-180	V9	Raphid_pennate	0.641816
-13.0781	46.9706	53	SRF	20-180	V9	Coscinodiscophyceae	0.172753
-13.0781	46.9706	53	SRF	20-180	V9	Mediophyceae	0.156736
-12.807	45.2248	54	SRF	20-180	V9	Araphid_pennate	0.147172
-12.807	45.2248	54	SRF	20-180	V9	Raphid_pennate	1.59654
-12.807	45.2248	54	SRF	20-180	V9	Coscinodiscophyceae	1.95575
-12.807	45.2248	54	SRF	20-180	V9	Mediophyceae	2.70251
-17.0244	42.7415	57	SRF	20-180	V9	Araphid_pennate	0.138641
-17.0244	42.7415	57	SRF	20-180	V9	Raphid_pennate	0.667477
-17.0244	42.7415	57	SRF	20-180	V9	Coscinodiscophyceae	0.83152
-17.0244	42.7415	57	SRF	20-180	V9	Mediophyceae	1.01064
-17.5263	42.2073	58	SRF	20-180	V9	Araphid_pennate	0.0162298
-17.5263	42.2073	58	SRF	20-180	V9	Raphid_pennate	0.0933651
-17.5263	42.2073	58	SRF	20-180	V9	Coscinodiscophyceae	0.2965
-17.5263	42.2073	58	SRF	20-180	V9	Mediophyceae	0.184113
-22.3369	40.0193	62	SRF	20-180	V9	Araphid_pennate	0.00593596
-22.3369	40.0193	62	SRF	20-180	V9	Raphid_pennate	0.0767277
-22.3369	40.0193	62	SRF	20-180	V9	Coscinodiscophyceae	0.0947555
-22.3369	40.0193	62	SRF	20-180	V9	Mediophyceae	0.0929967
-29.4985	37.9926	64	SRF	20-180	V9	Araphid_pennate	0.06404
-29.4985	37.9926	64	SRF	20-180	V9	Raphid_pennate	0.183952
-29.4985	37.9926	64	SRF	20-180	V9	Coscinodiscophyceae	0.290206
-29.4985	37.9926	64	SRF	20-180	V9	Mediophyceae	2.17351
-35.2351	26.3022	65	SRF	20-180	V9	Araphid_pennate	0.130042
-35.2351	26.3022	65	SRF	20-180	V9	Raphid_pennate	0.235556
-35.2351	26.3022	65	SRF	20-180	V9	Coscinodiscophyceae	0.275139
-35.2351	26.3022	65	SRF	20-180	V9	Mediophyceae	1.97071
-34.8986	18.03	66	SRF	20-180	V9	Araphid_pennate	0.0351316
-34.8986	18.03	66	SRF	20-180	V9	Raphid_pennate	1.08033
-34.8986	18.03	66	SRF	20-180	V9	Coscinodiscophyceae	0.292714
-34.8986	18.03	66	SRF	20-180	V9	Mediophyceae	1.77145
-32.1745	17.6991	67	SRF	20-180	V9	Araphid_pennate	0.00278605
-32.1745	17.6991	67	SRF	20-180	V9	Raphid_pennate	0.0610609
-32.1745	17.6991	67	SRF	20-180	V9	Coscinodiscophyceae	1.36522
[truncated: 1,169 more rows]

## Sheet: Fig4c
						station	Method	NMDS1	NMDS2	Araphid_pennate	Mediophyceae	Coscinodiscophyceae	Raphid_pennate
						TARA_10	V9	-0.719661	-0.0507219	0.00625259	0.0181761	0.00421686	0.604611
Method	Diatom_class	NMDS1	NMDS2			TARA_10	V9	-0.0752407	-0.0207056	0.00120878	0.00550668	0.00107447	0.00496944
V9	Araphid_pennate	-0.139571	-0.21349			TARA_10	V9	0.0795109	-0.157439	0.0037677	0.0161697	0.0012559	0.00549456
V9	Raphid_pennate	-0.374769	-0.0292019			TARA_100	V9	0.0382355	-0.286957	0.644626	9.68305	0.00823678	3.66694
V9	Coscinodiscophyceae	0.210698	0.504641			TARA_100	V9	-0.605376	-0.456492	0.0263852	0.00146856	4.89521e-05	0.0345112
V9	Mediophyceae	0.38696	-0.174517			TARA_100	V9	-0.37983	-0.0352671	0.316944	0.26915	0.200203	1.87653
						TARA_100	V9	-0.544784	-0.21622	0.264691	0.169411	0.00228199	1.45678
						TARA_102	V9	0.134744	0.228615	0.000690759	0.0075216	0.00671571	0.00318517
Method	Variable	NMDS1	NMDS2	p-value		TARA_102	V9	-0.227515	-0.0201745	0.0432654	0.231513	0.0488183	0.47686
V9	Temperature	-0.767928	0.292471	p<0.05		TARA_102	V9	0.0469102	0.0569391	0.0213175	1.04751	0.315008	0.615905
V9	Nitrate	0.2256	-0.225526	p<0.05		TARA_102	V9	0.156274	0.0594921	0.177777	2.81425	0.760924	0.807281
V9	Ammonium/DIN	-0.237796	0.322156	p<0.05		TARA_106	V9	-0.0971781	0.0734817	0.0354128	0.154774	0.068309	0.192434
V9	Iron	0.26884	0.195784	p<0.05		TARA_106	V9	-0.116285	-0.0232535	0.246091	1.08867	0.216887	1.2123
V9	Silicon	0.276663	-0.105237	p<0.05		TARA_106	V9	-0.458869	-0.0696029	0.130522	0.16333	0.0561241	1.43386
V9	Phosphate	0.191718	-0.211597	p<0.05		TARA_106	V9	-0.307691	-0.16646	0.00340093	0.00272074	0.000850232	0.00841729
V9	Chlorophyll_a	0.247995	-0.152759	p<0.05		TARA_109	V9	-0.626067	-0.122162	0.046613	0.0156082	0.00849532	0.568152
V9	Absolute_latitude	0.75	-0.150873	p<0.05		TARA_109	V9	-0.732118	-0.0803977	0.0172985	0.0196728	0.00378758	0.8751
						TARA_109	V9	-0.301874	-0.0654329	0.00478557	0.00504425	0.0021341	0.0174609
						TARA_109	V9	-0.100819	0.257013	0.0313063	0.0981572	0.199874	0.210385
						TARA_11	V9	0.154685	0.0424022	0.000729782	0.0090942	0.00218934	0.00252617
						TARA_11	V9	0.0929313	0.111521	0.026069	0.309503	0.135274	0.140084
						TARA_11	V9	-0.260133	0.12384	0.000674429	0.00559776	0.00499078	0.020098
						TARA_11	V9	0.249139	0.951354	0.23291	0.686174	40.7303	0.99205
						TARA_110	V9	-0.133216	0.0298278	0.220624	0.535642	0.188319	0.71567
						TARA_110	V9	-0.425779	-0.0768586	0.386917	0.870399	0.140364	5.00578
						TARA_110	V9	-0.182904	-0.672661	0.412842	0.101436	0.0100237	0.0818202
						TARA_110	V9	-0.0824143	0.0356183	0.0888714	0.29839	0.0939906	0.305124
						TARA_111	V9	-0.137639	0.00265491	0.00198118	0.0114299	0.00284478	0.0152907
						TARA_111	V9	-0.364817	-0.0278249	0.0463059	0.154166	0.038604	0.696095
						TARA_111	V9	-0.139375	0.0518203	0.0815788	0.583732	0.22538	0.892261
						TARA_111	V9	-0.349535	-0.0208056	0.0679767	0.170184	0.057083	0.777956
						TARA_112	V9	-0.615651	-0.00499722	0.000951888	0.00435149	0.00190378	0.0836301
						TARA_112	V9	-0.173273	-0.172666	0.000567942	0.00494921	8.11345e-05	0.00535488
						TARA_112	V9	0.300719	0.314368	0	0.0181052	0.0177519	0.00529907
						TARA_112	V9	-0.0899052	-0.0244841	0.00127125	0.0640515	0.0112457	0.0627803
						TARA_113	V9	0.315378	-0.0971106	0.0115305	1.65872	0.117923	0.210724
						TARA_113	V9	0.473293	-0.353601	0.218454	28.986	0.0532549	1.58318
						TARA_113	V9	-0.186749	-0.198583	0.0225586	0.87715	0.0142164	0.979625
						TARA_113	V9	-0.102141	0.0523809	0.000138459	0.00408455	0.00131536	0.00484607
						TARA_114	V9	-0.116446	-0.0838697	0.00958039	0.124408	0.00971725	0.121329
						TARA_114	V9	-0.272242	-0.134911	0.0210803	0.926132	0.0398379	1.60338
						TARA_114	V9	0.0864091	-0.263104	0.647356	10.0877	0.040648	3.16151
						TARA_115	V9	-0.296833	-0.436196	0.0255018	0.00611607	0.00256657	0.0167646
						TARA_115	V9	-0.17578	-0.133614	0.118424	2.88323	0.117917	3.38238
						TARA_115	V9	-0.00395475	-0.0362429	0.0725759	0.383203	0.061274	0.22908
						TARA_116	V9	-0.19187	0.0112722	0.000518018	0.00477727	0.00126627	0.00863363
						TARA_116	V9	-0.167338	-0.128968	0.0705063	3.09089	0.167724	3.52816
						TARA_116	V9	-0.11683	-0.0946121	0.02991	0.239856	0.0171646	0.22884
						TARA_117	V9	-0.222071	-0.0338493	0.000152708	0.00358864	0.000534478	0.00626102
						TARA_117	V9	0.0543201	-0.331145	0.013677	2.92377	0.00819028	1.16588
						TARA_117	V9	-0.213033	-0.148255	0.0033707	0.0614358	0.00158995	0.0824232
						TARA_118	V9	-0.117531	-0.158132	0.041783	1.12025	0.0345389	0.990374
						TARA_118	V9	0.0750627	-0.0508251	0.0187304	0.115247	0.0157556	0.0439614
						TARA_118	V9	0.0583204	-0.31522	0.028407	4.52079	0.0162087	1.76614
						TARA_119	V9	0.11144	-0.0227682	0.00606455	0.153298	0.0218998	0.0515486
						TARA_119	V9	0.0487227	-0.306995	0.1328	6.55776	0.00467484	2.50121
						TARA_119	V9	0.224092	-0.270134	0.168968	6.5892	0.0337211	1.14126
						TARA_12	V9	0.505601	-0.348594	0.000328764	0.0522735	0.000164382	0.00230135
						TARA_120	V9	-0.270935	-0.193585	0.00813629	0.00865563	0.0013849	0.0183499
						TARA_120	V9	0.287474	-0.285502	0.267753	15.201	0.0683381	1.98526
						TARA_120	V9	0.11938	-0.311526	0.0994263	6.48576	0.00710188	1.93695
						TARA_121	V9	0.0206444	0.276313	0.00841592	0.0230561	0.031209	0.0200755
						TARA_121	V9	-0.214501	0.254227	0.000367623	0.000367623	0.00110287	0.00183811
						TARA_121	V9	-0.412604	-0.0688276	0.0143488	0.0160195	0.00668299	0.113316
						TARA_122	V9	-0.389699	-0.177736	0.356291	0.365625	0.0385176	1.56552
						TARA_122	V9	0.0318831	0.0236187	0.490609	1.90689	0.492948	1.04022
						TARA_122	V9	-0.207444	-0.772866	0.0524305	0.00722096	0.00161462	0.0061894
						TARA_122	V9	-0.241832	-0.183999	1.00809	2.34992	0.0970304	3.7282
						TARA_123	V9	-0.0356685	0.098666	0.0533258	0.479044	0.229661	0.45133
						TARA_123	V9	-0.186792	-0.109965	0.00616076	0.0206123	0.00180235	0.0276251
						TARA_123	V9	-0.0950341	-0.21734	0.141785	4.38635	0.0434674	3.19088
						TARA_123	V9	-0.0603886	0.295031	0.521194	4.55726	9.96669	7.88775
						TARA_124	V9	0.0556753	0.0256455	0.0445116	0.481702	0.113484	0.232216
						TARA_124	V9	0.110837	0.105954	0.564302	4.13951	1.66066	1.62316
						TARA_124	V9	-0.163169	-0.0236042	0.158546	1.07765	0.198457	1.54764
						TARA_124	V9	-0.274075	-0.899632	0.0219248	0.0010097	0.000432727	0.00194727
						TARA_125	V9	0.27046	0.119656	0.00568652	0.255149	0.0920674	0.0456275
						TARA_125	V9	-0.373085	0.0519391	0.000933855	0.00271667	0.00186771	0.0175735
						TARA_125	V9	-0.0974068	-0.0152458	0.0459889	0.379574	0.0705603	0.389329
						TARA_125	V9	-0.287175	-0.0134579	0.0331032	0.111388	0.0330322	0.345269
						TARA_126	V9	-0.151526	-0.180531	0.355052	1.009	0.0526842	1.03221
						TARA_126	V9	-0.438606	-0.170256	0.208273	0.162612	0.0259559	1.04356
						TARA_126	V9	-0.644139	-0.0696976	0.0209109	0.0650699	0.00528924	1.06129
						TARA_126	V9	-0.206621	0.132617	1.03483	1.81681	1.81835	5.26454
						TARA_127	V9	-0.320022	-0.135485	0.470632	0.987509	0.0787573	2.6827
						TARA_127	V9	-0.045959	-0.0841501	0.486152	2.02355	0.230472	1.40414
						TARA_127	V9	-0.320932	0.0107839	0.0796234	0.182664	0.0894566	0.801215
						TARA_127	V9	-0.0971601	-0.547599	0.0471225	0.0256752	0.00238303	0.0135294
						TARA_128	V9	-0.0432239	-0.106801	0.0232924	0.122664	0.00975937	0.0808076
						TARA_128	V9	-0.39934	-0.422043	0.0101473	0.00289924	0.000120802	0.010993
						TARA_128	V9	-0.529378	-0.110682	0.121469	0.164753	0.0160255	1.61235
						TARA_128	V9	-0.0861632	0.0950365	0.684762	3.84184	2.00008	4.79863
						TARA_129	V9	-0.253848	-0.194713	0.145629	0.408593	0.0085297	0.65429
						TARA_129	V9	0.102226	0.129693	0.0239478	0.202034	0.0972447	0.0872088
						TARA_129	V9	-0.0586301	0.0413705	0.0101892	0.0202776	0.00635567	0.0172511
						TARA_129	V9	-0.439539	-0.0897293	0.0656413	0.0793967	0.0218167	0.584022
						TARA_130	V9	-0.0529943	-0.426025	0.013383	0.0135704	0.00116211	0.00648531
						TARA_130	V9	0.0551962	-0.151273	0.000620241	0.00206747	0.000206747	0.000826988
						TARA_130	V9	-0.42679	-0.125182	0.0201642	0.0644852	0.00201143	0.269129
						TARA_131	V9	-0.110425	-0.0145447	0.000215395	0.0030586	0.000560026	0.00336016
						TARA_131	V9	-0.076507	-0.0991814	0.00166929	0.0440275	0.00312992	0.0347769
						TARA_131	V9	-0.411444	-0.0608212	0.00146792	0.0458915	0.003477	0.155561
						TARA_131	V9	0.0257326	0.0013984	0.000165488	0.00368211	0.000703325	0.0020686
						TARA_132	V9	-0.512969	-0.000308946	0.000517071	0.0462442	0.00737535	0.260002
						TARA_132	V9	0.148727	0.117674	0	0.00555153	0.0019699	0.00268622
						TARA_132	V9	-0.431952	-0.10799	0.0247605	0.0316704	0.00604616	0.200963
						TARA_132	V9	0.201188	0.162392	0.000510707	0.114909	0.0568587	0.0405161
						TARA_133	V9	0.0808819	0.317594	0.00259515	0.0151716	0.0262509	0.0104804
						TARA_133	V9	-0.280933	0.0278046	0.00964314	0.0102735	0.00696858	0.0374276
						TARA_133	V9	-0.075682	0.501185	0.000982264	0.000392906	0.000589359	0.000392906
						TARA_133	V9	0.0846821	0.469717	0.0390246	0.0341576	0.0445996	0.015132
						TARA_134	V9	0.171782	-0.0856812	0.00062152	0.00186456	0.00031076	0.00046614
						TARA_134	V9	-0.0661571	0.1936	0.0222189	0.262584	0.278638	0.367082
						TARA_135	V9	0.135248	0.163323	0.0442178	0.30204	0.167311	0.109758
						TARA_135	V9	-0.187839	-0.101948	0.00078227	0.00186541	0.000240699	0.00258751
						TARA_135	V9	0.0855965	0.275361	0.0440861	0.342544	0.451068	0.213542
						TARA_135	V9	-0.147981	0.168386	0.0213253	0.131678	0.148653	0.292297
						TARA_136	V9	-0.0567904	0.180025	0.00095022	0.00228053	0.00190044	0.00266062
						TARA_136	V9	-0.329514	-0.147272	0.054635	0.0796966	0.00923895	0.241909
						TARA_136	V9	0.0546708	-0.278442	0.0237867	0.0719007	0.00270303	0.0245075
						TARA_136	V9	-0.287414	0.188087	0.123844	0.0643073	0.0887856	0.302867
						TARA_137	V9	-0.144381	-0.11189	0.00067254	0.0033627	0.00022418	0.00358688
						TARA_137	V9	-0.489098	-0.143827	0.105703	0.0842941	0.0142782	0.75437
						TARA_137	V9	-0.143121	0.191027	0.0943599	0.0963055	0.0385465	0.107857
						TARA_137	V9	-0.121185	-0.149737	0.0849038	0.333997	0.0179261	0.299393
						TARA_138	V9	0.0661282	-0.19382	0.00341878	0.0138823	0.000828795	0.00486917
						TARA_138	V9	-0.494428	-0.0569494	0.0111795	0.0230673	0.00550453	0.217095
						TARA_138	V9	-0.299573	0.084293	3.40442e-05	0.000340442	0.000204265	0.00129368
						TARA_138	V9	-0.481137	-0.0808627	0.0197844	0.031915	0.00649853	0.274382
						TARA_139	V9	-0.366705	-0.000460066	0.0380594	0.266781	0.0653291	1.13454
						TARA_139	V9	-0.0197939	-0.301521	0.00374066	0.0101218	0.000220039	0.00484086
						TARA_139	V9	0.167317	-0.0422245	0.0199317	1.44205	0.17644	0.394461
						TARA_139	V9	-0.177788	0.0687861	0.064344	0.360305	0.183003	0.730639
						TARA_14	V9	-0.233394	-0.222228	0.000552971	0.0458966	0.000774159	0.0606609
						TARA_140	V9	0.391314	0.341419	0.246589	6.00627	5.97197	0.441098
						TARA_140	V9	0.152436	0.363816	0.14653	1.93377	3.77113	0.965107
						TARA_140	V9	0.221897	0.311091	0.00129323	0.0413834	0.0510239	0.0129323
						TARA_140	V9	0.246651	0.60125	0.27183	4.45236	22.4763	1.50462
						TARA_141	V9	0.463328	-0.308076	0.0305769	1.22332	0.0146211	0.043014
						TARA_141	V9	-0.0451007	-0.0266922	0.221377	2.33208	0.362113	1.78039
						TARA_141	V9	0.213289	0.660768	0.068799	0.508212	3.8913	0.224208
						TARA_141	V9	0.338899	0.117354	0.257386	1.15412	0.302768	0.117666
						TARA_142	V9	-0.215909	0.0359032	0.0488491	0.307905	0.117402	0.696059
						TARA_142	V9	0.242206	-0.428624	0.00012171	0.00085197	0	0.00012171
						TARA_142	V9	0.297564	-0.364736	0.0287795	0.177783	0.00510605	0.0125911
						TARA_142	V9	0.20977	0.0413659	0.001619	0.0390464	0.00857116	0.00819022
						TARA_143	V9	-0.177161	-0.0496518	0.000346898	0.00555037	0.000693796	0.00780521
						TARA_143	V9	-0.16764	-0.0124993	0.019872	0.107398	0.0235941	0.163596
						TARA_143	V9	0.0130967	-0.0898773	0.0707607	0.285242	0.0339275	0.147569
						TARA_143	V9	-0.0874616	-0.405995	0.0116386	0.0100694	0.00143848	0.00601547
						TARA_144	V9	0.046388	-0.0380042	0.238177	1.67539	0.245231	0.763738
						TARA_144	V9	-0.222911	0.0140825	0.0524735	0.142384	0.0553473	0.32967
						TARA_144	V9	0.136137	-0.0849387	0.000136173	0.00422136	0.000340432	0.00115747
						TARA_144	V9	0.180171	-0.0199423	0.0432973	0.202612	0.0356977	0.0470623
						TARA_145	V9	0.579085	0.204705	0.0036453	2.47452	1.02905	0.0812688
						TARA_145	V9	0.556817	0.151102	0.0110885	1.22838	0.363891	0.0284649
						TARA_145	V9	0.31906	-0.14365	0.000620398	0.0405327	0.00186119	0.00423939
						TARA_145	V9	0.201839	-0.0236705	0.00295583	1.2264	0.186184	0.354935
						TARA_146	V9	0.316747	0.504188	0.00432783	0.0358956	0.0798528	0.00364896
						TARA_146	V9	-0.0129794	-0.359668	0.000146426	0.000658915	0	0.000292851
						TARA_146	V9	-0.0422757	0.217282	0.00826519	0.0633664	0.0781842	0.0816839
						TARA_146	V9	0.0296672	-0.0075865	0.0126541	0.165317	0.029203	0.0875644
						TARA_147	V9	0.231946	0.540142	0.00255033	0.0103392	0.0330164	0.00220569
						TARA_147	V9	-0.019134	0.415307	0	0.000407037	0.000949753	0.000542716
						TARA_147	V9	0.00625974	-0.105056	0.0162199	0.219367	0.0140408	0.111218
						TARA_147	V9	0.105203	0.0370555	0.0049187	0.0834288	0.0201478	0.0313094
						TARA_148	V9	0.24286	0.296252	0.0043425	0.0219451	0.0191535	0.00410987
						TARA_148	V9	0.0102191	0.138898	0.0525951	0.131111	0.0614148	0.0876585
						TARA_148	V9	-0.163419	0.0562684	0.0116537	0.0857772	0.0359043	0.152165
						TARA_148	V9	0.367274	0.167425	0	0.00369189	0.00151032	0.000671252
						TARA_149	V9	-0.0243179	0.137206	0.0941283	0.421307	0.260252	0.387912
						TARA_149	V9	0.255965	0.14773	0.0278191	0.106164	0.0381621	0.0187838
						TARA_149	V9	0.0750537	0.175672	0.108682	1.15923	0.812642	0.65755
						TARA_149	V9	0.574132	-0.373562	0.000653415	0.0760575	0.000261366	0.00182956
						TARA_150	V9	0.642621	-0.347391	0.000492314	0.14858	0.00118155	0.00236311
						TARA_150	V9	0.293194	-0.242503	0.0131762	1.05452	0.0138185	0.132535
						TARA_150	V9	0.48775	-0.00655641	0.00555259	0.183235	0.0228449	0.00539394
						TARA_150	V9	0.408891	0.0130656	0.0115424	0.387806	0.0571203	0.0218024
						TARA_151	V9	0.262831	-0.0758796	0	0.00413054	0.000458949	0.000994389
						TARA_151	V9	-0.347896	0.108091	0.00642534	0.0668375	0.0535903	0.349734
						TARA_151	V9	0.287365	0.405751	0.000917165	0.027515	0.0490683	0.00596157
						TARA_151	V9	0.112449	0.419426	0.00526037	0.0968387	0.286132	0.076116
						TARA_152	V9	-0.188964	0.0536889	0.00988685	0.0654579	0.0285998	0.134298
						TARA_152	V9	0.041975	0.239078	0.0939913	0.697055	0.803816	0.539945
						TARA_152	V9	0.0220614	-0.0382162	0.000821351	0.00777124	0.00107407	0.00404357
						TARA_152	V9	0.0262547	0.0914659	0.0156641	0.142635	0.0589707	0.0921418
						TARA_155	V9	-0.608541	0.0462333	0.00504966	0.338649	0.156081	4.37204
						TARA_155	V9	-0.50383	0.0489035	0.00175344	0.0535314	0.0205599	0.41443
						TARA_155	V9	-0.599053	0.035128	0.0340314	1.34902	0.555898	16.804
						TARA_155	V9	-0.210256	-0.139178	0.00187178	0.0382238	0.00124786	0.0514576
						TARA_158	V9	-0.869495	-0.0641658	7.73834e-05	0.788924	0.0301408	22.3649
						TARA_158	V9	0.0872282	-0.0593369	3.0584e-05	0.249504	0.0394227	0.124507
						TARA_158	V9	-0.401429	0.204009	0.000106324	0.529566	0.538958	2.84116
						TARA_158	V9	0.0825648	-0.170798	0.000248595	0.0127612	0.000414325	0.00447471
						TARA_16	V9	0.0236443	-0.082904	0.0169801	1.23442	0.122281	0.660026
						TARA_16	V9	-0.114143	-0.182457	0.0204665	0.432665	0.00762772	0.360391
						TARA_163	V9	-0.0675592	-0.114307	0.0198158	2.6423	0.236802	2.07675
						TARA_163	V9	-0.498557	-0.0336492	0.00014167	0.224582	0.0213567	0.870985
						TARA_163	V9	-0.11207	-0.272674	0.00142435	2.88846	0.0734727	2.21629
						TARA_163	V9	-0.569345	-0.194145	0.00025631	6.35163	0.041266	23.2534
						TARA_168	V9	0.415429	0.00427503	7.10176e-05	0.44876	0.0650166	0.0498898
						TARA_168	V9	0.316243	0.831207	6.63538e-05	0.0456182	0.538627	0.0168207
						TARA_168	V9	0.281311	-0.115831	0.000164082	0.0384771	0.00250224	0.00619408
						TARA_168	V9	0.416623	0.0330056	0.000242596	0.443224	0.0768222	0.0469424
						TARA_17	V9	0.155218	-0.0560515	0.000179318	0.0068141	0.000717274	0.00179318
						TARA_173	V9	0.26123	0.0349243	0.0560007	2.81813	0.558649	0.479281
						TARA_173	V9	0.277067	0.122689	0.835569	20.6491	7.37386	3.17015
						TARA_173	V9	0.0510326	0.09193	0.029481	1.45646	0.565887	0.893345
						TARA_173	V9	0.710913	-0.450829	0.157205	72.9236	0.0131352	1.22602
						TARA_175	V9	0.737483	-0.417266	0.000422372	17.0596	0.0524695	0.285265
						TARA_175	V9	0.520924	0.414208	0.00127436	16.974	21.6363	1.20866
						TARA_175	V9	0.403947	1.12084	0.00106356	1.68728	45.6115	0.104761
						TARA_175	V9	0.69294	0.197628	0.00306894	43.4627	15.1438	0.623953
						TARA_178	V9	0.366541	-0.0795921	0.00130099	0.875857	0.073355	0.103605
						TARA_178	V9	0.397851	0.127174	7.5007e-05	0.0158265	0.0051219	0.00166087
						TARA_178	V9	0.374232	0.0033738	0.000203067	0.189026	0.0282263	0.0238168
						TARA_178	V9	0.447999	0.156131	0.000922065	0.336895	0.122268	0.028003
						TARA_18	V9	-0.00923474	0.0609469	0.00717411	0.157646	0.0521809	0.120366
						TARA_18	V9	-0.026819	-0.0439948	0.00255527	0.0326074	0.00411065	0.0218309
						TARA_18	V9	-0.472344	0.0124397	0.0084983	0.0298186	0.0131947	0.277015
						TARA_18	V9	-0.0955424	0.0255292	5.36531e-05	0.00101941	0.000268265	0.00112671
						TARA_180	V9	0.130809	0.0584835	0.00064337	1.64239	0.452223	0.772226
						TARA_180	V9	-0.185528	0.0851683	0.000283393	0.850263	0.253551	1.19722
						TARA_180	V9	0.231522	0.00873304	0.000347024	2.53181	0.472674	0.749038
						TARA_180	V9	0.684368	-0.149015	0.010376	12.8796	0.588883	0.169045
						TARA_188	V9	0.0701927	-0.661282	39.1492	32.7907	0.464991	5.58837
						TARA_188	V9	0.0934116	-0.499622	14.3536	25.6067	0.181638	5.85152
						TARA_188	V9	0.284093	-0.692813	22.0604	39.087	0.00350403	2.36745
						TARA_188	V9	0.0164016	-0.493671	9.75031	13.8959	0.0832501	4.76004
						TARA_189	V9	0.238726	0.300223	0.0185431	2.66796	2.8956	0.896046
						TARA_189	V9	0.638811	-0.266247	0.0220813	19.4387	0.365897	0.38135
						TARA_189	V9	0.230795	-0.0585292	0.00470715	0.0787543	0.00822459	0.0124921
						TARA_189	V9	0.283757	0.17265	0.111858	2.99655	1.45642	0.475985
						TARA_19	V9	-0.582612	0.159688	0.00354989	0.00415844	0.0248492	0.258026
						TARA_19	V9	0.010577	0.237293	0.000896333	0.0873925	0.0838071	0.0817157
						TARA_19	V9	-0.444939	-0.340661	0	0.000143437	0	0.000286874
						TARA_191	V9	0.158663	-0.195329	0.309966	10.2698	0.220579	2.35277
						TARA_191	V9	0.194983	-0.273162	0.221796	7.67996	0.0321682	1.53203
						TARA_191	V9	0.565606	-0.349232	0.0271241	0.910261	0.0121079	0.0114254
						TARA_191	V9	0.346021	-0.296504	0.128904	14.5803	0.0711314	1.53121
						TARA_193	V9	0.387037	0.739971	0.055156	3.5457	21.1733	0.367358
						TARA_193	V9	0.171391	0.486705	0.146572	4.81779	17.5392	3.10416
						TARA_193	V9	0.0273813	0.466862	0.470156	3.96486	20.9036	6.26253
						TARA_193	V9	0.614858	0.287249	0.00407373	1.52615	0.936094	0.0302444
						TARA_194	V9	0.875372	-0.506893	0.0500657	26.1376	0.0287122	0.0428877
						TARA_194	V9	0.44426	-0.0513921	0.00258951	13.8956	1.37015	1.23126
						TARA_194	V9	0.556726	-0.393885	0.0923155	15.197	0.0134002	0.530648
						TARA_194	V9	0.324318	-0.308249	0.310305	12.3995	0.0349391	1.30335
						TARA_196	V9	0.335701	-0.12974	0.00867194	8.51634	0.51235	1.18212
						TARA_196	V9	0.363224	0.0927072	0.0311569	7.22846	1.97122	0.928144
						TARA_196	V9	0.737734	0.31524	0.000168982	1.14908	0.70632	0.00692825
						TARA_196	V9	0.559384	0.340298	0.0207555	9.74778	8.40853	0.375924
						TARA_20	V9	-0.424369	-0.02297	0.00464443	0.0276711	0.00508443	0.148084
						TARA_20	V9	0.226076	-0.116665	3.164e-05	0.0176235	0.00132888	0.0041132
						TARA_20	V9	-0.119634	0.273659	0	0.000230898	0.000230898	0.000346348
						TARA_20	V9	-0.336803	0.102016	0	0.000962484	0.00029293	0.00242713
						TARA_201	V9	0.490071	-0.408927	0.0150923	22.4049	0.00886608	1.62185
						TARA_201	V9	0.641276	-0.440798	0.00284565	6.5276	0.000492517	0.235204
						TARA_201	V9	0.47644	-0.399007	0.0105631	14.1948	0.00964766	1.06913
						TARA_201	V9	0.57642	-0.427522	0.0157148	17.2154	0.000936927	0.828883
						TARA_205	V9	0.112813	-0.385986	0.00979723	25.3656	0.0680244	8.43546
						TARA_205	V9	0.168946	-0.384056	0.00829911	18.3199	0.0408795	5.13592
						TARA_205	V9	0.30358	-0.351781	2.67273e-05	0.290232	0.001764	0.0476549
						TARA_205	V9	0.0671449	-0.369526	0.00756601	32.1608	0.1726	12.6432
						TARA_206	V9	0.685746	-0.00496103	0.000307211	11.6233	1.25014	0.202121
						TARA_206	V9	0.476462	0.0452833	0.000745065	2.18836	0.388179	0.165972
						TARA_206	V9	0.450503	-0.0163019	0.00210517	3.19555	0.390825	0.259252
						TARA_206	V9	0.552792	-0.285767	0.000601643	0.147974	0.0020155	0.00439199
						TARA_208	V9	0.511572	-0.286479	0.000941405	2.36986	0.03133	0.12901
						TARA_208	V9	0.520762	-0.288289	0.000726663	2.92353	0.0390379	0.155546
						TARA_208	V9	0.50233	0.0486872	0.000354505	0.135214	0.0236337	0.00679468
						TARA_208	V9	0.0722841	-0.134672	0.000626382	0.635411	0.0540633	0.291635
						TARA_209	V9	0.391038	-0.0592682	0.000353194	26.5684	2.65531	3.37552
						TARA_209	V9	0.47288	-0.0630058	3.50265e-05	12.3654	1.10939	0.995628
						TARA_209	V9	0.526515	-0.206124	7.71215e-05	0.167739	0.0050386	0.00807205
						TARA_209	V9	0.455597	-0.0534213	3.33955e-05	14.4194	1.40248	1.29321
						TARA_21	V9	-0.169185	0.240902	0.0261215	0.0204829	0.0149594	0.0329108
						TARA_21	V9	-0.264213	-0.112144	0.0294647	0.0473488	0.00820907	0.105105
						TARA_21	V9	0.295803	-0.0400508	0.00586011	0.0366257	0.00512759	0.00421195
						TARA_210	V9	-0.0585568	-0.147141	0	1.52807	0.172395	1.17476
						TARA_210	V9	-0.032918	-0.256684	0	0.0349241	0.00145181	0.020527
						TARA_210	V9	-0.214796	0.0646075	0	2.26634	0.562663	3.27285
						TARA_210	V9	-0.0535057	-0.145811	0.000144153	2.37151	0.255968	1.78519
						TARA_22	V9	0.337047	0.237094	0.223708	0.645052	0.272702	0.072029
						TARA_22	V9	-0.0889899	0.27834	0.160767	0.180862	0.247366	0.278276
						TARA_22	V9	0.130547	0.038247	0.033097	0.253127	0.0630419	0.0799672
						TARA_22	V9	0.169416	0.0625371	0.0241002	0.227752	0.0631059	0.0592796
						TARA_23	V9	-0.357639	-0.0945668	0.127201	0.115669	0.0490989	0.575514
						TARA_23	V9	0.233498	-0.0123147	0.0253765	0.246146	0.0388943	0.0400618
						TARA_23	V9	-0.0404677	-0.201099	0.0248319	0.137294	0.00339805	0.0788086
						TARA_23	V9	0.521806	-0.165211	0.000738039	0.127189	0.00522778	0.00418222
						TARA_24	V9	0.147859	-0.391898	0.000807599	0.00155308	0.000186369	0.000248492
						TARA_24	V9	0.105693	0.148183	0.0373747	0.181336	0.0920524	0.0769122
						TARA_24	V9	0.146987	0.0834517	0.0289417	0.267014	0.0878712	0.0817691
						TARA_25	V9	0.221913	0.233141	0.00660093	0.203429	0.160623	0.0557412
						TARA_25	V9	0.608073	-0.505645	0.000143883	0.0046762	0	7.19416e-05
						TARA_25	V9	0.279909	0.147506	0.00814149	0.175959	0.0727574	0.0266605
						TARA_25	V9	-0.139533	-0.133337	0.0181841	0.060349	0.00452618	0.0615401
						TARA_26	V9	-0.0865849	0.312112	0.0407912	0.0438676	0.0860261	0.0790187
						TARA_26	V9	0.106652	0.0883527	0.0208035	0.136286	0.0484342	0.0530071
						TARA_26	V9	0.402175	-0.00537048	0.000386501	0.0400029	0.00531439	0.00299539
						TARA_30	V9	-0.0477145	0.16848	0.00289499	0.0272956	0.0235735	0.0325342
						TARA_30	V9	0.353201	-0.226811	0.00010934	0.0331301	0.000710711	0.00355356
						TARA_30	V9	0.184305	0.231946	2.61345e-05	0.00543597	0.00415538	0.0022737
						TARA_30	V9	0.0833911	0.254722	7.1397e-05	0.00164213	0.00185632	0.00107096
						TARA_31	V9	0.313217	-0.193683	0	0.0105759	0.000472664	0.00177249
						TARA_31	V9	0.0204621	-0.171261	0.0219091	1.23919	0.0419848	0.576421
						TARA_31	V9	0.19248	0.0922174	0.00302621	0.0388604	0.0126332	0.00922273
						TARA_32	V9	0.0714319	0.191683	0.00179087	0.025452	0.0200252	0.0154666
						TARA_32	V9	-0.70485	0.0180538	0.000983496	0.00481396	0.00476219	0.203428
						TARA_32	V9	-0.30544	0.047569	0.000129791	0.00369905	0.00116812	0.0109025
						TARA_32	V9	-0.390944	0.0241815	0.00995527	0.0415277	0.0176351	0.24426
						TARA_33	V9	0.175424	0.0866192	0.00223648	0.0313107	0.0100944	0.00828102
						TARA_33	V9	0.00316368	-0.178424	0.0213599	1.21693	0.0377331	0.609422
						TARA_33	V9	0.182322	-0.180594	0.000179649	0.00646736	0.000179649	0.00131743
						TARA_34	V9	0.117545	0.123477	0.0540283	0.255223	0.107642	0.0969195
						TARA_34	V9	0.175101	-0.102471	9.08693e-05	0.203002	0.0206273	0.0651533
						TARA_34	V9	-0.376637	0.00773097	0.000620166	0.00444452	0.00124033	0.0205171
						TARA_34	V9	-0.461147	0.00909327	0.0356271	0.108562	0.0487352	0.971176
						TARA_36	V9	0.0673115	0.136914	0.00013069	0.0968415	0.0431278	0.0620779
						TARA_36	V9	-0.129333	0.49462	0.0350552	0.0104164	0.0181786	0.0160753
						TARA_36	V9	-0.241279	0.367136	0.021381	0.0380951	0.359787	0.387029
						TARA_36	V9	0.0137223	0.417103	0.127275	0.220791	0.834266	0.302859
						TARA_38	V9	0.0257684	-0.00846946	0.00428465	0.0785839	0.0135721	0.0428705
						TARA_38	V9	-0.0423286	0.299664	0.000817923	0.00427837	0.00962633	0.00679506
						TARA_38	V9	0.113766	0.0724399	0.000346174	0.0303864	0.00957748	0.0136546
						TARA_38	V9	-0.480508	0.209161	9.33024e-05	0.0111963	0.0202466	0.125398
						TARA_39	V9	0.667238	-0.288927	0.0156807	1.55602	0.0297695	0.00973235
						TARA_39	V9	-0.4615	0.154341	0.00160143	0.0640573	0.0732655	0.576916
						TARA_39	V9	0.272546	0.210854	0.0832055	0.813229	0.464085	0.123102
						TARA_39	V9	-0.109669	0.0888997	1.13093e-05	0.001097	0.000418445	0.00135712
						TARA_4	V9	-0.19642	0.0228747	0.00195262	0.00730548	0.00269327	0.014712
						TARA_4	V9	0.135784	0.237332	0.00387072	0.103857	0.0971411	0.0487338
						TARA_4	V9	-0.289699	0.138453	0.00290876	0.0904529	0.069904	0.31696
						TARA_41	V9	0.0037602	0.073005	0.000426958	0.0557374	0.0187862	0.0424629
						TARA_41	V9	0.406191	-0.247451	7.3114e-05	0.0258824	0.000438684	0.00212031
						TARA_41	V9	-0.154549	-0.288846	0	0.0116909	0.000310928	0.0100741
						TARA_41	V9	-0.956436	-0.0796782	0	0.00431959	8.3069e-05	0.237743
						TARA_42	V9	0.0489816	0.131378	0.000103362	0.000775217	0.000413449	0.00046513
						TARA_42	V9	0.256172	0.39625	0.00536931	0.295053	0.541559	0.0923891
						TARA_42	V9	-0.00369208	0.0733775	0.00122908	0.0341907	0.0123467	0.0262017
						TARA_42	V9	-0.773876	-0.0223561	0.000220468	0.00600775	0.0022598	0.211153
						TARA_43	V9	-0.0417606	0.102666	0.000420447	0.00973036	0.00462492	0.00961023
						TARA_43	V9	-0.0738723	0.0115619	0.0517012	0.936068	0.213195	0.905062
						TARA_43	V9	-0.0929047	-0.157337	0.107219	2.69142	0.0831075	2.10926
						TARA_43	V9	-0.567408	-0.0981912	0.0145974	0.717993	0.0104699	3.68228
						TARA_44	V9	-0.529927	0.0234134	0.00299454	0.0169047	0.00821083	0.202856
						TARA_45	V9	-0.776749	-0.0281387	0.000125513	0.00840938	0.00213372	0.239479
						TARA_45	V9	0.190174	0.0824841	0	0.0119093	0.0035063	0.00477582
						TARA_45	V9	-0.570933	0.0710585	0.000174639	0.00232852	0.00186282	0.0359466
						TARA_45	V9	-0.0207572	0.0606976	4.15988e-05	0.000873575	0.000291192	0.00070718
						TARA_46	V9	-0.0774977	0.0287459	0.0888245	1.35221	0.36463	1.37605
						TARA_46	V9	-0.415945	-0.120883	0.0242075	0.714077	0.0230548	2.2301
						TARA_46	V9	-0.103936	-0.115031	0.00804897	0.34143	0.0225489	0.305151
						TARA_46	V9	0.0981532	-0.0658355	0.0668411	2.09812	0.207779	0.729882
						TARA_47	V9	0.105117	0.364335	0.00108759	0.0247426	0.0521135	0.0178545
						TARA_47	V9	-0.662349	0.00245306	0.000124344	0.015543	0.00410337	0.213499
						TARA_47	V9	0.118856	-0.0329936	0.000267972	0.00174182	0.000267972	0.000535944
						TARA_48	V9	0.143277	-0.275735	0	0.00532607	0.000147946	0.00170138
						TARA_48	V9	-0.23231	0.141502	0.00817385	0.0488634	0.0522767	0.165722
						TARA_49	V9	-0.588821	-0.00178713	0.357205	0.45329	0.405046	12.0621
						TARA_49	V9	0.36998	0.00531637	0.00113164	0.302902	0.0450769	0.0339491
						TARA_49	V9	-0.0193737	-0.0792688	0.120174	1.0107	0.0920015	0.608354
						TARA_5	V9	0.228445	0.637459	0.000840697	0.00655744	0.040942	0.00226988
						TARA_5	V9	0.303502	-0.131964	0.000397149	0.00615581	0.000397149	0.000595724
						TARA_5	V9	-0.290733	0.31736	0.00463291	0.0430735	0.200968	0.332944
						TARA_50	V9	-0.104629	0.110027	0.000291218	0.00189292	0.00116487	0.00276657
						TARA_50	V9	-0.0430557	-0.164674	0.00780412	0.212394	0.0062739	0.130222
						TARA_50	V9	0.0266498	0.158424	0.000159827	0.00287689	0.00191793	0.00215767
						TARA_50	V9	-0.14594	0.102307	0.00084713	0.0184674	0.00965728	0.0308355
						TARA_51	V9	-0.364214	-0.0118461	0.0161509	0.0383363	0.015086	0.199313
						TARA_51	V9	-0.0447583	-0.0661404	0.00152122	0.0182546	0.00180645	0.0128353
						TARA_51	V9	-0.398855	-0.0295852	0.0263775	0.0731727	0.0200866	0.409679
						TARA_51	V9	-0.25613	0.096255	0.000192634	0.00154107	0.00105949	0.00500848
						TARA_52	V9	-0.817103	-0.0963669	0.00732494	0.00618042	0.000228904	0.446974
						TARA_52	V9	0.0554505	-0.345629	0.00112919	0.00263478	0.000107542	0.000806565
						TARA_52	V9	0.113765	-0.28709	0.0442542	0.190266	0.00464173	0.0479045
						TARA_52	V9	-0.550877	-0.260273	0.305699	0.0123435	0.0637384	0.852997
						TARA_53	V9	-0.314669	0.198084	0.00171609	0.156736	0.172753	0.641816
						TARA_53	V9	-0.557971	0.0801974	0.00492344	0.198784	0.130061	2.34294
						TARA_53	V9	-0.548773	0.0917421	0.00238226	0.186837	0.122856	1.9851
						TARA_53	V9	-0.457796	0.0861242	0.000286816	0.0258134	0.0114726	0.152299
						TARA_54	V9	-0.388884	0.149502	0.011151	0.401086	0.378784	2.37899
						TARA_54	V9	0.060684	0.191	0.0359479	0.82345	0.644929	0.547444
						TARA_54	V9	0.075145	0.18118	0.147172	2.70251	1.95575	1.59654
						TARA_54	V9	-0.174619	0.0930736	0.00626471	0.0889107	0.0474672	0.174689
						TARA_57	V9	0.0526791	0.194235	0.138641	1.01064	0.83152	0.667477
						TARA_57	V9	0.0395485	0.116462	0.0878389	0.795037	0.389494	0.496661
						TARA_57	V9	-0.397888	0.0702913	0.0413711	0.342898	0.204825	2.15105
						TARA_58	V9	-0.0789329	0.195251	0.000459604	0.00542333	0.00597486	0.00818096
						TARA_58	V9	-0.132218	0.253486	0.0337104	0.582836	1	1.29364
						TARA_58	V9	0.135357	0.325508	0.0162298	0.184113	0.2965	0.0933651
						TARA_58	V9	-0.456985	0.162932	0.00681274	0.0410894	0.0830303	0.567587
						TARA_6	V9	0.134082	-0.0258369	0.0399395	0.372045	0.0550522	0.104987
						TARA_6	V9	0.0294043	0.290345	1.3037	13.2555	22.1217	12.5861
						TARA_6	V9	0.107287	0.318262	0.463484	12.9838	20.3242	8.43804
						TARA_62	V9	-0.481695	0.131239	0.00455928	0.0202743	0.0346311	0.31071
						TARA_62	V9	-0.530273	0.0993589	0.0338373	0.0715333	0.131788	1.66308
						TARA_62	V9	0.0296652	0.220331	0.00593596	0.0929967	0.0947555	0.0767277
						TARA_62	V9	0.176528	-0.0492335	0.00077028	0.0477573	0.00539196	0.0120677
						TARA_64	V9	0.0346394	0.527824	0.249387	0.930697	7.96104	1.84581
						TARA_64	V9	0.349369	-0.0113714	0.06404	2.17351	0.290206	0.183952
						TARA_64	V9	0.194081	-0.148098	0.004494	0.0278433	0.00219815	0.00503133
						TARA_64	V9	-0.238361	0.203771	0.0521479	0.148606	0.318008	0.713977
						TARA_65	V9	-0.132369	0.0156613	0.197498	0.784504	0.232553	1.04742
						TARA_65	V9	-0.0201244	0.0723884	0.0446047	0.885722	0.325754	0.731548
						TARA_65	V9	0.205804	-0.176879	0.00217856	0.0151531	0.000919838	0.00246904
						TARA_65	V9	0.282679	-0.0174764	0.130042	1.97071	0.275139	0.235556
						TARA_66	V9	0.0350168	0.187269	0.00342457	0.679759	0.440665	0.519099
						TARA_66	V9	0.0116581	-0.0209271	0.0351316	1.77145	0.292714	1.08033
						TARA_66	V9	0.22857	-0.308462	0.00357442	2.08925	0.0165138	0.437795
						TARA_66	V9	0.441068	-0.276777	0.00950953	0.790725	0.00935858	0.0406042
						TARA_67	V9	0.199102	0.143501	0.0326821	8.09226	3.54466	2.82856
						TARA_67	V9	0.400243	0.56314	0.00278605	0.468231	1.36522	0.0610609
						TARA_67	V9	0.465603	0.821389	0.0141676	9.93341	63.4036	0.455699
						TARA_67	V9	0.267078	0.186778	0.000313554	0.0466674	0.0257637	0.011497
						TARA_68	V9	-0.0253027	0.0539661	0.00914852	0.131061	0.0419518	0.106295
						TARA_68	V9	-0.0810277	0.166939	0.00253535	0.0479054	0.0402597	0.0668351
						TARA_68	V9	0.0340408	0.0634447	0.0452253	0.664166	0.216783	0.395498
						TARA_7	V9	-0.172679	-0.117513	0.000194252	0.00912985	0.000582756	0.0108781
						TARA_7	V9	-0.231933	0.404647	0.304491	0.14389	2.45832	2.31204
						TARA_7	V9	-0.32745	0.038407	0.0281852	0.240993	0.0925949	0.936636
						TARA_7	V9	-0.0585134	0.271508	0.0367055	0.0711302	0.11977	0.107517
						TARA_70	V9	0.0490577	0.199171	0.0306233	0.0858054	0.0581068	0.0518703
						TARA_70	V9	-0.366212	-0.0755478	0.0674255	0.124841	0.0270529	0.55526
						TARA_70	V9	0.159137	0.219958	0.114098	1.38236	1.1129	0.492185
						TARA_70	V9	-0.159824	-0.16816	0.00133301	0.00153809	0.000461426	0.00189697
						TARA_71	V9	-0.184576	-0.0334419	0.000438166	0.00076679	0.000219083	0.00120496
						TARA_71	V9	-0.292991	-0.0312355	0.0123851	0.083032	0.0141055	0.226995
						TARA_71	V9	0.220615	0.221491	0.00605409	0.0464147	0.0310777	0.0101911
						TARA_71	V9	0.0701485	0.319685	0.037586	0.188852	0.336314	0.139276
						TARA_72	V9	-0.385858	0.0197026	0.000264007	0.0381803	0.00668493	0.118083
						TARA_72	V9	0.354187	-0.185242	0.000688565	0.0833594	0.00258212	0.00783243
						TARA_72	V9	0.406986	0.381504	0	0.122586	0.157304	0.0209977
						TARA_72	V9	0.332255	0.092353	0	0.00188767	0.000514819	0.000386114
						TARA_76	V9	-0.171493	-0.0418948	0.00410668	0.0743255	0.0102582	0.103307
						TARA_76	V9	0.47085	0.42628	0	0.000528988	0.000764094	5.87765e-05
						TARA_76	V9	0.332337	-0.0859288	0.00254546	0.054353	0.00449198	0.00464171
						TARA_76	V9	-0.0280376	0.0410396	0.00367052	0.0285121	0.00845531	0.0225475
						TARA_78	V9	-0.0210658	0.101553	0.00102706	0.0678371	0.028963	0.0598774
						TARA_78	V9	-0.370393	0.0157534	0.00138825	0.0320942	0.0069696	0.117506
						TARA_78	V9	0.313449	0.0692823	0.00118828	0.0500027	0.0119778	0.00613151
						TARA_78	V9	-0.193884	0.0644898	0	0.000517776	0.000129444	0.000690368
						TARA_8	V9	0.0492986	0.0761985	0.00169913	0.0278396	0.00993339	0.0156843
						TARA_8	V9	-0.190245	0.134875	0.0164236	0.0242248	0.0210427	0.0586116
						TARA_8	V9	-0.371945	0.279919	0.0782618	0.0593974	0.57256	1.48519
						TARA_80	V9	-0.070967	-0.00444026	0.0405406	0.0887369	0.0241851	0.0796892
						TARA_80	V9	0.230438	0.0344742	0.525264	5.25739	1.11296	0.908933
						TARA_80	V9	-0.0516807	0.335142	0.480363	1.89853	5.69713	3.55583
						TARA_81	V9	-0.350483	-0.0466236	0.372249	0.364494	0.216121	1.96908
						TARA_81	V9	-0.303146	-0.0921311	0.000837543	0.0015355	0.000279181	0.0044669
						TARA_81	V9	-0.132757	-0.299846	0.298323	0.260642	0.0787638	0.248943
						TARA_81	V9	-0.669654	0.0115823	0.0295214	0.0849776	0.0778042	3.14293
						TARA_82	V9	0.306922	-0.308007	0.00594488	13.5065	0.142315	2.0728
						TARA_82	V9	0.2676	-0.207955	0.0103163	9.90779	0.328121	1.80353
						TARA_82	V9	0.165555	0.146444	0.00698196	0.290471	0.142624	0.102438
						TARA_82	V9	0.474789	0.0582349	0.00406726	7.31405	1.41764	0.546528
						TARA_83	V9	0.507174	0.483407	0.00553118	0.648494	1.10654	0.0263852
						TARA_83	V9	-0.0784156	0.0161576	0.000164474	0.0125	0.00296053	0.0123355
						TARA_83	V9	0.379451	0.0625437	0.045703	8.4821	1.84495	0.905278
						TARA_83	V9	0.323618	-0.152116	0.000614601	0.0168736	0.00078222	0.00150857
						TARA_84	V9	-0.0245118	-0.170577	0.3083	15.1472	0.504303	8.6743
						TARA_84	V9	0.0124839	-0.10409	0.14913	13.2211	1.14102	7.31126
						TARA_84	V9	-0.0601503	-0.335829	0.0596622	39.8425	0.225803	23.6078
						TARA_84	V9	-0.11675	-0.929288	0.540228	0.102445	0.00323374	0.0231536
						TARA_85	V9	0.265267	0.461786	0.187979	12.4043	31.3599	4.14133
						TARA_85	V9	0.608737	0.0209967	2.44818	28.7969	4.11727	0.160162
						TARA_85	V9	-0.417741	0.00885007	0.109995	2.565	0.508154	11.2989
						TARA_85	V9	1.05145	-0.583642	0	37.8538	0.00135388	0.0370625
						TARA_86	V9	0.236939	0.186253	1.42616	42.6038	24.5827	9.71465
						TARA_86	V9	-0.700691	-0.0645731	0.344842	2.30783	0.112086	40.9801
						TARA_86	V9	0.258512	-0.0955783	0.0852712	50.5105	4.28635	10.2746
						TARA_86	V9	0.0582272	-0.2248	2.61294	10.6521	0.438976	3.76015
						TARA_87	V9	0.703894	-0.392038	0.162418	92.1602	0.415084	1.12527
						TARA_87	V9	0.564802	-0.301294	0.0505707	29.9125	0.342265	0.997997
						TARA_87	V9	0.179041	-0.244636	0.0118511	14.673	0.385982	3.90832
						TARA_87	V9	0.651452	-0.239554	0.0342298	79.4129	1.89391	1.60697
						TARA_88	V9	0.52547	-0.179944	0.0654896	57.6043	2.11329	2.5328
						TARA_88	V9	0.480078	-0.275056	0.0527544	25.2373	0.329941	1.4172
						TARA_88	V9	0.77731	-0.445332	0.185027	73.9995	0.190668	0.38866
						TARA_88	V9	0.342373	-0.191025	0.00258508	5.72142	0.217936	0.764393
						TARA_89	V9	0.0931565	0.290031	0.00264184	0.024709	0.0352763	0.0152294
						TARA_89	V9	-0.225583	0.380461	0	0.246915	0.737497	0.8597
						TARA_89	V9	-0.391977	0.128381	0.00182692	0.366845	0.205564	1.63445
						TARA_89	V9	0.110794	0.44241	0.000309295	0.358319	0.902833	0.301099
						TARA_9	V9	-0.815412	-0.0846368	0.00888976	0.00366448	0.0019001	0.56243
						TARA_9	V9	-0.0895897	-0.0966694	0.0259912	0.824026	0.0631373	0.702368
						TARA_9	V9	-0.00243574	-0.196807	0.000606186	0.0926253	0.00333402	0.0491011
						TARA_90	V9	0.301357	0.24887	0.00405034	0.0256987	0.0156427	0.00307267
						TARA_90	V9	-0.342655	0.177472	0.00318847	0.0311601	0.0492764	0.203048
						TARA_90	V9	0.14115	0.266759	0.00950554	0.0241724	0.0183659	0.00894639
						TARA_90	V9	0.202922	-0.531722	0.00331697	0.00727593	0.000106999	0.000748993
						TARA_91	V9	-0.125835	0.0884906	0.034946	0.196314	0.105009	0.305949
						TARA_91	V9	-0.484974	-0.0340696	0	0.00453625	0.000453625	0.0156047
						TARA_91	V9	0.12273	0.268236	0.221467	0.582932	0.492472	0.245815
						TARA_91	V9	-0.256267	0.212923	0.0527362	0.162097	0.387866	0.893356
						TARA_92	V9	0.160834	0.326664	0.0575067	2.52584	3.71193	1.25757
						TARA_92	V9	0.383964	-0.297964	0.147467	26.7685	0.164568	2.40733
						TARA_92	V9	0.247832	0.214499	0.100191	4.50231	3.04205	1.07698
						TARA_92	V9	0.218224	0.240034	0.0530382	0.639834	0.507591	0.154191
						TARA_93	V9	0.232148	0.2629	0.0294498	1.04867	0.969135	0.287997
						TARA_93	V9	0.246078	-0.247779	0.000623189	1.30615	0.0323539	0.264855
						TARA_93	V9	0.152353	-0.154064	0.000118729	0.0378747	0.00213713	0.011398
						TARA_93	V9	0.300582	-0.120767	0.000470864	0.116146	0.00706296	0.0169511
						TARA_94	V9	-0.37146	-0.0161851	0.00446536	0.0156288	0.00446536	0.075539
						TARA_94	V9	-0.518565	-0.141057	0.0233881	0.0169381	0.00297258	0.187217
						TARA_94	V9	-0.718691	-0.113698	0.0152642	0.00543788	0.00209883	0.365292
						TARA_94	V9	-0.346905	-0.349002	0.0399949	0.0147518	0.00247391	0.0490658
						TARA_95	V9	-0.264588	-0.194851	0.00912932	0.0145644	0.000976625	0.0271332
						TARA_95	V9	-0.300274	-0.131547	0.00197122	0.0165582	0.000394244	0.033905
						TARA_95	V9	-0.382589	-0.131275	0.0187636	0.0354087	0.00287507	0.13876
						TARA_95	V9	-1.04639	-0.0832315	0.000396367	0.00462428	0.000792733	2.24357
						TARA_96	V9	0.00256967	0.481172	0.000124943	0.00112449	0.00699683	0.00224898
						TARA_96	V9	-0.73185	-0.0529651	0.00115423	0.0159943	0.00148401	0.329615
						TARA_96	V9	-0.0963858	-0.155108	0.00129053	0.0725921	0.00322632	0.0596869
						TARA_96	V9	0.0470339	0.390783	0.000153764	0.00169141	0.00507422	0.00184517
						TARA_97	V9	-0.44879	-0.0326221	0.000748151	0.0313697	0.00322445	0.127503
						TARA_97	V9	-0.702833	0.0897766	0	6.98301e-05	6.98301e-05	0.00174575
						TARA_97	V9	-0.321529	0.178658	0	0.00242779	0.00151737	0.00728337
						TARA_97	V9	0.411314	0.392327	0	0.00934612	0.0125531	0.00155769
						TARA_98	V9	0.310357	0.0609534	0.000915785	0.173541	0.0405235	0.0286183
						TARA_98	V9	0.0332237	0.321737	0.000188038	0.00551579	0.00990334	0.00545311
						TARA_98	V9	-0.0280643	0.0310316	0.0001595	0.00486476	0.001276	0.00390776
						TARA_98	V9	-0.0751196	0.246973	0.002613	0.0480565	0.0708919	0.0771403
						TARA_99	V9	-0.390614	0.0214164	0.00162877	0.0195452	0.00542923	0.0903061
						TARA_99	V9	-0.233633	-0.0715413	0.00178866	0.0445548	0.00409156	0.0750268
						TARA_99	V9	0.233511	0.131383	0.000409834	0.0400272	0.0162568	0.0103825
						TARA_99	V9	0.0417588	0.321201	0	0.000873687	0.0009985	0.000748875

[truncated: 19 more sheets: Fig5, Fig6a, Fig6b, Fig7_and_S11, Fig8, Fig9, Fig10b, Fig10c, Fig10e, Fig10f, Fig10g, Fig10h, FigS3a, FigS3b, FigS3c, FigS3d, FigS6, FigS7ab, FigS7c]
